# Supplementary material for: Crystal structure and Hirshfeld surface analysis of 2,2′-{(1E,1′E)-[ethane-1,2-diylbis(aza­nylyl­idene)]bis­(methanylyl­idene)}bis­[4-(tri­fluoro­meth­oxy)phenol]copper(II) hydro­quinone hemisolvate
Source: Acta Crystallogr E Crystallogr Commun. 2019 Oct 29;75(Pt 11):1729–33. doi: 10.1107/S2056989019014294 (PMC6829737; doi:10.1107/S2056989019014294)
Supplement: Supplementary file 1 [file e-75-01729-sup1.cif]

##############################################################################
#                                                                            #
# This CIF contains the data in a paper accepted for publication in          #
# Acta Crystallographica Section E. It conforms to the requirements of       #
# Notes for Authors for Acta Crystallographica Section E, and has been       #
# peer reviewed under the auspices of the IUCr Commission on Journals.       #
#                                                                            #
# Full details of the Crystallographic Information File format               #
# are given in the paper "The Crystallographic Information File (CIF):       #
# a New Standard Archive File for Crystallography" by S. R. Hall, F. H.      #
# Allen and I. D. Brown [Acta Cryst. (1991), A47, 655-685].                  #
#                                                                            #
# The current version of the core CIF dictionary is obtainable from          #
# ftp://ftp.iucr.org/pub/cif_core.dic.                                       #
#                                                                            #
# Software is freely available for graphical display of the structure(s)     #
# in this CIF. For information consult the CIF software page                 #
# http://www.iucr.org/resources/cif/software.                                #
#                                                                            #
# This file may be used for bona fide research purposes within the           #
# scientific community so long as proper attribution is given to the journal # 
# article from which it was obtained.                                        #
#                                                                            #
##############################################################################
data_I
_audit_creation_method     'SHELXL-2017/1'
_chemical_name_systematic
;\
2,2'-{(1<i>E</i>,1'<i>E</i>)-[Ethane-1,2-diylbis(azanylylidene)]\
bis(methanylylidene)}bis[4-(trifluoromethoxy)phenol]copper(II)
hydroquinone hemisolvate
;
_chemical_name_common     ?
_chemical_formula_moiety     'C18 H12 Cu F6 N2 O4, 0.5(C6 H6 O2)'
_chemical_formula_sum     'C21 H15 Cu F6 N2 O5'
_chemical_formula_iupac     '[Cu (C18 H12 F6 N2 O4)], 0.5C6 H6 O2'
_chemical_formula_weight     552.89
_chemical_melting_point     ?
_space_group_crystal_system     triclinic
_space_group_name_H-M_alt     'P -1'
_space_group_name_Hall     '-P 1'
loop_
    _space_group_symop_operation_xyz
    'x, y, z'
    '-x, -y, -z'
_cell_length_a     9.3167(10)
_cell_length_b     10.0363(10)
_cell_length_c     11.8052(13)
_cell_angle_alpha     92.633(9)
_cell_angle_beta     97.310(9)
_cell_angle_gamma     98.670(9)
_cell_volume     1080.0(2)
_cell_formula_units_Z     2
_cell_measurement_reflns_used     9488
_cell_measurement_theta_min     2.06
_cell_measurement_theta_max     31.55
_cell_measurement_temperature     296(2)
_exptl_crystal_description     'stick'
_exptl_crystal_colour     'orange'
_exptl_crystal_size_max     0.570
_exptl_crystal_size_mid     0.247
_exptl_crystal_size_min     0.060
_exptl_crystal_density_diffrn     1.700
_exptl_crystal_density_meas     ?
_exptl_crystal_density_method     ?
_exptl_crystal_F_000     556
_exptl_absorpt_coefficient_mu     1.100
_exptl_absorpt_correction_type     integration
_exptl_absorpt_process_details
;
(X-RED32; Stoe & Cie, 2002)
;
_exptl_absorpt_correction_T_min     0.6947
_exptl_absorpt_correction_T_max     0.9442
_diffrn_ambient_temperature     296(2)
_diffrn_source     'sealed X-ray tube, 12 x 0.4 mm long-fine focus'
_diffrn_radiation_type     MoK\a
_diffrn_radiation_wavelength     0.71073
_diffrn_measurement_device_type     'Stoe IPDS 2'
_diffrn_measurement_method     'rotation method'
_diffrn_detector_area_resol_mean     6.67
_diffrn_reflns_number     9277
_diffrn_reflns_av_R_equivalents     0.1045
_diffrn_reflns_av_unetI/netI     0.0793
_diffrn_reflns_theta_min     2.057
_diffrn_reflns_theta_max     25.993
_diffrn_reflns_theta_full     25.242
_diffrn_measured_fraction_theta_max     0.963
_diffrn_measured_fraction_theta_full     0.964
_diffrn_reflns_limit_h_min     -11
_diffrn_reflns_limit_h_max     11
_diffrn_reflns_limit_k_min     -11
_diffrn_reflns_limit_k_max     12
_diffrn_reflns_limit_l_min     -14
_diffrn_reflns_limit_l_max     14
_refine_special_details     ?
_reflns_number_total     4105
_reflns_number_gt     2818
_reflns_threshold_expression     'I > 2\s(I)'
_refine_ls_structure_factor_coef     Fsqd
_refine_ls_matrix_type     full
_refine_ls_R_factor_all     0.0944
_refine_ls_R_factor_gt     0.0669
_refine_ls_wR_factor_gt     0.1896
_refine_ls_wR_factor_ref     0.2174
_refine_ls_goodness_of_fit_ref     1.080
_refine_ls_restrained_S_all     1.080
_refine_ls_number_reflns     4105
_refine_ls_number_parameters     317
_refine_ls_number_restraints     0
_refine_ls_hydrogen_treatment     constr
_refine_ls_weighting_scheme     calc
_refine_ls_weighting_details
                      'w=1/[\s^2^(Fo^2^)+(0.1271P)^2^] where P=(Fo^2^+2Fc^2^)/3'
_atom_sites_solution_hydrogens     geom
_atom_sites_solution_primary     ?
_atom_sites_solution_secondary     ?
_refine_ls_shift/su_max     0.000
_refine_ls_shift/su_mean     0.000
_refine_diff_density_max     0.877
_refine_diff_density_min     -0.433
_refine_ls_extinction_method     none
_refine_ls_extinction_coef     .
loop_
    _atom_type_symbol
    _atom_type_description
    _atom_type_scat_dispersion_real
    _atom_type_scat_dispersion_imag
    _atom_type_scat_source
    'C' 'C' 0.0033 0.0016
                         'International Tables Vol C Tables 4.2.6.8 and 6.1.1.4'
    'H' 'H' 0.0000 0.0000
                         'International Tables Vol C Tables 4.2.6.8 and 6.1.1.4'
    'Cu' 'Cu' 0.3201 1.2651
                         'International Tables Vol C Tables 4.2.6.8 and 6.1.1.4'
    'F' 'F' 0.0171 0.0103
                         'International Tables Vol C Tables 4.2.6.8 and 6.1.1.4'
    'N' 'N' 0.0061 0.0033
                         'International Tables Vol C Tables 4.2.6.8 and 6.1.1.4'
    'O' 'O' 0.0106 0.0060
                         'International Tables Vol C Tables 4.2.6.8 and 6.1.1.4'
_computing_data_collection
;
X-AREA (Stoe & Cie, 2002)
;
_computing_cell_refinement
;
X-AREA (Stoe & Cie, 2002)
;
_computing_data_reduction
;
X-RED (Stoe & Cie, 2002)
;
_computing_structure_solution
;
SHELXT2017 (Sheldrick, 2015a)
;
_computing_structure_refinement
;
SHELXL2017 (Sheldrick, 2015b)
;
_computing_molecular_graphics
;
PLATON (Spek, 2009)
;
_computing_publication_material
;
WinGX (Farrugia, 2012)
;
loop_
    _atom_site_type_symbol
    _atom_site_label
    _atom_site_fract_x
    _atom_site_fract_y
    _atom_site_fract_z
    _atom_site_U_iso_or_equiv
    _atom_site_adp_type
    _atom_site_calc_flag
    _atom_site_occupancy
    _atom_site_disorder_assembly
    _atom_site_disorder_group
    Cu Cu1 0.34081(8) 0.48948(6) 0.55458(5) 0.0543(3) Uani d 1 . .
    O O2 0.2235(5) 0.4083(4) 0.4202(3) 0.0623(10) Uani d 1 . .
    O O3 0.4268(5) 0.3290(4) 0.5642(3) 0.0725(12) Uani d 1 . .
    N N3 0.4629(6) 0.5787(5) 0.6891(4) 0.0615(12) Uani d 1 . .
    N N2 0.2498(5) 0.6496(4) 0.5547(4) 0.0599(11) Uani d 1 . .
    O O4 0.8058(6) 0.1792(5) 0.9159(5) 0.0941(16) Uani d 1 . .
    O O1 -0.2353(6) 0.5831(6) 0.1519(6) 0.1072(19) Uani d 1 . .
    F F2 -0.3405(7) 0.6958(6) 0.0275(5) 0.1250(19) Uani d 1 . .
    C C5 0.1234(6) 0.4598(5) 0.3559(5) 0.0562(12) Uani d 1 . .
    C C17 0.5157(6) 0.2963(6) 0.6508(5) 0.0594(13) Uani d 1 . .
    C C12 0.5756(7) 0.3861(6) 0.7474(5) 0.0607(14) Uani d 1 . .
    C C13 0.6693(7) 0.3408(6) 0.8348(5) 0.0656(14) Uani d 1 . .
    H H13 0.708436 0.398326 0.898891 0.079 Uiso calc 1 . .
    C C11 0.5502(7) 0.5230(6) 0.7574(5) 0.0652(15) Uani d 1 . .
    H H11 0.602434 0.576870 0.819803 0.078 Uiso calc 1 . .
    C C4 0.0563(7) 0.3889(6) 0.2529(5) 0.0640(14) Uani d 1 . .
    H H4 0.086152 0.308254 0.231398 0.077 Uiso calc 1 . .
    O O5 0.2281(8) 0.1271(6) 0.3981(7) 0.133(3) Uani d 1 . .
    H H5 0.291517 0.170047 0.446142 0.199 Uiso calc 1 . .
    C C6 0.0774(7) 0.5844(5) 0.3848(5) 0.0600(13) Uani d 1 . .
    C C8 0.1441(7) 0.6725(6) 0.4822(5) 0.0637(14) Uani d 1 . .
    H H8 0.107514 0.752591 0.493445 0.076 Uiso calc 1 . .
    C C14 0.7035(7) 0.2153(6) 0.8275(6) 0.0701(16) Uani d 1 . .
    C C20 0.1237(8) 0.0623(7) 0.5681(7) 0.083(2) Uani d 1 . .
    H H20 0.206608 0.107143 0.614594 0.099 Uiso calc 1 . .
    F F5 0.8619(9) 0.0840(7) 1.0705(6) 0.165(3) Uani d 1 . .
    C C2 -0.1012(8) 0.5510(7) 0.2184(6) 0.0809(19) Uani d 1 . .
    C C16 0.5574(8) 0.1686(6) 0.6466(6) 0.0716(16) Uani d 1 . .
    H H16 0.521840 0.109651 0.582720 0.086 Uiso calc 1 . .
    C C1 -0.2238(10) 0.6854(8) 0.0927(6) 0.089(2) Uani d 1 . .
    F F4 0.6940(12) -0.0204(7) 0.9451(6) 0.213(5) Uani d 1 . .
    C C9 0.3081(9) 0.7467(6) 0.6522(6) 0.0793(19) Uani d 1 . .
    H H9A 0.243130 0.737135 0.710360 0.095 Uiso calc 1 . .
    H H9B 0.313865 0.838005 0.627497 0.095 Uiso calc 1 . .
    C C3 -0.0517(8) 0.4351(7) 0.1834(6) 0.0784(19) Uani d 1 . .
    H H3 -0.091257 0.389063 0.113585 0.094 Uiso calc 1 . .
    F F3 -0.1763(13) 0.7969(6) 0.1498(6) 0.220(5) Uani d 1 . .
    C C19 0.0109(9) -0.0032(6) 0.6171(6) 0.084(2) Uani d 1 . .
    H H19 0.019589 -0.007714 0.696149 0.101 Uiso calc 1 . .
    C C7 -0.0395(8) 0.6257(7) 0.3149(6) 0.0793(19) Uani d 1 . .
    H H7 -0.074097 0.704473 0.335183 0.095 Uiso calc 1 . .
    C C10 0.4551(9) 0.7224(6) 0.7003(6) 0.086(2) Uani d 1 . .
    H H10A 0.528371 0.772004 0.660172 0.104 Uiso calc 1 . .
    H H10B 0.475229 0.754184 0.780449 0.104 Uiso calc 1 . .
    F F1 -0.1335(8) 0.6744(10) 0.0196(7) 0.179(3) Uani d 1 . .
    C C21 0.1175(9) 0.0633(6) 0.4511(7) 0.085(2) Uani d 1 . .
    C C15 0.6497(7) 0.1268(7) 0.7341(6) 0.0730(16) Uani d 1 . .
    H H15 0.675021 0.040716 0.729992 0.088 Uiso calc 1 . .
    F F6 0.6605(12) 0.1453(14) 1.0406(8) 0.215(5) Uani d 1 . .
    C C18 0.7608(15) 0.0945(11) 0.9851(10) 0.122(4) Uani d 1 . .
loop_
    _atom_site_aniso_label
    _atom_site_aniso_U_11
    _atom_site_aniso_U_22
    _atom_site_aniso_U_33
    _atom_site_aniso_U_12
    _atom_site_aniso_U_13
    _atom_site_aniso_U_23
    Cu1 0.0612(5) 0.0452(4) 0.0562(4) 0.0114(3) 0.0058(3) -0.0023(2)
    O2 0.073(3) 0.0482(19) 0.064(2) 0.0178(17) -0.0043(18) -0.0075(16)
    O3 0.094(3) 0.059(2) 0.064(2) 0.037(2) -0.012(2) -0.0105(18)
    N3 0.068(3) 0.052(2) 0.060(3) 0.002(2) 0.003(2) -0.0008(19)
    N2 0.062(3) 0.046(2) 0.071(3) 0.012(2) 0.004(2) -0.006(2)
    O4 0.088(3) 0.082(3) 0.106(4) 0.015(3) -0.022(3) 0.029(3)
    O1 0.091(4) 0.096(4) 0.132(5) 0.013(3) -0.005(3) 0.038(4)
    F2 0.130(4) 0.118(4) 0.120(4) 0.043(3) -0.042(3) 0.018(3)
    C5 0.054(3) 0.054(3) 0.062(3) 0.011(2) 0.009(2) 0.004(2)
    C17 0.054(3) 0.062(3) 0.068(3) 0.026(3) 0.010(3) 0.003(3)
    C12 0.065(4) 0.054(3) 0.060(3) 0.003(3) 0.002(3) 0.007(2)
    C13 0.065(4) 0.059(3) 0.071(3) 0.008(3) 0.003(3) 0.006(3)
    C11 0.061(3) 0.068(4) 0.062(3) 0.006(3) 0.000(3) -0.003(3)
    C4 0.061(3) 0.056(3) 0.074(3) 0.018(3) 0.002(3) -0.008(3)
    O5 0.146(6) 0.068(3) 0.188(7) -0.016(3) 0.094(6) -0.049(4)
    C6 0.062(3) 0.049(3) 0.070(3) 0.016(2) 0.002(3) 0.005(2)
    C8 0.069(4) 0.048(3) 0.076(4) 0.021(3) 0.008(3) -0.004(2)
    C14 0.067(4) 0.063(3) 0.078(4) 0.012(3) -0.004(3) 0.018(3)
    C20 0.070(4) 0.057(4) 0.119(6) 0.017(3) 0.004(4) -0.029(4)
    F5 0.219(7) 0.133(5) 0.126(4) 0.032(5) -0.067(5) 0.044(4)
    C2 0.081(5) 0.068(4) 0.090(4) 0.025(3) -0.018(4) 0.007(3)
    C16 0.078(4) 0.061(3) 0.077(4) 0.025(3) 0.000(3) -0.003(3)
    C1 0.105(6) 0.093(5) 0.060(4) 0.004(4) -0.007(4) 0.014(4)
    F4 0.351(12) 0.082(4) 0.151(6) -0.054(5) -0.078(7) 0.038(4)
    C9 0.102(5) 0.054(3) 0.077(4) 0.020(3) -0.008(4) -0.013(3)
    C3 0.090(5) 0.063(4) 0.075(4) 0.011(3) -0.010(3) -0.005(3)
    F3 0.390(13) 0.087(4) 0.149(5) 0.083(6) -0.138(7) -0.026(4)
    C19 0.117(6) 0.055(3) 0.081(4) 0.022(4) 0.009(4) -0.008(3)
    C7 0.088(5) 0.059(3) 0.090(4) 0.023(3) -0.006(4) 0.001(3)
    C10 0.112(6) 0.051(3) 0.085(4) 0.002(3) -0.012(4) -0.008(3)
    F1 0.151(6) 0.259(10) 0.144(6) 0.038(6) 0.057(5) 0.058(6)
    C21 0.093(5) 0.047(3) 0.114(6) 0.007(3) 0.026(4) -0.021(3)
    C15 0.076(4) 0.061(3) 0.085(4) 0.021(3) 0.003(3) 0.016(3)
    F6 0.202(9) 0.316(14) 0.137(6) 0.034(9) 0.043(6) 0.097(7)
    C18 0.149(10) 0.098(7) 0.101(6) -0.003(6) -0.028(7) 0.026(5)
_geom_special_details
;
 All esds (except the esd in the dihedral angle between two l.s. planes)
 are estimated using the full covariance matrix.  The cell esds are taken
 into account individually in the estimation of esds in distances, angles
 and torsion angles; correlations between esds in cell parameters are only
 used when they are defined by crystal symmetry.  An approximate (isotropic)
 treatment of cell esds is used for estimating esds involving l.s. planes.
;
loop_
    _geom_bond_atom_site_label_1
    _geom_bond_atom_site_label_2
    _geom_bond_site_symmetry_2
    _geom_bond_distance
    _geom_bond_publ_flag
    Cu1 O2 . 1.883(4) y
    Cu1 O3 . 1.906(4) y
    Cu1 N2 . 1.927(5) y
    Cu1 N3 . 1.929(5) y
    O2 C5 . 1.309(7) y
    O3 C17 . 1.317(7) y
    N3 C11 . 1.279(8) ?
    N3 C10 . 1.455(8) y
    N2 C8 . 1.275(8) y
    N2 C9 . 1.465(7) ?
    O4 C18 . 1.269(12) y
    O4 C14 . 1.419(7) ?
    O1 C1 . 1.267(9) y
    O1 C2 . 1.475(8) ?
    F2 C1 . 1.271(9) y
    C5 C4 . 1.403(8) ?
    C5 C6 . 1.423(8) ?
    C17 C16 . 1.395(8) ?
    C17 C12 . 1.420(8) ?
    C12 C13 . 1.403(8) ?
    C12 C11 . 1.431(9) ?
    C13 C14 . 1.346(9) ?
    C13 H13 . 0.9300 ?
    C11 H11 . 0.9300 ?
    C4 C3 . 1.366(9) ?
    C4 H4 . 0.9300 ?
    O5 C21 . 1.366(9) ?
    O5 H5 . 0.8200 ?
    C6 C7 . 1.407(9) ?
    C6 C8 . 1.431(8) ?
    C8 H8 . 0.9300 ?
    C14 C15 . 1.375(9) ?
    C20 C19 . 1.361(11) ?
    C20 C21 . 1.375(11) ?
    C20 H20 . 0.9300 ?
    F5 C18 . 1.309(11) ?
    C2 C7 . 1.348(10) ?
    C2 C3 . 1.379(10) ?
    C16 C15 . 1.381(9) ?
    C16 H16 . 0.9300 ?
    C1 F3 . 1.268(9) ?
    C1 F1 . 1.292(10) ?
    F4 C18 . 1.265(11) y
    C9 C10 . 1.474(11) ?
    C9 H9A . 0.9700 ?
    C9 H9B . 0.9700 ?
    C3 H3 . 0.9300 ?
    C19 C21 2_556 1.392(11) ?
    C19 H19 . 0.9300 ?
    C7 H7 . 0.9300 ?
    C10 H10A . 0.9700 ?
    C10 H10B . 0.9700 ?
    C15 H15 . 0.9300 ?
    F6 C18 . 1.353(15) ?
loop_
    _geom_angle_atom_site_label_1
    _geom_angle_atom_site_label_2
    _geom_angle_atom_site_label_3
    _geom_angle_site_symmetry_1
    _geom_angle_site_symmetry_3
    _geom_angle
    _geom_angle_publ_flag
    O2 Cu1 O3 . . 87.54(17) y
    O2 Cu1 N2 . . 94.40(18) y
    O3 Cu1 N2 . . 176.2(2) y
    O2 Cu1 N3 . . 177.82(18) y
    O3 Cu1 N3 . . 93.9(2) y
    N2 Cu1 N3 . . 84.3(2) y
    C5 O2 Cu1 . . 127.1(3) ?
    C17 O3 Cu1 . . 127.0(4) ?
    C11 N3 C10 . . 122.4(5) ?
    C11 N3 Cu1 . . 125.0(4) ?
    C10 N3 Cu1 . . 112.3(4) ?
    C8 N2 C9 . . 120.3(5) ?
    C8 N2 Cu1 . . 125.9(4) ?
    C9 N2 Cu1 . . 113.8(4) ?
    C18 O4 C14 . . 118.9(7) ?
    C1 O1 C2 . . 118.1(6) ?
    O2 C5 C4 . . 118.9(5) ?
    O2 C5 C6 . . 123.6(5) ?
    C4 C5 C6 . . 117.5(5) ?
    O3 C17 C16 . . 118.8(5) ?
    O3 C17 C12 . . 123.4(5) ?
    C16 C17 C12 . . 117.8(5) ?
    C13 C12 C17 . . 118.7(6) ?
    C13 C12 C11 . . 118.3(5) ?
    C17 C12 C11 . . 123.0(5) ?
    C14 C13 C12 . . 121.1(6) ?
    C14 C13 H13 . . 119.5 ?
    C12 C13 H13 . . 119.5 ?
    N3 C11 C12 . . 126.5(5) ?
    N3 C11 H11 . . 116.7 ?
    C12 C11 H11 . . 116.7 ?
    C3 C4 C5 . . 121.9(6) ?
    C3 C4 H4 . . 119.1 ?
    C5 C4 H4 . . 119.1 ?
    C21 O5 H5 . . 109.5 ?
    C7 C6 C5 . . 119.3(5) ?
    C7 C6 C8 . . 117.1(5) ?
    C5 C6 C8 . . 123.6(5) ?
    N2 C8 C6 . . 125.1(5) ?
    N2 C8 H8 . . 117.5 ?
    C6 C8 H8 . . 117.5 ?
    C13 C14 C15 . . 121.7(6) ?
    C13 C14 O4 . . 117.9(6) ?
    C15 C14 O4 . . 120.2(6) ?
    C19 C20 C21 . . 121.3(7) ?
    C19 C20 H20 . . 119.4 ?
    C21 C20 H20 . . 119.4 ?
    C7 C2 C3 . . 122.2(6) ?
    C7 C2 O1 . . 120.4(7) ?
    C3 C2 O1 . . 117.0(6) ?
    C15 C16 C17 . . 122.2(6) ?
    C15 C16 H16 . . 118.9 ?
    C17 C16 H16 . . 118.9 ?
    F3 C1 O1 . . 114.8(7) ?
    F3 C1 F2 . . 109.4(8) ?
    O1 C1 F2 . . 113.7(7) ?
    F3 C1 F1 . . 105.7(9) ?
    O1 C1 F1 . . 110.6(9) ?
    F2 C1 F1 . . 101.6(7) ?
    N2 C9 C10 . . 109.6(6) ?
    N2 C9 H9A . . 109.7 ?
    C10 C9 H9A . . 109.7 ?
    N2 C9 H9B . . 109.7 ?
    C10 C9 H9B . . 109.7 ?
    H9A C9 H9B . . 108.2 ?
    C4 C3 C2 . . 119.0(6) ?
    C4 C3 H3 . . 120.5 ?
    C2 C3 H3 . . 120.5 ?
    C20 C19 C21 . 2_556 119.9(7) ?
    C20 C19 H19 . . 120.0 ?
    C21 C19 H19 2_556 . 120.0 ?
    C2 C7 C6 . . 119.8(6) ?
    C2 C7 H7 . . 120.1 ?
    C6 C7 H7 . . 120.1 ?
    N3 C10 C9 . . 109.9(5) ?
    N3 C10 H10A . . 109.7 ?
    C9 C10 H10A . . 109.7 ?
    N3 C10 H10B . . 109.7 ?
    C9 C10 H10B . . 109.7 ?
    H10A C10 H10B . . 108.2 ?
    O5 C21 C20 . . 123.4(7) ?
    O5 C21 C19 . 2_556 117.9(8) ?
    C20 C21 C19 . 2_556 118.7(7) ?
    C14 C15 C16 . . 118.5(6) ?
    C14 C15 H15 . . 120.7 ?
    C16 C15 H15 . . 120.7 ?
    F4 C18 O4 . . 118.6(10) ?
    F4 C18 F5 . . 111.2(9) ?
    O4 C18 F5 . . 112.4(10) ?
    F4 C18 F6 . . 103.2(13) ?
    O4 C18 F6 . . 108.5(10) ?
    F5 C18 F6 . . 101.1(11) ?
loop_
    _geom_torsion_atom_site_label_1
    _geom_torsion_atom_site_label_2
    _geom_torsion_atom_site_label_3
    _geom_torsion_atom_site_label_4
    _geom_torsion_site_symmetry_1
    _geom_torsion_site_symmetry_2
    _geom_torsion_site_symmetry_3
    _geom_torsion_site_symmetry_4
    _geom_torsion
    _geom_torsion_publ_flag
    O3 Cu1 O2 C5 . . . . 179.3(5) ?
    N2 Cu1 O2 C5 . . . . 2.6(5) ?
    Cu1 O2 C5 C4 . . . . 174.2(4) ?
    Cu1 O2 C5 C6 . . . . -6.2(8) ?
    Cu1 O3 C17 C16 . . . . 174.3(5) ?
    Cu1 O3 C17 C12 . . . . -7.8(9) ?
    O3 C17 C12 C13 . . . . -180.0(6) ?
    C16 C17 C12 C13 . . . . -2.0(9) ?
    O3 C17 C12 C11 . . . . -2.9(10) ?
    C16 C17 C12 C11 . . . . 175.0(6) ?
    C17 C12 C13 C14 . . . . 0.6(10) ?
    C11 C12 C13 C14 . . . . -176.5(6) ?
    C10 N3 C11 C12 . . . . -173.9(7) ?
    Cu1 N3 C11 C12 . . . . 0.6(10) ?
    C13 C12 C11 N3 . . . . -176.2(6) ?
    C17 C12 C11 N3 . . . . 6.8(10) ?
    O2 C5 C4 C3 . . . . 178.2(6) ?
    C6 C5 C4 C3 . . . . -1.5(9) ?
    O2 C5 C6 C7 . . . . -174.7(6) ?
    C4 C5 C6 C7 . . . . 4.9(9) ?
    O2 C5 C6 C8 . . . . 5.5(9) ?
    C4 C5 C6 C8 . . . . -174.8(6) ?
    C9 N2 C8 C6 . . . . -179.2(6) ?
    Cu1 N2 C8 C6 . . . . -2.3(9) ?
    C7 C6 C8 N2 . . . . 179.2(6) ?
    C5 C6 C8 N2 . . . . -1.0(10) ?
    C12 C13 C14 C15 . . . . 0.7(11) ?
    C12 C13 C14 O4 . . . . 176.3(6) ?
    C18 O4 C14 C13 . . . . 109.8(10) ?
    C18 O4 C14 C15 . . . . -74.5(11) ?
    C1 O1 C2 C7 . . . . 74.4(11) ?
    C1 O1 C2 C3 . . . . -111.7(9) ?
    O3 C17 C16 C15 . . . . -179.8(6) ?
    C12 C17 C16 C15 . . . . 2.2(10) ?
    C2 O1 C1 F3 . . . . -61.3(13) ?
    C2 O1 C1 F2 . . . . 171.7(7) ?
    C2 O1 C1 F1 . . . . 58.2(10) ?
    C8 N2 C9 C10 . . . . -161.6(6) ?
    Cu1 N2 C9 C10 . . . . 21.2(7) ?
    C5 C4 C3 C2 . . . . -3.4(11) ?
    C7 C2 C3 C4 . . . . 4.9(12) ?
    O1 C2 C3 C4 . . . . -168.9(6) ?
    C21 C20 C19 C21 . . . 2_556 -4.1(12) ?
    C3 C2 C7 C6 . . . . -1.4(12) ?
    O1 C2 C7 C6 . . . . 172.2(6) ?
    C5 C6 C7 C2 . . . . -3.6(10) ?
    C8 C6 C7 C2 . . . . 176.2(7) ?
    C11 N3 C10 C9 . . . . -153.1(6) ?
    Cu1 N3 C10 C9 . . . . 31.8(8) ?
    N2 C9 C10 N3 . . . . -33.6(9) ?
    C19 C20 C21 O5 . . . . -179.7(7) ?
    C19 C20 C21 C19 . . . 2_556 4.1(12) ?
    C13 C14 C15 C16 . . . . -0.6(11) ?
    O4 C14 C15 C16 . . . . -176.1(6) ?
    C17 C16 C15 C14 . . . . -0.9(11) ?
    C14 O4 C18 F4 . . . . 56.4(17) ?
    C14 O4 C18 F5 . . . . -171.6(9) ?
    C14 O4 C18 F6 . . . . -60.7(11) ?
loop_
    _geom_hbond_atom_site_label_D
    _geom_hbond_atom_site_label_H
    _geom_hbond_atom_site_label_A
    _geom_hbond_site_symmetry_A
    _geom_hbond_distance_DH
    _geom_hbond_distance_HA
    _geom_hbond_distance_DA
    _geom_hbond_angle_DHA
    _geom_hbond_publ_flag
    O5 H5 O3 . 0.82 2.20 2.993(8) 164.6 yes
    C11 H11 F2 1_656 0.93 2.63 3.513(8) 158.5 yes
    C10 H10A O5 2_666 0.97 2.53 3.469(11) 162.3 yes
    C15 H15 O5 2_656 0.93 2.55 3.345(9) 143.5 yes
    C8 H8 <i>Cg</i>1 1_565 0.93 2.82 3.740(8) 173 yes
_shelx_space_group_comment
;
The symmetry employed for this shelxl refinement is uniquely defined
by the following loop, which should always be used as a source of
symmetry information in preference to the above space-group names.
They are only intended as comments.
;
_shelx_estimated_absorpt_T_min     ?
_shelx_estimated_absorpt_T_max     ?
_shelx_hkl_file
;
  -1   0   0   84.87    9.03   0
  -2   0   0  734.37   12.15   0
   2   0   0  706.78   11.85   0
  -3   0   0   78.78    4.55   0
   3   0   0   75.54    4.51   0
  -4   0   0  109.97    4.42   0
   4   0   0  106.77    4.40   0
   5   0   0  106.73    3.93   0
  -5   0   0  100.85    3.83   0
  -6   0   0   49.71    3.09   0
   6   0   0   47.52    2.51   0
   7   0   0   47.50    3.15   0
  -7   0   0   51.11    2.54   0
   8   0   0    1.03    1.88   0
  -8   0   0    0.56    2.57   0
   9   0   0   63.80    3.50   0
  -9   0   0   66.01    3.51   0
 -10   0   0   16.91    3.13   0
  10   0   0   17.60    3.37   0
  11   0   0    1.54    3.19   0
  12   0   0    1.45    3.46   0
  12   0   0    0.64    3.39   0
  13   0   0    2.56    4.49   0
  13   0   0    0.05    3.78   0
  13  -1   0    0.39    4.53   0
  13  -1   0    0.62    5.38   0
  12  -1   0    1.45    4.32   0
  12  -1   0    0.30    3.32   0
  11  -1   0    1.10    3.04   0
  11  -1   0    1.04    3.87   0
  10  -1   0   30.08    3.85   0
 -10   1   0   34.18    3.40   0
  -9   1   0   22.47    3.64   0
   9  -1   0   20.41    3.56   0
  -8   1   0    4.90    3.10   0
   8  -1   0    4.77    2.57   0
  -7   1   0   13.86    2.84   0
   7  -1   0   13.30    2.84   0
  -6   1   0    8.81    2.69   0
   6  -1   0    7.33    2.73   0
   5  -1   0   23.41    3.08   0
  -5   1   0   24.55    3.03   0
  -4   1   0   31.24    3.71   0
   4  -1   0   33.39    3.75   0
  -3   1   0  234.79    7.52   0
   3  -1   0  241.86    7.66   0
  -2   1   0  151.68    8.40   0
   2  -1   0  149.23    9.32   0
  -1   1   0  247.00   11.83   0
   1  -1   0  236.82   11.94   0
   0  -1   0 2357.34   23.70   0
   0   1   0 1187.75   18.74   0
  -1  -1   0  409.46    9.37   0
   1   1   0  414.42    9.38   0
  -2  -1   0  926.30   10.08   0
   2   1   0  849.43   10.17   0
   3   1   0  160.46    4.18   0
  -3  -1   0  164.16    4.80   0
   4   1   0   37.65    3.29   0
  -4  -1   0   40.80    2.64   0
   5   1   0   32.27    2.97   0
  -5  -1   0   33.83    3.07   0
  -6  -1   0   73.02    3.36   0
   6   1   0   66.50    3.34   0
  -7  -1   0  139.20    3.50   0
   7   1   0  131.91    3.95   0
  -8  -1   0    8.13    2.78   0
   8   1   0    7.09    2.86   0
  -9  -1   0   28.13    3.05   0
   9   1   0   26.91    2.95   0
  10   1   0    7.48    2.96   0
 -10  -1   0    6.40    2.94   0
  11   1   0    1.05    2.25   0
  12   1   0    1.91    3.41   0
  12   1   0    0.95    3.62   0
  13   1   0   -0.06    3.86   0
  13   1   0    1.79    3.85   0
  11  -2   0   -0.79    4.47   0
  11  -2   0   -0.31    4.24   0
  10  -2   0   19.40    4.00   0
   9  -2   0   35.83    3.49   0
  -9   2   0   39.00    3.46   0
  -8   2   0   10.75    3.20   0
   8  -2   0    8.18    2.77   0
  -7   2   0   70.36    3.91   0
   7  -2   0   62.02    3.85   0
   6  -2   0    0.25    2.64   0
  -6   2   0    1.22    2.58   0
   5  -2   0    0.34    3.36   0
  -5   2   0    0.02    2.64   0
  -4   2   0  232.95    7.68   0
   4  -2   0  236.28    7.82   0
  -3   2   0  373.27   10.18   0
   3  -2   0  384.98   10.36   0
  -2   2   0  128.43    6.48   0
   2  -2   0  122.88    6.37   0
   1  -2   0    0.85    3.15   0
  -1   2   0  104.14    6.14   0
  -1   2   0  105.84    6.06   0
   0  -2   0  542.00    8.42   0
   0   2   0  524.61    8.44   0
   0   2   0  394.68    9.07   0
   1   2   0 1070.93    9.97   0
  -1  -2   0 1100.80   10.00   0
  -2  -2   0    5.95    2.34   0
   2   2   0    4.42    2.47   0
   3   2   0  333.12    5.51   0
  -3  -2   0  364.62    5.60   0
  -4  -2   0  119.61    3.83   0
   4   2   0  116.58    3.20   0
   5   2   0   33.51    2.21   0
  -5  -2   0   38.23    2.26   0
  -6  -2   0  133.37    3.74   0
   6   2   0  121.94    3.15   0
  -7  -2   0   24.91    2.25   0
   7   2   0   19.15    2.15   0
  -8  -2   0    3.50    2.70   0
   8   2   0    2.14    2.68   0
   9   2   0   18.18    2.84   0
  -9  -2   0   20.37    3.11   0
  10   2   0    3.90    2.91   0
 -10  -2   0    3.16    2.90   0
  11   2   0   -0.41    2.27   0
  12   2   0    3.28    3.55   0
  12   2   0    1.87    3.47   0
   9  -3   0   13.27    5.70   0
   9  -3   0   12.40    5.23   0
  -8   3   0    0.94    3.72   0
   8  -3   0    1.49    3.84   0
  -7   3   0   54.89    5.08   0
   7  -3   0   50.49    4.61   0
   6  -3   0  117.89    5.98   0
  -6   3   0  133.26    6.50   0
   5  -3   0   12.78    3.71   0
  -5   3   0   14.14    3.66   0
  -4   3   0  165.29    6.52   0
   4  -3   0  165.22    6.13   0
  -3   3   0  378.30    8.22   0
  -2   3   0  476.49    8.17   0
  -2   3   0  478.46    8.19   0
   1  -3   0  624.67    8.13   0
  -1   3   0  822.47    9.46   0
  -1   3   0  652.09    8.09   0
   0   3   0    8.09    2.49   0
   0   3   0   -0.07    3.03   0
   0  -3   0    5.59    2.60   0
  -1  -3   0    3.60    2.30   0
   1   3   0    4.97    2.21   0
   2   3   0   60.51    2.75   0
  -2  -3   0   60.55    3.58   0
  -3  -3   0   10.39    2.86   0
   3   3   0   10.99    2.86   0
   4   3   0   54.65    2.57   0
  -4  -3   0   58.38    2.57   0
   5   3   0   10.50    1.82   0
  -5  -3   0    9.72    1.84   0
   6   3   0   53.52    3.01   0
  -6  -3   0   50.46    2.39   0
   7   3   0   19.84    2.71   0
  -7  -3   0   28.39    2.83   0
   8   3   0    8.89    2.08   0
  -8  -3   0    8.72    1.94   0
   9   3   0   15.22    3.03   0
  -9  -3   0   14.03    2.34   0
 -10  -3   0    1.64    3.15   0
  10   3   0    4.73    3.03   0
  11   3   0    4.57    3.39   0
  12   3   0   -0.72    3.68   0
  12   3   0    1.50    2.51   0
  -6   4   0  196.38    8.28   0
  -6   4   0  191.92    8.05   0
  -5   4   0   33.29    3.97   0
  -5   4   0   33.09    4.09   0
  -4   4   0  124.71    4.70   0
  -4   4   0  122.46    4.68   0
  -3   4   0  919.21   10.11   0
  -3   4   0  884.34   10.03   0
  -2   4   0   31.99    3.37   0
  -2   4   0   37.93    3.52   0
   2  -4   0   25.87    3.31   0
  -1   4   0  257.84    5.28   0
   1  -4   0  249.70    4.87   0
  -1   4   0  322.87    5.15   0
   0  -4   0    3.37    3.09   0
   0   4   0    2.64    2.64   0
   0   4   0    4.20    3.08   0
   1   4   0  103.96    3.03   0
  -1  -4   0  104.77    2.99   0
  -2  -4   0    6.54    2.05   0
   2   4   0    4.21    2.00   0
  -3  -4   0   98.24    2.79   0
   3   4   0   98.17    3.34   0
  -4  -4   0   74.77    2.50   0
   4   4   0   67.47    2.49   0
  -5  -4   0  101.52    2.79   0
   5   4   0   90.82    2.75   0
  -6  -4   0  127.14    3.42   0
   6   4   0  117.17    3.35   0
   7   4   0    2.89    1.87   0
  -7  -4   0    1.87    2.59   0
  -8  -4   0    5.58    2.11   0
   8   4   0    4.18    2.63   0
   9   4   0   15.61    2.14   0
  -9  -4   0   16.87    3.05   0
  10   4   0    4.70    3.10   0
 -10  -4   0    0.08    3.02   0
  11   4   0   -0.16    3.42   0
  12   4   0   -1.63    2.59   0
  12   4   0    1.46    3.72   0
  -6   5   0  178.71    6.59   0
  -6   5   0  178.82    6.88   0
  -5   5   0    1.03    2.52   0
  -5   5   0   -0.06    2.71   0
  -4   5   0  336.55    6.14   0
  -4   5   0  356.07    6.11   0
  -3   5   0  136.51    4.16   0
  -3   5   0  136.30    4.14   0
   3  -5   0    2.43    2.00   0
   2  -5   0    3.50    2.26   0
  -2   5   0   22.98    2.85   0
  -2   5   0   21.44    2.96   0
  -1   5   0  875.39    7.64   0
  -1   5   0 1123.59    8.10   0
   1  -5   0  848.74    7.36   0
   0   5   0  101.81    3.55   0
   0   5   0   84.10    3.16   0
   0  -5   0  111.94    3.67   0
   1   5   0    6.64    2.01   0
  -1  -5   0    8.44    1.95   0
  -2  -5   0   83.72    2.63   0
   2   5   0   81.36    2.54   0
   3   5   0   44.84    2.87   0
  -3  -5   0   49.40    2.35   0
   4   5   0   71.53    2.93   0
  -4  -5   0   76.11    2.36   0
   5   5   0  107.52    3.20   0
  -5  -5   0  103.23    2.64   0
   6   5   0   32.26    2.69   0
  -6  -5   0   31.87    2.11   0
   7   5   0   15.69    2.67   0
  -7  -5   0   10.07    1.96   0
  -8  -5   0    1.45    2.05   0
   8   5   0   -0.29    1.91   0
   9   5   0    8.85    2.08   0
  -9  -5   0   17.10    3.00   0
  10   5   0    0.14    3.37   0
 -10  -5   0    4.02    2.34   0
  11   5   0    2.57    3.46   0
  11   5   0    1.25    3.58   0
  -7   6   0    1.43    4.67   0
  -7   6   0    1.06    5.06   0
  -6   6   0  147.40    5.52   0
  -6   6   0  152.62    5.66   0
  -5   6   0   47.91    3.33   0
   5  -6   0   30.85    2.74   0
  -5   6   0   44.95    3.71   0
  -4   6   0  138.56    4.10   0
  -4   6   0  123.73    3.43   0
   4  -6   0   96.50    3.30   0
  -3   6   0  332.05    5.15   0
   3  -6   0    5.15    2.16   0
  -3   6   0  304.70    4.92   0
   2  -6   0    7.25    3.05   0
  -2   6   0    9.15    2.65   0
  -2   6   0    8.28    1.86   0
  -1   6   0  403.57    4.76   0
  -1   6   0  310.93    4.34   0
   0   6   0  137.94    3.02   0
   0  -6   0  148.27    3.10   0
   0   6   0  110.85    3.74   0
   1   6   0   26.77    2.71   0
   1   6   0   16.21    2.29   0
  -1  -6   0   26.12    2.04   0
   2   6   0  139.43    3.02   0
  -2  -6   0  148.81    3.10   0
   3   6   0   67.15    2.33   0
  -3  -6   0   70.82    2.32   0
   4   6   0   27.63    2.01   0
  -4  -6   0   30.88    2.05   0
   5   6   0    4.20    2.65   0
  -5  -6   0    4.84    2.52   0
   6   6   0   37.07    2.19   0
  -6  -6   0   40.28    2.89   0
   7   6   0    3.78    1.74   0
  -7  -6   0    1.76    1.77   0
  -8  -6   0    1.01    2.02   0
   8   6   0    1.09    2.02   0
   9   6   0    1.06    2.09   0
  -9  -6   0    3.24    2.06   0
  10   6   0    0.27    3.25   0
  11   6   0    3.37    3.60   0
  11   6   0    1.00    3.63   0
  -7   7   0    1.33    3.84   0
  -7   7   0    1.51    3.44   0
   7  -7   0    1.35    1.80   0
   6  -7   0    9.87    2.03   0
  -6   7   0   88.53    4.56   0
  -6   7   0   91.98    4.74   0
   5  -7   0    1.84    1.87   0
  -5   7   0    5.97    2.55   0
  -5   7   0    6.12    2.70   0
   4  -7   0  128.86    2.91   0
  -4   7   0  194.51    4.46   0
  -4   7   0  210.40    4.49   0
  -3   7   0   -1.87    2.55   0
  -3   7   0    2.84    2.71   0
   3  -7   0    1.65    2.13   0
   2  -7   0   -3.38    3.06   0
  -2   7   0    2.98    1.85   0
  -2   7   0    0.59    2.53   0
  -1   7   0   61.43    3.15   0
  -1   7   0   81.18    2.55   0
  -1   7   0   84.30    3.20   0
   0   7   0   29.09    2.02   0
   0   7   0   23.99    3.10   0
  -1  -7   0   22.05    2.58   0
   1   7   0   16.48    2.25   0
   1   7   0   20.46    2.52   0
   2   7   0  157.53    3.55   0
  -2  -7   0  155.59    3.08   0
   3   7   0  123.77    2.77   0
  -3  -7   0  128.52    2.74   0
  -4  -7   0   17.02    2.10   0
   4   7   0   24.65    2.65   0
  -5  -7   0   28.41    2.16   0
   5   7   0   27.06    2.16   0
   6   7   0   -1.53    1.87   0
  -6  -7   0    2.54    1.95   0
   7   7   0    2.19    1.91   0
  -7  -7   0   -2.73    2.82   0
   8   7   0    2.08    2.86   0
  -8  -7   0    0.70    2.17   0
   9   7   0    2.02    3.06   0
  10   7   0    2.52    3.37   0
  10   7   0    1.12    3.37   0
  10  -8   0   -0.71    2.12   0
   9  -8   0   -2.22    2.20   0
   8  -8   0    1.30    2.03   0
   7  -8   0    2.29    1.83   0
  -7   8   0   46.15    3.77   0
  -7   8   0   42.30    3.99   0
  -6   8   0   77.93    3.71   0
   6  -8   0   53.93    2.37   0
  -6   8   0   83.87    3.80   0
   5  -8   0    3.36    2.71   0
  -5   8   0    3.74    2.68   0
  -5   8   0    4.56    2.52   0
  -4   8   0    2.07    1.82   0
   4  -8   0   -1.56    2.66   0
  -4   8   0    1.83    1.94   0
  -3   8   0   33.90    2.85   0
   3  -8   0   20.37    2.28   0
  -3   8   0   35.59    2.86   0
  -2   8   0    7.11    1.78   0
  -2   8   0    5.96    2.51   0
  -1   8   0   39.46    2.14   0
  -1   8   0    0.66    1.83   0
  -1   8   0   39.31    2.78   0
   0   8   0    5.70    2.75   0
   0   8   0   14.21    2.48   0
  -1  -8   0   24.18    2.09   0
   1   8   0   13.98    2.92   0
   1   8   0   21.35    2.64   0
  -2  -8   0   50.86    3.10   0
   2   8   0   30.68    3.23   0
   2   8   0   45.09    2.15   0
  -3  -8   0  328.34    4.35   0
   3   8   0  287.44    4.23   0
   4   8   0    0.63    2.60   0
  -4  -8   0    0.24    2.52   0
   5   8   0   -0.31    2.70   0
  -5  -8   0   -0.55    1.91   0
   6   8   0    1.88    1.98   0
  -6  -8   0    3.54    2.86   0
   7   8   0    2.67    2.20   0
  -7  -8   0   -0.33    2.96   0
   8   8   0    6.41    2.24   0
   9   8   0    0.52    3.33   0
   9   8   0   -1.84    2.40   0
  11  -9   0   -1.87    3.38   0
  10  -9   0    2.56    2.33   0
   9  -9   0    2.37    2.14   0
  -8   9   0    0.28    4.54   0
   8  -9   0   -0.13    2.88   0
  -8   9   0   -0.10    4.84   0
   7  -9   0   33.06    3.09   0
  -7   9   0   46.68    3.48   0
  -7   9   0   52.04    4.25   0
   6  -9   0    9.48    1.98   0
  -6   9   0   21.01    3.06   0
  -6   9   0   25.58    3.24   0
  -5   9   0    0.01    1.94   0
  -5   9   0   -0.39    2.68   0
   5  -9   0    0.21    1.94   0
  -4   9   0   40.62    3.08   0
   4  -9   0   29.55    2.40   0
  -4   9   0   37.92    3.08   0
  -3   9   0   -1.51    1.91   0
  -3   9   0    2.18    1.85   0
   3  -9   0    2.29    2.06   0
  -2   9   0    5.12    1.84   0
  -2   9   0    1.33    2.58   0
  -1   9   0   38.93    2.08   0
  -1   9   0   42.56    2.14   0
  -1   9   0   -4.46    2.95   0
   0   9   0   12.22    1.90   0
   0   9   0   15.00    2.55   0
   0   9   0    0.94    1.94   0
   1   9   0   -0.75    1.95   0
   1   9   0    4.66    2.51   0
   2   9   0    1.85    3.05   0
   2   9   0    1.85    2.62   0
   3   9   0   24.82    2.17   0
   3   9   0   23.19    3.37   0
  -4  -9   0    3.52    2.01   0
   4   9   0    1.17    1.88   0
   5   9   0    3.05    2.66   0
   6   9   0    1.37    2.97   0
   7   9   0    2.01    2.02   0
   8   9   0   -0.67    3.26   0
   8   9   0    2.57    2.30   0
   9   9   0    1.87    3.59   0
   9   9   0   -0.42    2.57   0
  11 -10   0   -0.27    2.51   0
  10 -10   0    5.98    3.32   0
   9 -10   0   -0.93    3.20   0
  -8  10   0   -0.20    3.68   0
   8 -10   0   -1.35    2.07   0
  -8  10   0    2.25    3.98   0
  -7  10   0   39.47    3.68   0
   7 -10   0   20.93    2.28   0
  -7  10   0   33.43    4.07   0
  -6  10   0   16.03    3.14   0
   6 -10   0    2.07    2.12   0
  -6  10   0   14.51    3.01   0
  -5  10   0   32.26    2.61   0
  -5  10   0   30.51    3.26   0
   5 -10   0   14.69    2.17   0
  -4  10   0   50.84    3.17   0
   4 -10   0    1.00    2.25   0
  -4  10   0   43.29    3.25   0
  -3  10   0    0.28    1.81   0
  -3  10   0    4.25    2.71   0
  -2  10   0    0.86    2.00   0
  -2  10   0    1.78    1.93   0
  -1  10   0   -3.07    1.96   0
  -1  10   0   26.49    2.08   0
  -1  10   0   25.41    2.79   0
   0  10   0   24.37    2.04   0
   0  10   0    0.96    1.83   0
   0  10   0   26.55    2.73   0
   1  10   0    0.64    1.84   0
   1  10   0    2.82    2.56   0
   1  10   0    4.05    2.77   0
   2  10   0    4.47    1.96   0
   2  10   0    1.45    2.75   0
   2  10   0    3.31    3.23   0
   3  10   0   19.13    2.41   0
   3  10   0   24.63    2.11   0
   3  10   0   26.97    2.14   0
   4  10   0    5.12    3.23   0
   4  10   0    9.74    2.08   0
   4  10   0    9.06    2.14   0
   5  10   0    3.07    2.11   0
   5  10   0    3.20    2.13   0
   6  10   0    3.13    3.19   0
   6  10   0    2.20    2.23   0
   7  10   0   -2.59    3.34   0
   7  10   0   -0.28    2.36   0
   8  10   0    2.57    2.51   0
   8  10   0   -2.91    2.39   0
  10 -11   0   -1.75    2.50   0
   9 -11   0    3.11    2.31   0
   8 -11   0    3.31    3.29   0
  -8  11   0    1.88    4.01   0
  -8  11   0    0.71    4.66   0
  -7  11   0   33.99    3.76   0
  -7  11   0   31.65    3.55   0
   7 -11   0   -1.36    2.22   0
  -6  11   0    0.89    3.09   0
   6 -11   0   -1.31    3.07   0
  -6  11   0    0.39    3.04   0
   5 -11   0    3.42    3.07   0
  -5  11   0    0.98    2.00   0
  -5  11   0    0.69    3.07   0
  -4  11   0   32.75    3.23   0
  -4  11   0   32.32    3.13   0
  -3  11   0    6.98    2.76   0
  -3  11   0    7.90    2.95   0
  -2  11   0    0.06    1.92   0
  -2  11   0    3.33    1.90   0
  -1  11   0   48.53    3.02   0
  -1  11   0   42.79    3.10   0
   0  11   0   -0.17    1.94   0
   0  11   0    8.79    2.65   0
   0  11   0    9.86    2.07   0
   1  11   0    3.40    2.03   0
   1  11   0    2.93    2.12   0
   1  11   0    3.37    1.91   0
   2  11   0   11.86    3.08   0
   2  11   0   12.63    2.84   0
   2  11   0   16.03    3.18   0
   3  11   0   -0.17    2.24   0
   3  11   0    3.44    2.99   0
   3  11   0    3.85    3.01   0
   4  11   0    2.76    2.39   0
   4  11   0    7.29    3.01   0
   4  11   0    1.94    2.09   0
   5  11   0   -0.31    3.16   0
   5  11   0    1.78    3.39   0
   5  11   0    1.83    3.19   0
   6  11   0    1.73    2.39   0
   6  11   0    4.16    2.33   0
   6  11   0    5.80    3.71   0
   7  11   0   -0.32    2.62   0
   7  11   0    1.11    2.62   0
   9 -12   0    3.12    2.41   0
  -8  12   0    0.55    3.66   0
   8 -12   0   -1.47    2.46   0
  -8  12   0   -0.12    3.98   0
   7 -12   0    2.48    2.43   0
  -7  12   0    4.65    3.68   0
  -7  12   0    2.26    3.55   0
  -6  12   0   -0.28    2.31   0
   6 -12   0   -1.64    2.57   0
  -6  12   0    1.42    3.21   0
  -5  12   0    1.42    3.23   0
  -5  12   0    2.44    2.28   0
  -4  12   0    4.70    3.20   0
  -4  12   0    5.79    3.20   0
  -3  12   0    4.51    3.12   0
  -3  12   0    5.83    3.15   0
  -2  12   0    2.06    2.05   0
  -2  12   0    2.08    2.92   0
  -1  12   0   16.81    2.13   0
  -1  12   0   20.24    2.30   0
   0  12   0    1.08    2.33   0
   0  12   0    6.78    2.02   0
   0  12   0    7.51    2.01   0
   1  12   0    2.41    3.20   0
   1  12   0    2.34    2.10   0
   1  12   0    4.48    3.06   0
   2  12   0    5.73    2.21   0
   2  12   0    2.30    2.18   0
   2  12   0    0.89    2.47   0
   3  12   0    0.87    3.19   0
   3  12   0    0.32    3.16   0
   3  12   0    2.12    2.33   0
   4  12   0    0.72    2.38   0
   4  12   0   -1.94    3.50   0
   4  12   0    3.36    3.36   0
   5  12   0    2.28    2.45   0
   5  12   0   -0.28    2.77   0
   5  12   0   -0.37    2.45   0
  -7  13   0    0.77    3.71   0
   7 -13   0    4.30    3.70   0
  -7  13   0    3.51    4.06   0
  -6  13   0    2.10    3.51   0
  -6  13   0   -0.02    3.50   0
  -5  13   0   -1.64    2.31   0
  -5  13   0   -0.56    3.41   0
  -4  13   0    1.22    3.39   0
  -4  13   0    3.12    3.45   0
  -3  13   0    4.58    3.32   0
  -3  13   0    3.29    3.19   0
  -2  13   0    3.83    3.22   0
  -2  13   0    4.98    3.37   0
  -1  13   0    5.50    2.21   0
  -1  13   0    6.91    2.99   0
   0  13   0   -0.51    2.21   0
   0  13   0    2.51    3.18   0
   1  13   0    5.03    3.16   0
   1  13   0   -1.50    2.32   0
   1  13   0   -1.98    2.26   0
   2  13   0    6.63    2.35   0
   2  13   0    7.84    2.48   0
   2  13   0    7.91    2.49   0
   3  13   0    3.51    3.49   0
   3  13   0   -2.35    2.69   0
   3  13   0    2.45    2.49   0
   4  13   0    3.76    3.77   0
   4  13   0    1.46    2.57   0
   4  13   0    0.25    3.53   0
  -5  14   0   -0.08    2.74   0
  -5  14   0    2.53    2.63   0
  -4  14   0   -0.48    2.62   0
  -4  14   0    2.75    3.68   0
  -3  14   0    1.03    3.50   0
  -3  14   0    4.53    3.60   0
  -2  14   0    4.25    2.49   0
  -2  14   0    2.59    3.44   0
  -1  14   0    3.05    3.52   0
  -1  14   0    2.29    3.37   0
   0  14   0    0.01    3.52   0
   0  14   0    0.70    2.60   0
   1  14   0    2.50    3.54   0
   1  14   0   -0.34    2.51   0
   1  14  -1    1.46    2.51   0
   1  14  -1    1.16    2.52   0
   0  14  -1    3.26    2.51   0
   0  14  -1   -0.16    2.39   0
  -1  14  -1    3.45    2.56   0
  -1  14  -1    5.27    3.36   0
  -2  14  -1    2.87    3.48   0
  -2  14  -1    1.13    2.42   0
  -3  14  -1    1.67    2.43   0
  -3  14  -1    3.10    2.43   0
  -4  14  -1    3.48    3.62   0
  -4  14  -1   -1.70    3.79   0
  -5  14  -1    1.16    3.72   0
  -5  14  -1    0.91    2.70   0
   4  13  -1    1.58    2.47   0
   4  13  -1    1.82    2.48   0
   4  13  -1   -0.14    2.94   0
   3  13  -1    0.51    2.38   0
   3  13  -1    0.44    3.43   0
   3  13  -1    1.08    2.65   0
   2  13  -1    6.37    2.24   0
   2  13  -1    5.52    2.40   0
   2  13  -1    3.02    2.42   0
   1  13  -1   -0.15    3.25   0
   1  13  -1   -1.39    3.17   0
   1  13  -1    1.10    2.29   0
   0  13  -1    3.93    3.15   0
   0  13  -1   -1.21    2.28   0
  -1  13  -1   12.86    3.14   0
  -1  13  -1    6.78    2.18   0
  -2  13  -1    5.00    3.26   0
  -2  13  -1    3.93    3.35   0
  -3  13  -1   -1.87    3.31   0
  -3  13  -1    3.83    3.32   0
  -4  13  -1   -0.84    2.34   0
  -4  13  -1   -1.17    3.35   0
  -5  13  -1   -1.94    3.46   0
  -5  13  -1    0.32    3.54   0
  -6  13  -1    1.04    3.55   0
  -6  13  -1   -1.03    3.55   0
  -7  13  -1    3.59    4.00   0
   7 -13   1    0.39    3.83   0
  -7  13  -1   -0.43    3.92   0
   5  12  -1    1.68    3.38   0
   5  12  -1    0.84    3.34   0
   5  12  -1    2.37    3.72   0
   4  12  -1    3.34    2.41   0
   4  12  -1    1.85    2.28   0
   4  12  -1   -0.61    3.21   0
   3  12  -1   -1.64    2.36   0
   3  12  -1    1.23    2.19   0
   3  12  -1    4.88    3.21   0
   2  12  -1   11.85    3.09   0
   2  12  -1    4.82    2.39   0
   2  12  -1    8.03    2.21   0
   1  12  -1   11.80    2.09   0
   1  12  -1   10.30    2.28   0
   1  12  -1    8.10    3.15   0
   0  12  -1    4.28    3.00   0
   0  12  -1    5.58    2.84   0
  -1  12  -1   10.33    2.92   0
  -1  12  -1   14.52    2.22   0
  -2  12  -1    9.13    3.04   0
  -2  12  -1    5.20    2.98   0
  -3  12  -1    1.70    2.19   0
  -3  12  -1    2.71    2.91   0
  -4  12  -1   11.78    3.12   0
  -4  12  -1    9.87    3.15   0
  -5  12  -1    3.13    2.28   0
  -5  12  -1    3.67    3.20   0
  -6  12  -1    1.41    3.36   0
   6 -12   1    1.58    2.51   0
  -6  12  -1    2.49    3.23   0
   7 -12   1    1.96    2.37   0
  -7  12  -1    1.09    3.48   0
  -7  12  -1    2.71    3.39   0
   8 -12   1   -0.10    2.55   0
  -8  12  -1    0.94    4.34   0
  -8  12  -1   -0.22    4.10   0
  -9  12  -1    0.95    6.34   0
   9 -12   1    3.66    2.53   0
  -9  12  -1    0.63    6.15   0
   7  11  -1    4.03    3.48   0
   7  11  -1    2.43    2.41   0
   6  11  -1    0.82    3.69   0
   6  11  -1    1.11    3.23   0
   6  11  -1   -2.42    3.28   0
   5  11  -1    1.01    3.17   0
   5  11  -1    0.64    2.25   0
   5  11  -1    0.92    3.49   0
   4  11  -1    2.10    2.13   0
   4  11  -1    1.45    2.10   0
   4  11  -1    0.47    3.31   0
   3  11  -1    0.73    2.97   0
   3  11  -1    0.71    3.11   0
   3  11  -1    0.11    2.97   0
   2  11  -1   10.59    2.91   0
   2  11  -1   14.50    2.11   0
   2  11  -1    2.27    2.21   0
   1  11  -1    3.74    2.04   0
   1  11  -1    2.84    2.05   0
   1  11  -1    1.56    2.11   0
   0  11  -1    0.37    2.90   0
   0  11  -1    7.24    2.09   0
   0  11  -1   13.17    2.71   0
  -1  11  -1   12.66    2.84   0
  -1  11  -1    5.13    2.01   0
  -2  11  -1    6.57    1.89   0
  -2  11  -1   13.74    3.05   0
  -3  11  -1    4.15    2.89   0
  -3  11  -1    0.91    1.93   0
  -4  11  -1   20.28    2.42   0
  -4  11  -1   22.19    3.26   0
  -5  11  -1    6.37    3.03   0
  -5  11  -1    7.01    2.22   0
   5 -11   1    8.77    3.28   0
  -6  11  -1   -0.08    2.16   0
   6 -11   1   -1.14    2.22   0
  -6  11  -1    2.24    3.06   0
  -7  11  -1    4.30    3.28   0
  -7  11  -1    5.46    3.40   0
   7 -11   1    4.74    3.03   0
  -8  11  -1   -0.11    3.32   0
   8 -11   1    2.53    3.27   0
  -8  11  -1    0.60    3.70   0
   9 -11   1    1.56    2.29   0
  10 -11   1   -0.36    3.78   0
   8  10  -1    0.98    3.53   0
   8  10  -1    2.19    2.46   0
   7  10  -1    3.65    2.34   0
   7  10  -1    0.06    2.29   0
   6  10  -1    2.82    2.23   0
   6  10  -1   -0.72    2.11   0
   5  10  -1   15.39    2.23   0
   5  10  -1    9.30    2.49   0
   5  10  -1   13.22    2.20   0
   4  10  -1    1.23    2.26   0
   4  10  -1   -0.86    2.04   0
   4  10  -1   -0.84    2.02   0
   3  10  -1   13.85    2.89   0
   3  10  -1    9.85    3.17   0
   3  10  -1   12.67    2.08   0
   2  10  -1    2.47    1.95   0
   2  10  -1    2.35    3.02   0
   2  10  -1    3.58    1.95   0
   1  10  -1    8.16    1.95   0
   1  10  -1    7.24    1.97   0
   1  10  -1    8.47    2.66   0
   0  10  -1    5.25    2.90   0
   0  10  -1    6.14    1.93   0
   0  10  -1    3.70    1.79   0
  -1  10  -1   44.23    2.23   0
  -1  10  -1   52.18    2.88   0
  -2  10  -1    1.38    1.89   0
  -2  10  -1    2.89    2.70   0
  -3  10  -1   12.96    3.02   0
  -3  10  -1   13.07    3.09   0
  -4  10  -1   23.04    2.84   0
   4 -10   1   18.72    3.31   0
  -4  10  -1   26.30    3.34   0
  -5  10  -1   31.06    3.20   0
   5 -10   1   23.79    3.02   0
  -5  10  -1   29.10    3.21   0
  -6  10  -1    3.34    2.82   0
   6 -10   1    2.83    2.88   0
  -6  10  -1    3.73    3.01   0
   7 -10   1   -0.69    1.96   0
  -7  10  -1   20.23    3.52   0
  -7  10  -1   18.44    3.48   0
  -8  10  -1    4.57    3.51   0
   8 -10   1   -0.52    2.03   0
  -8  10  -1    5.29    3.83   0
   9 -10   1   -0.26    1.95   0
  10 -10   1    2.55    2.40   0
  11 -10   1    0.82    3.56   0
   9   9  -1    2.16    2.53   0
   9   9  -1   -2.18    2.55   0
   8   9  -1    3.32    3.29   0
   8   9  -1   -0.55    2.33   0
   7   9  -1    0.83    1.97   0
   7   9  -1    2.56    2.25   0
   6   9  -1    2.06    2.94   0
   6   9  -1    1.23    2.12   0
   5   9  -1   22.41    2.93   0
   5   9  -1   30.32    2.23   0
   4   9  -1    3.25    2.00   0
   4   9  -1    6.34    2.80   0
   3   9  -1    7.40    1.89   0
   3   9  -1    4.15    2.29   0
   3   9  -1    6.40    2.01   0
   2   9  -1   51.39    2.26   0
   2   9  -1   40.12    3.31   0
   2   9  -1   51.54    2.79   0
   1   9  -1    1.93    1.79   0
   1   9  -1    3.37    2.82   0
   1   9  -1    1.69    1.79   0
   0   9  -1   43.40    2.22   0
   0   9  -1   38.11    2.31   0
   0   9  -1   36.43    2.80   0
  -1   9  -1   26.00    2.02   0
  -1   9  -1   24.86    1.92   0
  -2   9  -1    7.81    2.64   0
  -2   9  -1    7.16    2.58   0
   3  -9   1    0.92    2.82   0
  -3   9  -1    1.87    2.67   0
  -3   9  -1    6.45    2.83   0
  -4   9  -1   69.34    3.30   0
   4  -9   1   51.02    3.28   0
  -4   9  -1   60.47    3.40   0
   5  -9   1   16.07    2.84   0
  -5   9  -1   22.01    2.21   0
  -5   9  -1   20.23    2.19   0
   6  -9   1    4.88    2.61   0
  -6   9  -1    3.19    2.89   0
  -6   9  -1    3.24    2.82   0
  -7   9  -1   31.69    3.42   0
   7  -9   1    4.06    2.11   0
  -7   9  -1   37.22    3.17   0
   8  -9   1    2.86    2.04   0
  -8   9  -1    5.87    3.82   0
  -8   9  -1    6.76    4.02   0
   9  -9   1    1.30    2.19   0
  10  -9   1   -0.39    2.27   0
  11  -9   1   -1.81    2.39   0
  10   8  -1    1.79    2.46   0
  10   8  -1    2.26    2.63   0
   9   8  -1    0.97    3.35   0
   9   8  -1    2.06    2.41   0
   8   8  -1    4.12    2.18   0
   8   8  -1    1.75    2.20   0
   7   8  -1   -2.31    1.93   0
   7   8  -1    0.24    1.90   0
   6   8  -1    2.81    2.76   0
   6   8  -1   -0.38    1.98   0
   5   8  -1    2.46    1.92   0
   4   8  -1   25.04    2.74   0
   3   8  -1   25.31    2.05   0
   3   8  -1   24.95    2.04   0
   2   8  -1   99.51    2.57   0
   2   8  -1   93.31    2.51   0
   2   8  -1   26.26    2.49   0
   1   8  -1    7.05    2.13   0
   1   8  -1    6.36    1.92   0
   1   8  -1    9.93    2.53   0
   0   8  -1   27.26    1.99   0
   0   8  -1   25.14    1.97   0
   0   8  -1    2.54    1.98   0
  -1   8  -1   37.24    2.71   0
  -1   8  -1   36.13    2.66   0
  -2   8  -1   17.90    2.58   0
  -2   8  -1   20.74    1.86   0
   3  -8   1   14.41    2.87   0
  -3   8  -1   19.94    2.80   0
  -3   8  -1   21.46    2.85   0
  -4   8  -1   67.14    3.35   0
  -4   8  -1   68.85    3.28   0
   4  -8   1   51.73    3.07   0
  -5   8  -1   31.82    2.41   0
  -5   8  -1   40.28    3.06   0
   5  -8   1   27.71    2.85   0
  -6   8  -1   27.66    3.03   0
   6  -8   1   21.28    2.10   0
  -6   8  -1   31.71    3.16   0
   7  -8   1    0.99    1.93   0
  -7   8  -1   65.79    3.81   0
  -7   8  -1   69.67    4.59   0
  -8   8  -1    5.68    3.63   0
   8  -8   1    0.35    2.00   0
  -8   8  -1    5.70    3.75   0
  10   7  -1    1.81    2.39   0
  10   7  -1    0.84    3.36   0
   9   7  -1    0.00    3.02   0
   9   7  -1    0.84    2.30   0
   8   7  -1    2.34    2.88   0
   8   7  -1    4.73    3.03   0
   7   7  -1   -0.06    2.77   0
   6   7  -1    9.84    2.61   0
  -5  -7   1   47.16    2.28   0
   5   7  -1   40.97    2.90   0
  -4  -7   1    1.94    1.81   0
   4   7  -1   -0.43    1.91   0
   3   7  -1  107.71    3.26   0
   2   7  -1   38.53    3.44   0
   2   7  -1   49.29    2.35   0
   1   7  -1    0.15    1.57   0
   1   7  -1    0.48    2.40   0
   1   7  -1   -0.58    2.17   0
   0   7  -1   12.53    2.53   0
   0   7  -1    9.22    2.93   0
   0   7  -1   11.17    2.48   0
  -1   7  -1   58.66    2.33   0
  -1   7  -1   53.73    2.26   0
  -1   7  -1   23.98    2.12   0
   2  -7   1    3.16    3.16   0
  -2   7  -1    4.97    2.66   0
  -2   7  -1    7.22    1.96   0
  -3   7  -1   58.82    3.15   0
   3  -7   1   21.76    2.25   0
  -3   7  -1   53.23    3.12   0
   4  -7   1    1.74    1.99   0
  -4   7  -1  161.21    4.03   0
  -4   7  -1  175.71    3.63   0
  -5   7  -1   47.97    3.16   0
   5  -7   1   -0.71    1.84   0
  -5   7  -1   46.61    3.07   0
  -6   7  -1    0.13    2.47   0
   6  -7   1   -0.36    1.77   0
  -6   7  -1    0.07    2.68   0
  -7   7  -1    8.46    3.60   0
  -7   7  -1   10.46    3.53   0
  -8   7  -1   18.39    3.91   0
  -8   7  -1   19.49    4.40   0
  11   6  -1   -0.07    2.64   0
  11   6  -1   -1.01    2.59   0
  10   6  -1   -0.01    2.35   0
  10   6  -1    2.48    3.31   0
   9   6  -1    3.01    2.14   0
   9   6  -1    3.32    2.98   0
   8   6  -1    3.72    2.80   0
  -7  -6   1   -0.26    1.72   0
   7   6  -1   -0.74    1.71   0
   6   6  -1   21.86    2.09   0
  -6  -6   1   23.75    2.09   0
   5   6  -1   10.74    2.73   0
  -5  -6   1    7.78    1.85   0
  -4  -6   1   12.63    1.89   0
   4   6  -1   13.40    2.57   0
   3   6  -1    8.86    2.47   0
  -3  -6   1    9.31    2.62   0
   2   6  -1   22.79    2.80   0
  -2  -6   1   21.23    2.09   0
   1   6  -1    3.24    3.09   0
   1   6  -1    2.35    1.75   0
   0   6  -1  194.56    3.87   0
   0   6  -1  191.09    3.39   0
   0   6  -1   30.15    2.53   0
  -1   6  -1  114.41    3.02   0
  -1   6  -1   77.22    2.73   0
  -1   6  -1  119.71    3.52   0
   2  -6   1   20.20    2.32   0
  -2   6  -1   34.98    2.95   0
  -2   6  -1   37.79    2.39   0
  -3   6  -1   84.35    2.88   0
   3  -6   1   16.11    2.13   0
  -3   6  -1   88.78    3.49   0
  -4   6  -1   92.16    3.65   0
   4  -6   1    0.11    1.87   0
  -4   6  -1   94.99    3.49   0
  -5   6  -1   36.50    3.10   0
  -5   6  -1   35.54    2.50   0
  -6   6  -1    4.29    2.85   0
  -6   6  -1    3.01    3.23   0
  -7   6  -1   20.22    3.22   0
  -7   6  -1   20.94    3.09   0
  -8   6  -1    0.26    3.90   0
  -8   6  -1    0.57    3.91   0
  11   5  -1    2.45    3.52   0
  11   5  -1    0.93    2.58   0
  10   5  -1    0.83    3.19   0
  10   5  -1    3.17    2.09   0
   9   5  -1    4.80    2.99   0
   8   5  -1    6.02    1.99   0
  -8  -5   1    3.85    1.97   0
   7   5  -1    1.41    2.53   0
  -7  -5   1    5.32    2.69   0
   6   5  -1   35.88    2.76   0
  -6  -5   1   39.21    2.10   0
  -5  -5   1   67.61    2.32   0
   5   5  -1   63.85    2.35   0
  -4  -5   1    6.54    1.86   0
   4   5  -1    7.72    2.36   0
   3   5  -1   79.06    2.43   0
  -3  -5   1   76.46    2.42   0
  -2  -5   1    3.57    2.56   0
   2   5  -1    1.96    2.63   0
   1   5  -1   16.68    2.47   0
   1   5  -1   26.10    2.18   0
   0   5  -1  765.06    6.80   0
   0   5  -1  582.23    6.46   0
   0   5  -1  759.00    6.32   0
  -1   5  -1  910.43    7.36   0
  -1   5  -1  905.82    7.40   0
   1  -5   1  668.89    7.41   0
   2  -5   1    1.80    3.01   0
  -2   5  -1    2.53    1.98   0
  -2   5  -1    0.64    2.72   0
  -3   5  -1    4.43    2.62   0
  -3   5  -1    4.96    2.68   0
   3  -5   1    3.02    1.96   0
  -4   5  -1  233.14    4.93   0
  -4   5  -1  218.10    4.41   0
  -5   5  -1   39.01    3.24   0
  -6   5  -1  100.82    4.15   0
   6  -5   1   98.69    4.55   0
  -7   5  -1    1.62    3.01   0
  -8   5  -1    0.45    3.80   0
  12   4  -1   -0.36    2.65   0
  12   4  -1    0.50    2.68   0
  11   4  -1    0.55    3.57   0
  11   4  -1    3.34    3.20   0
  10   4  -1   -0.46    2.13   0
  10   4  -1    1.94    2.17   0
   9   4  -1    4.47    2.02   0
  -8  -4   1    4.73    2.77   0
   8   4  -1    9.47    2.04   0
   7   4  -1    0.33    1.82   0
  -7  -4   1   -0.69    2.51   0
  -6  -4   1  195.98    3.86   0
   6   4  -1  181.54    3.24   0
   5   4  -1   95.59    2.72   0
  -5  -4   1  101.00    3.44   0
  -4  -4   1    3.38    1.72   0
   4   4  -1    4.71    1.86   0
  -3  -4   1   40.89    2.31   0
   3   4  -1   32.97    2.88   0
   2   4  -1   29.41    2.29   0
  -2  -4   1   31.36    2.31   0
   1   4  -1  110.73    3.70   0
   0   4  -1   80.74    3.74   0
   0   4  -1   62.92    3.39   0
   0   4  -1   84.29    3.01   0
  -1   4  -1 1140.15    9.24   0
   1  -4   1  617.09    7.27   0
  -1   4  -1 1234.59    9.41   0
  -2   4  -1  615.85    7.01   0
   2  -4   1    1.01    2.32   0
  -3   4  -1  674.97    7.72   0
   3  -4   1  642.30    7.62   0
   4  -4   1  378.12    6.50   0
  -4   4  -1  390.24    6.56   0
  -5   4  -1   24.01    3.68   0
   5  -4   1   26.12    3.08   0
   6  -4   1   39.89    3.24   0
  -6   4  -1   38.74    3.24   0
  -7   4  -1  100.48    4.48   0
   7  -4   1  102.77    4.51   0
   8  -4   1   20.02    3.84   0
  -8   4  -1   21.44    3.86   0
   9  -4   1    4.91    4.49   0
  -9   4  -1    5.63    4.00   0
  12   3  -1    2.21    3.54   0
  12   3  -1   -1.14    2.38   0
  11   3  -1   -0.11    2.37   0
  11   3  -1    0.67    3.25   0
  10   3  -1    2.21    3.04   0
  10   3  -1    1.05    2.05   0
   9   3  -1   16.40    2.97   0
   8   3  -1   12.45    2.15   0
  -8  -3   1    9.58    2.83   0
   7   3  -1   18.43    2.07   0
  -7  -3   1   19.90    2.86   0
  -6  -3   1   91.23    3.34   0
   6   3  -1   91.40    3.27   0
  -5  -3   1  269.40    4.41   0
   5   3  -1  232.46    3.70   0
   4   3  -1    6.73    1.99   0
  -4  -3   1    8.08    2.74   0
  -3  -3   1  220.79    4.37   0
   3   3  -1  213.52    4.28   0
   2   3  -1   88.37    3.08   0
  -2  -3   1   86.28    3.06   0
   1   3  -1  140.10    4.27   0
   0   3  -1  245.90    5.86   0
   0   3  -1  317.04    5.40   0
   0   3  -1  308.84    5.78   0
   1  -3   1 1277.89   10.84   0
   1  -3   1  927.39    9.75   0
  -1   3  -1 1295.60   10.79   0
   2  -3   1  343.39    6.57   0
  -2   3  -1  359.85    6.31   0
  -3   3  -1  164.95    5.28   0
   3  -3   1  161.24    5.17   0
  -4   3  -1  422.49    7.44   0
   4  -3   1  447.39    7.67   0
  -5   3  -1   43.94    3.33   0
   5  -3   1   41.85    3.38   0
  -6   3  -1  102.34    4.10   0
   6  -3   1  103.58    4.29   0
   7  -3   1   82.46    4.53   0
  -7   3  -1   77.94    3.88   0
  -8   3  -1    8.32    2.85   0
   8  -3   1    7.12    2.72   0
  -9   3  -1    3.64    3.45   0
   9  -3   1    3.82    2.90   0
 -10   3  -1   21.18    4.01   0
  10  -3   1   19.92    4.68   0
  11  -3   1    1.23    4.88   0
  11  -3   1    1.06    4.72   0
  12   2  -1   -1.18    2.63   0
  12   2  -1    0.90    3.48   0
  11   2  -1   -0.36    3.10   0
  11   2  -1   -0.31    3.09   0
  10   2  -1   -0.14    2.00   0
  10   2  -1    0.82    2.85   0
   9   2  -1   10.22    2.78   0
  -9  -2   1   11.54    2.17   0
   8   2  -1    5.33    2.87   0
  -8  -2   1    1.62    2.07   0
  -7  -2   1    1.07    2.55   0
   7   2  -1   -0.59    1.85   0
   6   2  -1  193.49    3.61   0
  -6  -2   1  218.74    4.25   0
   5   2  -1   50.74    3.11   0
  -5  -2   1   48.79    3.23   0
   4   2  -1   15.61    2.18   0
  -4  -2   1   15.90    2.25   0
  -3  -2   1  291.85    4.86   0
   3   2  -1  287.84    5.31   0
   2   2  -1  730.31    7.77   0
  -2  -2   1  719.31    7.95   0
   1   2  -1  884.55    9.33   0
   0   2  -1  783.69    9.40   0
   0  -2   1  772.76    9.41   0
   0   2  -1  431.06    9.41   0
   0  -2   1  608.80   11.32   0
  -1   2  -1 1088.82   12.03   0
   1  -2   1 1114.88   12.01   0
   2  -2   1  174.34    6.07   0
  -2   2  -1  177.40    5.50   0
   3  -2   1   59.71    4.16   0
  -3   2  -1   55.81    4.06   0
  -4   2  -1  413.72    7.44   0
   4  -2   1  427.77    7.76   0
  -5   2  -1    2.62    2.66   0
   5  -2   1    1.36    2.60   0
   6  -2   1   66.42    3.68   0
  -6   2  -1   69.56    3.59   0
   7  -2   1  167.59    4.86   0
  -7   2  -1  172.96    4.81   0
  -8   2  -1    2.64    2.98   0
   8  -2   1    1.41    2.54   0
  -9   2  -1   25.93    3.24   0
   9  -2   1   26.81    3.25   0
 -10   2  -1   17.02    3.60   0
  10  -2   1   13.25    3.01   0
  11  -2   1    2.43    3.07   0
 -11   2  -1    3.19    3.73   0
  12  -2   1    0.23    3.80   0
  12  -2   1    0.18    4.05   0
  13   1  -1    2.94    3.84   0
  13   1  -1    0.90    3.80   0
  12   1  -1    2.00    3.42   0
  12   1  -1    1.36    3.53   0
  11   1  -1    0.09    3.31   0
  11   1  -1    1.06    3.20   0
  10   1  -1    5.97    2.98   0
  10   1  -1    3.17    3.01   0
   9   1  -1    8.48    2.78   0
   8   1  -1   14.08    2.12   0
  -8  -1   1   16.98    3.00   0
   7   1  -1   12.04    2.78   0
  -7  -1   1   14.64    2.01   0
  -6  -1   1  176.38    4.26   0
   6   1  -1  166.57    4.20   0
   5   1  -1   20.28    2.85   0
  -5  -1   1   21.90    2.81   0
   4   1  -1    2.63    2.17   0
  -4  -1   1    3.80    2.89   0
   3   1  -1   29.55    3.46   0
  -3  -1   1   29.98    2.74   0
   2   1  -1  778.69    9.95   0
  -2  -1   1  817.16   10.27   0
   1   1  -1   16.22    3.96   0
   1   1  -1   16.99    3.90   0
   0  -1   1  439.98   10.76   0
   0   1  -1  440.81    9.74   0
   0  -1   1    8.48    7.14   0
   1  -1   1 1016.34   14.68   0
  -1   1  -1 1023.18   14.60   0
   2  -1   1   -0.90    4.19   0
  -2   1  -1    0.78    4.09   0
  -3   1  -1  383.42    7.36   0
   3  -1   1  376.37    7.46   0
  -4   1  -1   99.00    3.73   0
   4  -1   1  102.43    4.33   0
  -5   1  -1    6.99    2.59   0
   5  -1   1    7.73    2.65   0
   6  -1   1    2.12    2.52   0
  -6   1  -1    1.13    2.46   0
   7  -1   1   84.99    3.73   0
  -7   1  -1   95.33    3.77   0
  -8   1  -1    2.37    2.60   0
   8  -1   1    1.20    2.51   0
  -9   1  -1    8.66    2.84   0
   9  -1   1    8.30    2.85   0
 -10   1  -1   13.79    3.14   0
  10  -1   1   11.36    3.03   0
  11  -1   1    0.24    3.89   0
 -11   1  -1   -0.40    3.26   0
  12  -1   1    1.86    4.35   0
  13  -1   1    1.40    4.61   0
  13  -1   1    1.14    4.80   0
  13   0  -1   -0.50    4.69   0
  13   0  -1    1.07    4.61   0
  12   0  -1    0.85    3.28   0
  12   0  -1    0.76    4.25   0
  11   0  -1   -0.23    3.22   0
  11   0  -1    1.53    3.07   0
  10   0  -1    7.30    3.04   0
  10   0  -1    5.25    3.00   0
   9   0  -1   42.10    3.38   0
   8   0  -1    1.70    2.50   0
  -8   0   1    2.69    2.61   0
  -7   0   1    7.63    2.66   0
   7   0  -1    5.19    2.75   0
  -6   0   1   24.37    2.22   0
   6   0  -1   24.89    2.24   0
   5   0  -1   29.04    2.37   0
  -5   0   1   32.79    3.14   0
  -4   0   1   15.02    3.31   0
   4   0  -1   13.68    3.26   0
  -3   0   1   22.30    3.90   0
   3   0  -1   19.38    2.93   0
   2   0  -1  619.74   11.77   0
   2   0  -1  582.54   11.77   0
  -1   0   1   85.95    6.90   0
   1   0  -1   88.61    8.35   0
   1   0   1  351.60    9.66   0
  -1   0  -1  355.02    9.60   0
   2   0   1  176.73    6.13   0
  -2   0  -1  186.34    5.53   0
  -3   0  -1   51.97    3.82   0
   3   0   1   55.55    3.98   0
  -4   0  -1   54.40    3.57   0
   4   0   1   52.57    2.91   0
   5   0   1    3.78    2.64   0
  -5   0  -1    5.44    2.60   0
   6   0   1    6.84    1.86   0
  -6   0  -1    6.80    1.95   0
   7   0   1   10.89    1.93   0
  -7   0  -1   10.41    3.00   0
   8   0   1    2.98    2.77   0
  -8   0  -1    4.51    2.00   0
  -9   0  -1    4.91    2.82   0
   9   0   1    2.74    2.76   0
  10   0   1   11.54    3.08   0
 -10   0  -1   10.02    3.07   0
 -11   0  -1   -0.75    2.31   0
  11   0   1    0.82    3.23   0
  12   0   1   -0.11    3.47   0
  13   0   1    1.05    3.82   0
  13   0   1    0.70    3.92   0
  12  -1  -1    1.84    4.14   0
  12  -1  -1    1.83    4.10   0
  11  -1  -1    1.57    3.80   0
  11  -1  -1    1.53    3.75   0
  10  -1  -1    8.06    2.93   0
  10  -1  -1    7.56    2.84   0
   9  -1  -1   47.90    3.58   0
   9  -1  -1   54.19    4.17   0
   8  -1  -1   29.39    3.02   0
   7  -1  -1   31.40    3.09   0
  -7   1   1   36.54    3.18   0
   6  -1  -1   84.56    4.07   0
  -6   1   1   85.14    4.03   0
  -5   1   1   18.99    3.52   0
   5  -1  -1   17.83    2.91   0
   4  -1  -1   31.10    4.25   0
  -4   1   1   32.65    4.56   0
   3  -1  -1  179.24    9.28   0
   3  -1  -1  156.22    8.86   0
   1  -1  -1   70.64    6.39   0
  -1   1   1   92.81    8.11   0
   1  -1  -1   91.18    8.00   0
   0   1   1 3342.91   24.36   0
   0  -1  -1 3418.42   24.33   0
  -1  -1  -1 1374.87   12.85   0
   1   1   1 1387.78   13.05   0
   2   1   1  190.12    5.43   0
  -2  -1  -1  193.73    5.37   0
  -3  -1  -1  344.51    5.80   0
   3   1   1  345.85    5.81   0
  -4  -1  -1  355.58    5.57   0
   4   1   1  342.01    5.04   0
   5   1   1   -0.76    2.54   0
  -5  -1  -1    0.82    1.96   0
   6   1   1   84.48    3.28   0
  -6  -1  -1   88.58    2.82   0
  -7  -1  -1   56.07    3.26   0
   7   1   1   55.52    3.31   0
   8   1   1    3.16    2.79   0
  -8  -1  -1    1.01    2.84   0
   9   1   1    3.40    2.70   0
  -9  -1  -1    3.12    2.67   0
  10   1   1    0.62    2.24   0
 -10  -1  -1    4.80    2.99   0
 -11  -1  -1    0.85    3.13   0
  11   1   1    2.48    3.28   0
  12   1   1    0.05    2.68   0
 -12  -1  -1    1.39    3.68   0
  10  -2  -1    5.47    4.89   0
  10  -2  -1    5.19    4.90   0
   9  -2  -1   59.96    5.30   0
   9  -2  -1   58.39    5.42   0
   8  -2  -1    2.59    3.58   0
   8  -2  -1    3.90    3.73   0
   7  -2  -1   49.69    4.87   0
   7  -2  -1   45.98    4.59   0
   6  -2  -1  123.38    6.84   0
   6  -2  -1  117.48    7.07   0
   2  -2  -1    0.12    4.71   0
  -2   2   1    1.50    3.80   0
   1  -2  -1  998.27   10.57   0
  -1   2   1 1268.03   14.15   0
   1  -2  -1 1298.00   14.13   0
  -1   2   1    8.86    3.18   0
   0  -2  -1  911.85   10.45   0
   0   2   1  908.16   10.66   0
  -1  -2  -1  496.80    7.11   0
   1   2   1  490.78    7.09   0
  -2  -2  -1  875.38    7.83   0
   2   2   1  849.95    8.05   0
   3   2   1  502.36    5.63   0
  -3  -2  -1  543.53    5.88   0
   4   2   1  318.33    4.50   0
  -4  -2  -1  346.08    5.03   0
  -5  -2  -1    3.85    1.76   0
   5   2   1    2.41    1.85   0
   6   2   1   64.01    3.22   0
  -6  -2  -1   65.04    3.10   0
   7   2   1   23.86    2.80   0
  -7  -2  -1   23.26    2.93   0
  -8  -2  -1    6.57    2.76   0
   8   2   1    5.96    2.73   0
  -9  -2  -1    7.97    2.91   0
   9   2   1    7.97    2.91   0
 -10  -2  -1    4.41    2.93   0
  10   2   1   -1.45    3.09   0
 -11  -2  -1    1.97    2.25   0
  11   2   1    0.59    2.37   0
  12   2   1    1.29    2.49   0
 -12  -2  -1    1.11    2.43   0
  -3   3   1  979.04   14.20   0
  -3   3   1  914.88   13.97   0
  -2   3   1  625.22    9.40   0
   2  -3  -1   59.84    3.18   0
   2  -3  -1  670.42    9.69   0
  -1   3   1 1638.33   10.99   0
  -1   3   1 2051.86   13.98   0
   1  -3  -1 2170.28   14.46   0
   1  -3  -1  156.85    4.49   0
   0   3   1   40.54    2.98   0
   0   3   1   33.36    4.56   0
   0  -3  -1   44.55    3.03   0
  -1  -3  -1    5.69    2.30   0
   1   3   1    4.34    2.30   0
   2   3   1    9.61    2.15   0
  -2  -3  -1    8.83    2.94   0
  -3  -3  -1  639.12    5.88   0
   3   3   1  653.65    6.30   0
   4   3   1  452.39    4.89   0
  -4  -3  -1  460.82    5.32   0
   5   3   1    2.42    2.45   0
  -5  -3  -1    3.47    2.53   0
  -6  -3  -1   34.34    2.15   0
   6   3   1   33.62    2.76   0
   7   3   1   38.56    3.00   0
  -7  -3  -1   44.48    2.37   0
  -8  -3  -1    3.49    2.04   0
   8   3   1    1.35    2.74   0
  -9  -3  -1   23.42    3.02   0
   9   3   1   21.35    3.08   0
 -10  -3  -1    1.15    2.26   0
  10   3   1    2.23    1.97   0
 -11  -3  -1   -0.16    3.30   0
  11   3   1    1.41    3.34   0
  12   3   1   -1.00    3.74   0
  -4   4   1  212.97    6.89   0
  -4   4   1  230.70    7.05   0
   3  -4  -1   33.01    2.77   0
  -3   4   1 1095.06   11.47   0
  -3   4   1 1014.00   11.28   0
   2  -4  -1    0.09    2.34   0
   2  -4  -1  169.84    4.44   0
  -2   4   1  159.63    4.29   0
  -1   4   1    1.29    2.38   0
  -1   4   1    3.20    2.01   0
   1  -4  -1   -0.84    2.46   0
   1  -4  -1    3.01    2.04   0
   0   4   1  101.10    3.42   0
   0  -4  -1  131.16    4.08   0
   0   4   1  126.36    3.97   0
  -1  -4  -1    7.80    2.08   0
   1   4   1    6.85    1.97   0
  -2  -4  -1   33.09    2.23   0
   2   4   1   31.32    2.18   0
  -3  -4  -1    7.24    1.89   0
   3   4   1    8.82    1.92   0
   4   4   1  145.23    3.51   0
  -4  -4  -1  142.79    2.97   0
   5   4   1    4.65    1.73   0
  -5  -4  -1    7.67    2.54   0
   6   4   1   50.83    2.24   0
  -6  -4  -1   51.35    2.85   0
  -7  -4  -1    4.83    1.97   0
   7   4   1    5.40    2.57   0
  -8  -4  -1    2.96    2.62   0
   8   4   1   -0.97    2.63   0
   9   4   1   13.40    2.88   0
  -9  -4  -1    7.70    3.05   0
  10   4   1    3.84    2.20   0
 -10  -4  -1    0.93    2.35   0
  11   4   1    0.65    3.37   0
 -11  -4  -1    0.44    3.41   0
  12   4   1    0.74    2.93   0
  -5   5   1    6.12    3.45   0
  -5   5   1    5.40    3.28   0
  -4   5   1   81.62    3.82   0
   4  -5  -1    1.62    1.82   0
  -4   5   1   92.54    3.94   0
  -3   5   1   78.34    3.63   0
   3  -5  -1   60.63    2.54   0
  -3   5   1   85.60    3.70   0
   2  -5  -1  922.22    8.30   0
  -2   5   1  859.39    7.69   0
   2  -5  -1  675.58    6.11   0
  -1   5   1    6.49    2.09   0
  -1   5   1    0.73    2.16   0
   1  -5  -1    5.83    2.91   0
   0   5   1   33.98    2.29   0
   0   5   1    5.02    2.32   0
   0  -5  -1   37.67    2.37   0
  -1  -5  -1   25.16    2.88   0
   1   5   1   22.41    2.81   0
  -2  -5  -1    5.76    2.66   0
   2   5   1    8.00    1.86   0
  -3  -5  -1   92.57    2.49   0
   3   5   1   90.45    2.50   0
  -4  -5  -1   68.35    2.33   0
   4   5   1   64.63    2.87   0
   5   5   1   26.08    2.66   0
  -5  -5  -1   29.79    2.04   0
   6   5   1    7.85    1.80   0
  -6  -5  -1    6.98    2.56   0
  -7  -5  -1   18.53    2.69   0
   7   5   1   15.86    1.94   0
   8   5   1    2.62    2.46   0
  -8  -5  -1    1.87    1.94   0
  -9  -5  -1   12.07    2.33   0
   9   5   1   13.30    2.94   0
  10   5   1   -0.25    3.18   0
 -10  -5  -1    0.48    2.10   0
  11   5   1    0.08    2.65   0
 -11  -5  -1    4.76    2.54   0
   6  -6  -1   58.98    2.34   0
  -6   6   1  105.63    5.95   0
  -6   6   1   97.00    5.33   0
  -5   6   1    9.71    2.65   0
  -5   6   1   10.03    2.76   0
   5  -6  -1    6.77    1.94   0
  -4   6   1   12.57    2.63   0
   4  -6  -1   11.18    1.91   0
  -4   6   1   11.85    2.82   0
  -3   6   1  275.70    4.37   0
  -3   6   1  290.03    4.52   0
   3  -6  -1  219.30    4.10   0
  -2   6   1    1.26    1.93   0
  -2   6   1    0.67    1.88   0
   2  -6  -1    3.53    2.20   0
   2  -6  -1    2.02    2.52   0
  -1   6   1  147.50    3.28   0
  -1   6   1  119.87    3.07   0
   1  -6  -1  153.78    3.72   0
   0  -6  -1   25.54    2.08   0
   0   6   1    0.22    2.11   0
   0   6   1   27.61    2.73   0
   1   6   1    7.84    1.84   0
   1   6   1    0.44    2.29   0
  -1  -6  -1    7.53    2.53   0
  -2  -6  -1   23.22    2.63   0
   2   6   1   19.47    1.97   0
  -3  -6  -1   99.35    2.63   0
   3   6   1   93.06    2.62   0
   4   6   1   20.82    2.01   0
  -4  -6  -1   20.25    2.68   0
   5   6   1    0.84    1.92   0
  -5  -6  -1    1.58    2.44   0
   6   6   1    7.91    2.64   0
  -6  -6  -1   10.27    2.63   0
  -7  -6  -1    4.90    2.78   0
   7   6   1    2.40    1.79   0
   8   6   1    4.74    2.84   0
  -8  -6  -1    0.94    2.79   0
  -9  -6  -1    4.81    2.11   0
   9   6   1    3.11    2.92   0
 -10  -6  -1   -0.30    2.44   0
  10   6   1   -0.34    2.38   0
  11   6   1   -2.54    3.83   0
   8  -7  -1    0.54    1.99   0
   7  -7  -1    1.21    1.82   0
  -6   7   1   97.13    4.83   0
   6  -7  -1   78.32    2.58   0
  -6   7   1  103.83    5.06   0
  -5   7   1   18.38    2.81   0
   5  -7  -1   13.92    2.72   0
  -5   7   1   19.80    2.89   0
   4  -7  -1   89.21    3.19   0
  -4   7   1  120.80    3.96   0
  -4   7   1  113.62    3.20   0
  -3   7   1   17.95    2.16   0
   3  -7  -1   14.19    2.88   0
  -3   7   1   17.37    2.79   0
  -2   7   1    1.36    1.94   0
  -2   7   1    4.06    2.66   0
  -1   7   1   11.56    1.95   0
   1  -7  -1   12.81    2.65   0
  -1   7   1   13.40    2.71   0
   0   7   1    3.09    2.26   0
   0   7   1  178.82    3.69   0
   0  -7  -1  190.86    3.76   0
   1   7   1    3.72    2.15   0
   1   7   1   64.30    2.88   0
  -1  -7  -1   59.28    2.30   0
   2   7   1  111.54    2.71   0
  -2  -7  -1  121.12    2.82   0
  -3  -7  -1  146.03    3.44   0
   3   7   1  129.39    2.81   0
  -4  -7  -1   14.47    2.63   0
   4   7   1   11.23    2.01   0
  -5  -7  -1    5.16    2.61   0
   5   7   1    1.38    1.90   0
  -6  -7  -1    4.86    2.75   0
   6   7   1    3.99    1.97   0
  -7  -7  -1    1.72    1.98   0
   7   7   1    1.80    2.84   0
   8   7   1   -0.36    2.08   0
  -8  -7  -1    0.35    2.08   0
   9   7   1    5.26    3.17   0
  -9  -7  -1    0.82    3.33   0
  10   7   1   -1.16    3.53   0
 -10  -7  -1   -0.70    2.54   0
  12  -8  -1   -0.44    2.37   0
  11  -8  -1    0.56    2.24   0
  10  -8  -1    0.61    3.02   0
   9  -8  -1    7.36    3.01   0
   8  -8  -1   -0.92    1.94   0
  -7   8   1   51.85    4.72   0
  -7   8   1   52.38    5.39   0
   7  -8  -1    2.85    1.95   0
   6  -8  -1   61.30    2.38   0
  -6   8   1   79.57    4.34   0
  -6   8   1   90.82    3.99   0
   5  -8  -1   -1.61    2.71   0
  -5   8   1    0.92    2.63   0
  -5   8   1    0.19    2.62   0
   4  -8  -1    2.23    2.86   0
  -4   8   1    4.47    2.64   0
  -4   8   1    2.63    2.60   0
  -3   8   1   68.03    2.65   0
  -3   8   1   69.65    3.31   0
   3  -8  -1   52.77    2.45   0
  -2   8   1   12.20    2.58   0
  -2   8   1   11.41    1.84   0
   1  -8  -1   70.63    2.97   0
  -1   8   1   46.36    2.24   0
  -1   8   1   65.67    2.34   0
   0   8   1    3.73    1.96   0
   0   8   1  109.83    2.66   0
   0  -8  -1  122.69    3.31   0
  -1  -8  -1    1.59    2.59   0
   1   8   1   -1.65    1.85   0
   1   8   1   -0.65    2.07   0
   2   8   1   86.54    2.67   0
  -2  -8  -1   94.09    2.65   0
   2   8   1   24.55    2.36   0
   3   8   1  144.65    2.94   0
  -3  -8  -1  158.36    2.98   0
  -4  -8  -1    1.81    1.88   0
   4   8   1    1.78    2.59   0
   5   8   1    0.24    2.66   0
  -5  -8  -1   -1.55    2.72   0
  -6  -8  -1   14.95    2.86   0
   6   8   1   11.01    2.81   0
  -7  -8  -1    0.51    1.96   0
   7   8   1    4.31    3.07   0
  -8  -8  -1    4.34    3.03   0
   8   8   1    3.63    2.00   0
   9   8   1    0.60    2.41   0
  -9  -8  -1    1.61    3.44   0
  11  -9  -1    0.87    2.42   0
  10  -9  -1   -0.21    2.26   0
   9  -9  -1    0.70    2.11   0
   8  -9  -1    1.96    2.00   0
  -7   9   1   39.91    4.08   0
  -7   9   1   42.46    3.85   0
   7  -9  -1   30.69    2.37   0
  -6   9   1   18.47    3.12   0
  -6   9   1   20.70    3.17   0
   6  -9  -1    0.30    1.96   0
   5  -9  -1    8.54    2.00   0
  -5   9   1   11.16    2.02   0
  -5   9   1   12.91    2.82   0
  -4   9   1   33.02    2.99   0
  -4   9   1   32.61    2.27   0
   4  -9  -1    4.80    2.17   0
  -3   9   1   20.60    2.20   0
  -3   9   1   21.91    2.84   0
  -2   9   1    1.16    2.46   0
  -2   9   1    3.24    1.76   0
  -1   9   1   14.25    2.60   0
  -1   9   1    1.84    1.79   0
   0   9   1    1.35    1.89   0
   0  -9  -1   23.68    2.73   0
   0   9   1   23.40    2.68   0
   1   9   1   12.08    1.90   0
  -1  -9  -1   14.70    2.71   0
   1   9   1    7.09    2.90   0
   2   9   1   -1.87    1.91   0
   2   9   1    0.75    1.67   0
  -2  -9  -1    2.26    2.44   0
  -3  -9  -1   75.09    2.68   0
   3   9   1   50.70    3.41   0
   3   9   1   71.18    2.60   0
  -4  -9  -1   11.26    2.18   0
   4   9   1    8.62    2.81   0
  -5  -9  -1    5.39    2.67   0
   5   9   1    0.60    1.97   0
   6   9   1    7.15    2.19   0
  -6  -9  -1    9.00    2.23   0
   7   9   1    2.22    2.19   0
  -7  -9  -1    1.83    3.01   0
   8   9   1   -1.68    2.22   0
  -8  -9  -1    1.97    2.34   0
  11 -10  -1    0.64    2.63   0
  10 -10  -1    1.42    2.39   0
   9 -10  -1    0.53    2.26   0
  -8  10   1    0.43    6.32   0
  -8  10   1   -0.10    6.11   0
   8 -10  -1    2.04    2.08   0
  -7  10   1   13.74    3.99   0
   7 -10  -1   -1.82    2.07   0
  -7  10   1   16.90    3.56   0
   6 -10  -1   17.27    3.02   0
  -6  10   1   20.94    3.20   0
  -6  10   1   22.74    3.20   0
  -5  10   1    7.86    2.90   0
   5 -10  -1    6.87    2.75   0
  -5  10   1    6.17    2.76   0
  -4  10   1   18.47    2.37   0
  -4  10   1   16.62    2.92   0
   4 -10  -1   11.84    2.04   0
  -3  10   1   17.28    2.83   0
  -3  10   1   16.06    2.94   0
  -2  10   1    0.20    1.77   0
  -2  10   1    0.31    1.77   0
  -1  10   1   43.10    3.00   0
  -1  10   1   30.56    2.20   0
  -1  10   1   38.97    3.04   0
   0  10   1    6.28    2.49   0
   0  10   1   -0.96    1.81   0
   1  10   1    1.12    2.02   0
   1  10   1    2.44    1.76   0
   2  10   1    3.92    2.80   0
  -2 -10  -1   -0.73    2.70   0
   2  10   1    1.60    1.92   0
  -3 -10  -1   23.32    2.05   0
   3  10   1   22.35    2.82   0
   3  10   1   14.84    2.45   0
   4  10   1    2.41    2.28   0
   4  10   1    3.81    2.88   0
  -4 -10  -1    1.33    2.10   0
   5  10   1    1.03    2.06   0
  -5 -10  -1    1.66    2.06   0
   6  10   1    4.99    3.18   0
  -6 -10  -1    2.55    2.32   0
   7  10   1    2.24    3.25   0
   8  10   1    1.73    2.63   0
   8  10   1    2.87    3.67   0
  10 -11  -1    0.40    2.56   0
   9 -11  -1    1.46    2.43   0
  -8  11   1    1.11    4.75   0
   8 -11  -1   -0.65    2.26   0
  -8  11   1   -0.34    5.33   0
  -7  11   1   14.63    3.58   0
  -7  11   1   14.12    4.00   0
   7 -11  -1    6.58    2.36   0
  -6  11   1    5.65    3.44   0
  -6  11   1    7.81    3.06   0
   6 -11  -1    3.84    2.20   0
  -5  11   1    1.40    1.99   0
  -5  11   1    1.90    2.82   0
   5 -11  -1    0.99    2.15   0
  -4  11   1   28.87    3.10   0
  -4  11   1   31.98    3.19   0
  -3  11   1   16.31    3.04   0
  -3  11   1   13.66    2.96   0
  -2  11   1    3.47    2.92   0
  -2  11   1    0.67    2.72   0
  -1  11   1   25.07    2.17   0
  -1  11   1    0.52    1.86   0
  -1  11   1   28.50    2.89   0
   0  11   1   28.35    2.98   0
   0  11   1   27.34    2.98   0
   0  11   1    0.43    1.93   0
   1  11   1   -0.35    1.95   0
   1  11   1    0.97    2.86   0
   1  11   1    0.16    2.70   0
   2  11   1    4.71    2.23   0
   2  11   1    3.54    2.06   0
   3  11   1    2.32    2.40   0
   3  11   1    0.87    2.26   0
   4  11   1   -1.11    2.10   0
   4  11   1    2.39    2.56   0
   5  11   1   -0.38    2.30   0
   5  11   1   -1.11    2.51   0
   6  11   1    6.00    2.68   0
   6  11   1    3.17    2.44   0
   6  11   1    2.57    2.40   0
   9 -12  -1    1.79    3.66   0
  -8  12   1    1.90    4.45   0
   8 -12  -1    1.92    2.51   0
  -8  12   1    0.81    5.15   0
   7 -12  -1   -3.21    3.26   0
  -7  12   1   -1.37    3.40   0
  -7  12   1    0.32    3.70   0
   6 -12  -1   -0.56    2.42   0
  -6  12   1    2.45    3.36   0
  -6  12   1    3.19    3.29   0
  -5  12   1    0.61    3.08   0
  -5  12   1    1.21    2.28   0
  -4  12   1    4.01    3.14   0
  -4  12   1    2.92    2.30   0
  -3  12   1    7.35    2.32   0
  -3  12   1    8.61    2.23   0
  -2  12   1    1.84    3.02   0
  -2  12   1   -0.14    2.11   0
  -1  12   1   20.85    3.05   0
  -1  12   1   15.27    2.22   0
   0  12   1   -0.97    2.18   0
   0  12   1   14.03    2.99   0
   0  12   1   17.25    3.02   0
   1  12   1   -1.47    2.08   0
   1  12   1    0.32    3.08   0
   1  12   1   -0.13    3.11   0
   2  12   1   -0.09    3.11   0
   2  12   1    0.78    2.21   0
   2  12   1    4.23    2.11   0
   3  12   1    5.43    3.28   0
   3  12   1    1.36    2.45   0
   3  12   1    2.08    2.41   0
   4  12   1   -2.39    2.43   0
   4  12   1    1.69    3.55   0
   4  12   1    1.17    3.36   0
   5  12   1    3.01    3.62   0
   5  12   1    0.82    2.54   0
   5  12   1    0.81    2.55   0
  -7  13   1    1.49    3.85   0
  -7  13   1    2.33    3.80   0
  -6  13   1    2.23    3.63   0
  -6  13   1    0.71    2.58   0
  -5  13   1    2.49    3.70   0
  -5  13   1    1.83    3.53   0
  -4  13   1    4.02    3.30   0
  -4  13   1    3.04    3.22   0
  -3  13   1   10.80    3.41   0
  -3  13   1    6.41    3.36   0
  -2  13   1    2.17    3.17   0
  -2  13   1    1.83    2.33   0
  -1  13   1   -0.15    2.27   0
  -1  13   1    6.30    3.21   0
   0  13   1    1.80    2.18   0
   0  13   1    4.93    3.28   0
   0  13   1    0.00    3.12   0
   1  13   1    0.96    3.22   0
   1  13   1    5.10    3.27   0
   1  13   1    2.15    3.45   0
   2  13   1    2.79    3.29   0
   2  13   1    1.94    2.39   0
   2  13   1    3.12    3.44   0
   3  13   1   -0.67    2.41   0
   3  13   1    1.11    2.57   0
   3  13   1   -1.66    3.47   0
  -5  14   1    1.88    2.76   0
  -5  14   1    1.39    3.69   0
  -4  14   1    5.22    3.77   0
  -4  14   1   -0.77    3.82   0
  -3  14   1    7.15    3.83   0
  -3  14   1    4.58    2.54   0
  -2  14   1    1.66    2.44   0
  -2  14   1    0.57    3.55   0
  -1  14   1    0.78    3.51   0
  -1  14   1    2.83    3.50   0
   0  14   1    1.35    2.54   0
   0  14   1   -0.78    2.43   0
   1  14   1   -0.79    3.67   0
   1  14   1    2.80    2.59   0
   1  14   1    1.23    2.72   0
   1  14  -2    0.36    3.48   0
   1  14  -2   -0.33    3.61   0
   0  14  -2    4.71    3.32   0
   0  14  -2   -1.48    3.47   0
  -1  14  -2    2.30    2.37   0
  -1  14  -2    7.43    3.34   0
  -2  14  -2    0.10    2.54   0
  -2  14  -2    1.19    2.45   0
  -3  14  -2    1.97    2.58   0
  -3  14  -2    0.49    3.40   0
  -4  14  -2   -0.87    2.61   0
  -4  14  -2    5.20    3.66   0
  -5  14  -2   -1.04    2.82   0
  -5  14  -2    0.92    3.83   0
   4  13  -2    0.18    2.54   0
   4  13  -2    0.52    2.50   0
   4  13  -2    2.22    2.51   0
   3  13  -2   -0.22    2.47   0
   3  13  -2   -0.88    3.37   0
   3  13  -2    0.27    2.49   0
   2  13  -2    3.76    2.33   0
   2  13  -2    4.93    3.31   0
   2  13  -2   -0.47    2.55   0
   1  13  -2    5.23    3.12   0
   1  13  -2    2.94    2.29   0
   0  13  -2    1.59    3.16   0
   0  13  -2    0.35    2.25   0
  -1  13  -2    1.12    2.12   0
  -1  13  -2    3.94    2.16   0
  -2  13  -2    3.43    3.13   0
  -2  13  -2    7.88    3.27   0
  -3  13  -2    0.15    3.22   0
  -3  13  -2   -0.53    2.24   0
  -4  13  -2    0.55    3.32   0
  -4  13  -2   -2.36    3.32   0
  -5  13  -2    3.69    3.49   0
  -5  13  -2    3.28    2.34   0
  -6  13  -2    0.61    3.49   0
  -6  13  -2    0.49    3.66   0
  -7  13  -2    4.26    3.99   0
  -7  13  -2    3.32    3.81   0
   7 -13   2   -1.60    2.62   0
   5  12  -2    2.99    2.37   0
   5  12  -2    0.33    2.58   0
   5  12  -2    2.81    2.43   0
   4  12  -2    2.98    3.24   0
   4  12  -2    3.39    2.25   0
   4  12  -2   -1.93    3.61   0
   3  12  -2    0.93    3.17   0
   3  12  -2   -1.90    2.26   0
   3  12  -2    1.29    2.26   0
   2  12  -2    2.71    2.14   0
   2  12  -2   10.18    3.05   0
   2  12  -2    1.44    3.28   0
   1  12  -2   10.54    2.27   0
   1  12  -2   13.73    2.25   0
   1  12  -2   -1.14    2.23   0
   0  12  -2    1.31    2.90   0
   0  12  -2    2.13    2.12   0
  -1  12  -2    7.75    2.20   0
  -1  12  -2   13.32    3.08   0
  -2  12  -2    4.40    2.22   0
  -2  12  -2    5.41    2.23   0
  -3  12  -2    2.98    3.05   0
  -3  12  -2    2.27    3.05   0
  -4  12  -2    7.62    3.14   0
  -4  12  -2    4.42    3.17   0
  -5  12  -2   20.54    3.48   0
  -5  12  -2   14.85    2.55   0
   5 -12   2   11.75    2.75   0
  -6  12  -2    0.29    3.13   0
   6 -12   2    1.02    2.33   0
  -6  12  -2    0.27    3.33   0
  -7  12  -2    0.67    3.45   0
   7 -12   2    0.91    2.70   0
  -7  12  -2    1.69    3.93   0
  -8  12  -2    1.85    4.02   0
   8 -12   2   -0.51    2.52   0
  -8  12  -2    1.05    3.62   0
   9 -12   2    3.70    2.58   0
  -9  12  -2   -1.27    4.76   0
   7  11  -2    2.95    2.75   0
   7  11  -2   -0.99    3.55   0
   7  11  -2   -1.28    2.50   0
   6  11  -2    0.53    3.62   0
   6  11  -2    1.66    2.35   0
   6  11  -2    2.86    2.32   0
   5  11  -2    4.93    2.35   0
   5  11  -2    3.93    2.28   0
   5  11  -2    2.13    2.40   0
   4  11  -2   -3.09    2.14   0
   4  11  -2   -0.76    2.04   0
   4  11  -2    0.78    2.39   0
   3  11  -2    4.16    2.94   0
   3  11  -2    3.00    3.03   0
   3  11  -2    3.63    3.14   0
   2  11  -2   10.46    2.98   0
   2  11  -2   11.26    2.03   0
   2  11  -2    9.38    3.07   0
   1  11  -2   12.33    2.91   0
   1  11  -2   16.96    2.11   0
   1  11  -2    7.18    2.17   0
   0  11  -2    3.67    1.95   0
   0  11  -2    3.56    2.85   0
  -1  11  -2    5.34    2.72   0
  -1  11  -2    3.17    1.87   0
  -2  11  -2   35.87    2.34   0
  -2  11  -2   42.32    3.06   0
  -3  11  -2    1.24    2.85   0
  -3  11  -2    3.19    2.92   0
  -4  11  -2   19.60    3.16   0
   4 -11   2   18.52    2.44   0
  -4  11  -2   25.57    3.24   0
  -5  11  -2   37.41    3.37   0
  -5  11  -2   39.50    3.37   0
   5 -11   2   23.01    3.38   0
  -6  11  -2    2.82    3.10   0
   6 -11   2   -0.31    2.19   0
  -6  11  -2    1.89    3.12   0
  -7  11  -2   -0.66    3.40   0
   7 -11   2    4.93    3.13   0
  -7  11  -2   -0.29    3.10   0
   8 -11   2    1.41    3.35   0
  -8  11  -2    0.72    3.29   0
  -8  11  -2    2.64    4.49   0
  -9  11  -2    0.26    4.69   0
  -9  11  -2   -1.07    4.27   0
   9 -11   2   -0.96    2.49   0
  10 -11   2   -0.76    3.65   0
   8  10  -2   -0.19    2.49   0
   8  10  -2   -0.82    2.42   0
   7  10  -2    2.75    3.28   0
   7  10  -2   -0.74    3.17   0
   6  10  -2    2.23    2.24   0
   6  10  -2    2.39    2.20   0
   5  10  -2    6.59    2.20   0
   5  10  -2    7.58    2.24   0
   5  10  -2    3.93    2.36   0
   4  10  -2    1.04    2.12   0
   4  10  -2    1.00    3.16   0
   4  10  -2   -0.13    1.96   0
   3  10  -2    8.10    2.05   0
   3  10  -2    6.60    2.94   0
   3  10  -2    8.56    3.05   0
   2  10  -2   10.70    1.99   0
   2  10  -2    5.07    2.13   0
   2  10  -2    5.74    1.92   0
   1  10  -2    2.81    2.91   0
   1  10  -2    3.90    1.83   0
   1  10  -2   -0.30    2.67   0
   0  10  -2    1.80    2.57   0
   0  10  -2   -1.04    1.92   0
  -1  10  -2    1.52    1.84   0
  -1  10  -2   -0.15    2.51   0
  -2  10  -2    8.24    2.76   0
  -2  10  -2    7.35    2.02   0
  -3  10  -2    1.13    1.90   0
  -3  10  -2    0.82    2.84   0
   4 -10   2   27.99    3.30   0
  -4  10  -2   44.54    3.13   0
  -4  10  -2   35.50    2.18   0
  -5  10  -2   29.18    3.10   0
   5 -10   2   22.01    2.90   0
  -5  10  -2   25.41    2.37   0
  -6  10  -2    5.52    2.24   0
   6 -10   2    5.05    2.14   0
  -6  10  -2    5.15    2.89   0
   7 -10   2    3.92    2.97   0
  -7  10  -2    6.98    3.30   0
  -7  10  -2    4.73    3.22   0
  -8  10  -2    0.59    4.28   0
   8 -10   2   -0.58    3.24   0
  -8  10  -2    0.40    3.20   0
   9 -10   2    1.24    2.25   0
  -9  10  -2    0.15    4.73   0
  -9  10  -2    0.93    4.84   0
  10 -10   2   -0.39    2.45   0
   9   9  -2    0.58    3.55   0
   9   9  -2    1.49    3.52   0
   8   9  -2   -0.48    2.26   0
   8   9  -2    1.08    2.25   0
   7   9  -2    0.85    2.13   0
   7   9  -2   -0.82    2.20   0
   6   9  -2   10.14    3.15   0
   6   9  -2    3.93    2.06   0
   5   9  -2   34.27    2.35   0
   5   9  -2   39.05    2.36   0
   4   9  -2    1.05    2.98   0
   4   9  -2    0.97    1.96   0
   4   9  -2   -0.93    2.63   0
   3   9  -2    4.03    2.03   0
   3   9  -2    5.64    1.87   0
   3   9  -2    3.94    2.61   0
   2   9  -2    8.11    1.79   0
   2   9  -2    5.63    2.16   0
   2   9  -2    9.11    2.57   0
   1   9  -2   31.79    3.07   0
   1   9  -2   28.38    1.99   0
   1   9  -2   32.98    2.12   0
   0   9  -2    1.95    1.79   0
   0   9  -2    1.52    1.91   0
   0   9  -2    1.44    1.77   0
  -1   9  -2   20.99    2.02   0
  -1   9  -2   25.32    2.67   0
  -2   9  -2   11.36    2.64   0
  -2   9  -2    7.49    2.54   0
   3  -9   2   11.58    2.09   0
  -3   9  -2   11.58    2.10   0
  -3   9  -2   15.54    2.88   0
  -4   9  -2  110.76    3.56   0
   4  -9   2   75.95    2.76   0
  -4   9  -2  102.87    2.92   0
  -5   9  -2   15.08    2.18   0
  -5   9  -2   16.43    3.00   0
   5  -9   2    6.56    1.99   0
   6  -9   2   -0.22    1.78   0
  -6   9  -2   -0.98    2.90   0
  -6   9  -2    0.30    2.77   0
  -7   9  -2   14.73    3.29   0
   7  -9   2   16.64    2.93   0
  -7   9  -2   14.73    3.09   0
  -8   9  -2    9.57    3.42   0
   8  -9   2   -0.25    1.92   0
  -8   9  -2    9.59    3.07   0
  -9   9  -2    0.41    4.70   0
  -9   9  -2    1.42    4.64   0
   9  -9   2    1.78    3.06   0
  10  -9   2    2.28    3.09   0
  11  -9   2    3.20    2.51   0
  10   8  -2   -0.15    2.61   0
  10   8  -2    0.37    3.74   0
   9   8  -2    0.56    2.41   0
   9   8  -2    1.56    2.38   0
   8   8  -2    5.40    3.10   0
   8   8  -2    1.98    2.16   0
   7   8  -2    2.88    2.05   0
   7   8  -2    0.76    2.00   0
   6   8  -2   11.15    2.04   0
   6   8  -2    7.56    2.86   0
   5   8  -2   56.27    2.47   0
   5   8  -2   52.57    2.41   0
   4   8  -2   49.46    2.79   0
   4   8  -2   34.60    2.75   0
   3   8  -2   26.55    2.07   0
   3   8  -2   17.81    2.46   0
   3   8  -2   26.97    2.06   0
   2   8  -2   34.95    2.75   0
   2   8  -2   29.69    2.89   0
   2   8  -2   24.44    3.14   0
   1   8  -2    8.26    2.09   0
   1   8  -2   16.08    2.69   0
   1   8  -2   14.00    1.88   0
   0   8  -2    1.19    2.64   0
   0   8  -2    2.13    1.71   0
   0   8  -2    2.47    2.49   0
  -1   8  -2   45.67    2.11   0
  -1   8  -2   45.70    2.15   0
   2  -8   2   14.52    2.31   0
  -2   8  -2   18.76    2.57   0
  -2   8  -2   21.35    2.54   0
  -3   8  -2    5.24    2.60   0
  -3   8  -2    4.01    1.81   0
   3  -8   2   -2.84    1.91   0
  -4   8  -2  128.45    3.75   0
  -4   8  -2  138.84    3.88   0
   4  -8   2   91.93    3.29   0
   5  -8   2    0.31    2.59   0
  -5   8  -2    1.62    2.72   0
  -5   8  -2   -0.99    2.03   0
   6  -8   2    7.98    2.55   0
  -6   8  -2    4.10    2.87   0
  -6   8  -2    4.76    2.72   0
  -7   8  -2   25.25    3.14   0
   7  -8   2   -1.11    1.84   0
  -7   8  -2   24.20    3.38   0
  -8   8  -2    8.41    3.82   0
  -8   8  -2   12.57    3.07   0
  -9   8  -2    0.47    3.62   0
  -9   8  -2    0.46    4.20   0
  10   7  -2    0.79    2.37   0
  10   7  -2    1.07    3.35   0
   9   7  -2   -0.81    3.14   0
   9   7  -2    1.93    3.15   0
   8   7  -2    3.03    2.02   0
   8   7  -2    2.43    1.94   0
   7   7  -2    0.30    1.99   0
   7   7  -2    2.24    2.81   0
   6   7  -2   17.94    2.70   0
   6   7  -2   21.39    2.09   0
   5   7  -2   19.54    2.79   0
   5   7  -2   22.91    2.71   0
   4   7  -2   16.31    1.91   0
   4   7  -2   16.50    2.61   0
   3   7  -2    2.93    2.54   0
   3   7  -2    0.92    2.57   0
   2   7  -2   54.98    2.94   0
   2   7  -2   49.08    2.24   0
   2   7  -2   18.82    2.44   0
   1   7  -2  237.23    3.45   0
   1   7  -2  187.23    4.44   0
   1   7  -2  241.29    3.52   0
   0   7  -2   40.99    3.21   0
   0   7  -2   53.66    2.92   0
   0   7  -2   54.35    2.79   0
  -1   7  -2   63.64    2.98   0
  -1   7  -2   61.62    3.08   0
   2  -7   2    0.57    2.15   0
  -2   7  -2  101.44    3.46   0
  -2   7  -2   96.46    3.43   0
  -3   7  -2    1.22    2.61   0
   3  -7   2    0.56    1.97   0
  -3   7  -2    0.51    1.87   0
   4  -7   2  247.55    4.31   0
  -4   7  -2  377.91    5.50   0
  -4   7  -2  359.65    4.86   0
   5  -7   2    0.95    1.72   0
  -5   7  -2    0.61    2.67   0
  -5   7  -2    0.83    1.90   0
  -6   7  -2    5.03    2.63   0
  -6   7  -2    5.72    2.82   0
  -7   7  -2   34.66    3.39   0
  -7   7  -2   36.71    3.85   0
  -8   7  -2   35.93    3.56   0
  -8   7  -2   35.74    3.30   0
  -9   7  -2    0.44    4.08   0
  -9   7  -2    0.06    4.25   0
  11   6  -2    5.36    3.69   0
  11   6  -2    4.00    3.87   0
  10   6  -2    0.14    3.26   0
  10   6  -2    2.48    3.32   0
   9   6  -2    5.91    3.16   0
   9   6  -2    5.13    3.11   0
   8   6  -2    5.20    2.72   0
   8   6  -2    7.17    2.11   0
   7   6  -2    0.50    1.73   0
   7   6  -2   -0.14    2.47   0
   6   6  -2   54.42    2.98   0
   6   6  -2   49.95    3.07   0
   5   6  -2   14.88    1.88   0
   5   6  -2   12.82    1.87   0
   4   6  -2   25.25    2.67   0
   4   6  -2   26.22    2.65   0
   3   6  -2   10.85    1.89   0
   3   6  -2   14.59    2.53   0
   2   6  -2   72.22    3.17   0
   2   6  -2   71.54    3.15   0
   1   6  -2  139.16    3.49   0
   1   6  -2   48.59    2.81   0
   1   6  -2  134.18    3.65   0
   0   6  -2  156.57    3.15   0
   0   6  -2  117.79    3.37   0
   0   6  -2  161.68    3.60   0
  -1   6  -2  477.57    4.96   0
   1  -6   2   38.64    3.00   0
  -1   6  -2  477.82    5.00   0
  -2   6  -2   30.35    2.79   0
  -2   6  -2   35.96    2.82   0
   2  -6   2   26.12    3.01   0
  -3   6  -2   74.96    2.77   0
   3  -6   2   53.04    3.06   0
  -3   6  -2   71.11    3.38   0
  -4   6  -2  207.25    3.99   0
  -5   6  -2   16.87    3.18   0
   5  -6   2   13.42    2.70   0
  -6   6  -2   61.41    3.43   0
   6  -6   2   59.75    3.26   0
   7  -6   2   18.51    3.03   0
  -7   6  -2   22.71    3.09   0
  -8   6  -2   20.83    3.71   0
  -9   6  -2   -0.22    4.17   0
  -9   6  -2    0.43    3.42   0
  11   5  -2    2.93    3.48   0
  11   5  -2    4.06    3.47   0
  10   5  -2    0.19    2.37   0
  10   5  -2    1.12    2.37   0
   9   5  -2    4.50    2.17   0
   9   5  -2    4.65    2.89   0
   8   5  -2    7.08    2.21   0
   8   5  -2    6.71    2.75   0
   7   5  -2    7.15    1.95   0
   7   5  -2    6.12    1.98   0
   6   5  -2   11.90    2.62   0
   6   5  -2   12.11    1.82   0
   5   5  -2   39.64    2.14   0
   5   5  -2   36.44    2.09   0
   4   5  -2    4.07    2.42   0
   4   5  -2    6.95    2.42   0
   3   5  -2   28.40    2.74   0
   3   5  -2   23.75    2.56   0
   2   5  -2    5.72    2.60   0
   2   5  -2    7.22    1.78   0
   1   5  -2   36.41    2.97   0
   1   5  -2   37.22    2.28   0
   1   5  -2    2.31    2.16   0
   0   5  -2  463.65    5.45   0
   0   5  -2  345.82    5.90   0
   0   5  -2  481.00    5.20   0
   1  -5   2  269.34    5.43   0
  -1   5  -2  365.14    5.11   0
  -1   5  -2  362.48    4.79   0
   2  -5   2  107.71    3.13   0
   2  -5   2   46.97    2.64   0
  -2   5  -2  115.32    3.77   0
   3  -5   2   74.87    3.48   0
  -3   5  -2   78.69    3.40   0
  -4   5  -2  255.25    4.81   0
   4  -5   2  250.00    4.79   0
  -5   5  -2    0.51    2.79   0
   5  -5   2    0.04    2.55   0
   6  -5   2    1.69    2.60   0
  -6   5  -2    2.42    2.67   0
  -7   5  -2    2.06    2.53   0
   7  -5   2    1.45    2.44   0
   8  -5   2   10.12    2.97   0
  -8   5  -2    8.88    3.43   0
  -9   5  -2    1.16    3.31   0
   9  -5   2    0.58    2.75   0
  10  -5   2   10.96    4.54   0
 -10   5  -2   13.09    5.18   0
  12   4  -2    2.48    3.67   0
  12   4  -2    1.95    2.63   0
  11   4  -2    1.33    3.40   0
  11   4  -2    4.11    3.31   0
  10   4  -2   -0.29    3.13   0
  10   4  -2    0.47    3.12   0
   9   4  -2    4.73    2.06   0
   9   4  -2    4.34    2.11   0
   8   4  -2   10.14    2.80   0
   8   4  -2    7.08    2.03   0
   7   4  -2   -0.93    1.69   0
   7   4  -2   -0.87    2.45   0
   6   4  -2   83.34    3.15   0
   5   4  -2   12.61    2.03   0
   4   4  -2    0.52    1.77   0
   3   4  -2    2.52    1.87   0
   3   4  -2    2.72    1.84   0
   2   4  -2  221.57    4.18   0
   2   4  -2  216.20    3.72   0
   1   4  -2   70.67    4.43   0
   1   4  -2   92.49    2.90   0
   1   4  -2   86.76    3.43   0
   0   4  -2  359.98    6.80   0
   0   4  -2  483.34    5.95   0
   0   4  -2  487.90    5.54   0
  -1   4  -2  313.25    5.13   0
   1  -4   2  291.61    4.99   0
   1  -4   2  233.80    5.52   0
  -2   4  -2   43.29    3.42   0
   2  -4   2   42.34    2.70   0
  -3   4  -2  154.76    4.36   0
   3  -4   2  143.81    4.17   0
  -4   4  -2  257.98    5.13   0
   4  -4   2  255.16    5.10   0
   5  -4   2   32.77    3.02   0
  -5   4  -2   32.15    3.04   0
   6  -4   2   24.57    3.02   0
  -6   4  -2   26.13    3.05   0
  -7   4  -2   63.81    3.47   0
   7  -4   2   68.77    3.58   0
   8  -4   2   10.96    2.85   0
  -8   4  -2   11.71    3.44   0
   9  -4   2    2.30    3.43   0
  -9   4  -2    2.04    2.84   0
  10  -4   2    3.19    3.89   0
 -10   4  -2    2.74    3.75   0
 -11   4  -2    1.95    4.55   0
  11  -4   2    0.68    5.03   0
  12   3  -2   -0.08    3.56   0
  12   3  -2    0.78    2.59   0
  11   3  -2    1.73    2.15   0
  11   3  -2    4.26    3.21   0
  10   3  -2    0.48    2.98   0
  10   3  -2   -0.68    2.15   0
   9   3  -2    8.03    2.06   0
   9   3  -2    7.87    1.99   0
   8   3  -2   12.56    2.80   0
   8   3  -2   12.04    2.00   0
   7   3  -2    4.50    1.90   0
   7   3  -2    6.44    1.72   0
   6   3  -2   42.07    2.31   0
   5   3  -2   59.09    3.04   0
   4   3  -2   56.88    3.07   0
   3   3  -2   15.56    2.84   0
   3   3  -2   13.32    2.03   0
   2   3  -2  183.67    4.30   0
   2   3  -2  183.15    4.37   0
   1   3  -2  167.81    3.89   0
   1   3  -2  161.42    3.82   0
   0   3  -2  152.09    4.51   0
   0  -3   2  158.83    3.94   0
   0  -3   2  128.33    6.10   0
   0   3  -2    0.93    2.65   0
   1  -3   2  121.83    4.29   0
  -1   3  -2  119.76    3.70   0
   2  -3   2   49.85    3.50   0
  -2   3  -2   52.73    2.90   0
  -3   3  -2  194.18    4.91   0
   3  -3   2  164.28    4.22   0
   4  -3   2   29.06    2.49   0
  -4   3  -2   28.05    3.13   0
   5  -3   2  242.05    4.78   0
  -5   3  -2  260.91    5.20   0
  -6   3  -2   -0.22    2.43   0
   6  -3   2    1.42    2.60   0
   7  -3   2  127.04    4.24   0
  -7   3  -2  122.96    4.07   0
   8  -3   2   31.51    3.22   0
  -8   3  -2   33.03    3.23   0
  -9   3  -2    3.65    2.95   0
   9  -3   2    2.74    3.06   0
 -10   3  -2    2.85    3.57   0
  10  -3   2    3.04    3.04   0
  11  -3   2    0.62    3.10   0
 -11   3  -2    0.89    3.71   0
  12  -3   2    0.44    4.87   0
  13   2  -2    0.44    3.88   0
  13   2  -2   -1.19    3.90   0
  12   2  -2    1.36    3.36   0
  12   2  -2    0.83    3.47   0
  11   2  -2    2.93    3.15   0
  11   2  -2    2.62    3.16   0
  10   2  -2    1.12    3.03   0
  10   2  -2   -0.11    2.84   0
   9   2  -2   28.53    3.11   0
   9   2  -2   27.62    3.05   0
   8   2  -2    9.37    2.07   0
   8   2  -2   12.05    2.93   0
   7   2  -2    4.60    2.73   0
   7   2  -2    3.56    2.78   0
   6   2  -2   85.27    3.51   0
   5   2  -2  214.05    4.26   0
   4   2  -2   60.81    3.37   0
   4   2  -2   60.10    3.35   0
   3   2  -2  345.90    5.53   0
   3   2  -2  354.02    5.50   0
   2   2  -2 2546.96   13.63   0
   2   2  -2 2571.92   13.62   0
   1   2  -2   53.40    3.18   0
  -1  -2   2   52.31    3.18   0
   0  -2   2  518.84    7.13   0
   0   2  -2  537.64    7.55   0
   0  -2   2  407.48   11.47   0
   1  -2   2 1100.04   10.41   0
  -1   2  -2 1129.46   10.31   0
  -2   2  -2   24.69    3.68   0
   2  -2   2   20.86    2.73   0
   3  -2   2   87.85    4.35   0
  -3   2  -2   90.87    4.39   0
  -4   2  -2   11.93    2.94   0
   4  -2   2   10.25    2.20   0
   5  -2   2   17.90    2.70   0
  -5   2  -2   20.09    2.78   0
  -6   2  -2   27.66    2.91   0
   6  -2   2   28.79    3.04   0
   7  -2   2   99.90    3.29   0
  -7   2  -2  116.18    3.86   0
  -8   2  -2   57.48    3.48   0
   8  -2   2   52.44    3.32   0
   9  -2   2   13.70    3.05   0
  -9   2  -2   10.90    2.96   0
 -10   2  -2    9.16    3.06   0
  10  -2   2    6.97    3.76   0
  11  -2   2    2.19    3.35   0
 -11   2  -2    0.41    3.80   0
 -12   2  -2    1.90    3.34   0
  12  -2   2    1.22    3.54   0
  13  -2   2    2.09    4.85   0
  13  -2   2    1.62    5.42   0
  13   1  -2   -0.37    3.80   0
  13   1  -2   -0.18    3.83   0
  12   1  -2    1.72    3.54   0
  12   1  -2    2.10    3.57   0
  11   1  -2    1.41    3.25   0
  11   1  -2    4.11    3.26   0
  10   1  -2   -0.19    2.08   0
  10   1  -2    1.67    2.82   0
   9   1  -2   22.47    3.03   0
   9   1  -2   21.04    3.07   0
   8   1  -2   13.60    2.88   0
   8   1  -2   11.58    2.13   0
   7   1  -2    2.08    2.60   0
   7   1  -2    1.87    2.72   0
   6   1  -2   34.09    2.95   0
   6   1  -2   33.96    3.07   0
   5   1  -2   60.26    3.27   0
   5   1  -2   58.99    3.25   0
   4   1  -2    0.92    2.78   0
   4   1  -2    0.22    2.02   0
   3   1  -2  796.22    8.38   0
   3   1  -2  743.59    8.05   0
   2   1  -2 9999.99   31.46   0
  -2  -1   2 9753.74   31.26   0
   1   1  -2   -0.20    3.14   0
  -1  -1   2    1.31    4.52   0
   0  -1   2   77.77    5.61   0
   0   1  -2   75.82    4.41   0
   1  -1   2  451.55    7.74   0
  -1   1  -2  454.49    7.68   0
   2  -1   2   14.50    3.75   0
  -2   1  -2   14.12    3.87   0
   3  -1   2    9.69    2.33   0
  -3   1  -2   12.11    3.12   0
   4  -1   2    8.82    2.19   0
  -4   1  -2    7.34    3.00   0
  -5   1  -2  140.16    4.07   0
   5  -1   2  136.70    4.02   0
  -6   1  -2  212.04    4.04   0
   6  -1   2  204.63    4.08   0
   7  -1   2  175.90    4.40   0
  -7   1  -2  181.77    4.39   0
   8  -1   2   20.93    2.95   0
  -8   1  -2   20.51    2.25   0
   9  -1   2    6.66    2.90   0
  -9   1  -2    3.86    2.88   0
 -10   1  -2    6.53    2.89   0
  10  -1   2    3.96    2.99   0
 -11   1  -2    1.35    3.18   0
  11  -1   2    1.41    3.33   0
 -12   1  -2    0.85    3.49   0
  12  -1   2   -0.33    3.60   0
  13  -1   2    0.72    3.90   0
  13   0  -2    0.37    4.55   0
  13   0  -2   -0.21    5.08   0
  12   0  -2    4.28    4.11   0
  12   0  -2    4.51    3.45   0
  11   0  -2    2.81    3.07   0
  11   0  -2    2.53    3.15   0
  10   0  -2    1.50    2.83   0
  10   0  -2    0.60    2.92   0
   9   0  -2   13.08    2.97   0
   9   0  -2   15.86    2.98   0
   8   0  -2    4.74    2.34   0
   8   0  -2    6.01    2.49   0
   7   0  -2   14.73    2.77   0
   7   0  -2   13.77    2.82   0
   6   0  -2   75.50    3.51   0
   6   0  -2   76.67    3.55   0
   5   0  -2  110.72    4.09   0
   5   0  -2  108.36    4.06   0
   4   0  -2   48.06    3.84   0
   4   0  -2   47.28    3.72   0
   3   0  -2   57.02    3.56   0
   3   0  -2   59.14    3.53   0
   2   0  -2 7111.39   33.07   0
  -2   0   2 7317.57   33.43   0
   1   0  -2    0.06    3.62   0
   1   0  -2    0.26    3.78   0
  -1   0   2    2.64    3.72   0
   0   0   2 1092.60   12.56   0
   0   0  -2 1120.87   12.52   0
   1   0   2   39.84    3.73   0
  -1   0  -2   38.09    3.69   0
   2   0   2    7.42    2.63   0
  -2   0  -2    9.28    2.68   0
  -3   0  -2   84.97    4.06   0
   3   0   2   85.79    4.03   0
   4   0   2  728.37    7.51   0
  -4   0  -2  718.57    7.42   0
   5   0   2   51.08    2.47   0
  -5   0  -2   50.50    2.56   0
  -6   0  -2   77.43    3.42   0
   6   0   2   77.39    3.43   0
  -7   0  -2  129.84    3.87   0
   7   0   2  125.87    4.00   0
  -8   0  -2   12.13    2.94   0
   8   0   2   12.15    2.17   0
   9   0   2    7.71    2.85   0
  -9   0  -2    9.86    2.12   0
 -10   0  -2    2.50    2.10   0
  10   0   2    3.45    2.14   0
  11   0   2    0.98    3.15   0
 -11   0  -2    0.28    2.24   0
  12   0   2   -0.40    3.64   0
 -12   0  -2    0.35    3.62   0
  11  -1  -2    4.07    4.24   0
  11  -1  -2    4.67    4.26   0
  10  -1  -2    7.72    3.50   0
  10  -1  -2    5.02    3.58   0
   9  -1  -2    7.92    2.91   0
   9  -1  -2    7.67    3.52   0
   8  -1  -2    2.19    2.53   0
   8  -1  -2    2.70    3.16   0
   7  -1  -2    2.05    2.41   0
   7  -1  -2    0.33    2.95   0
   6  -1  -2  192.64    5.74   0
   6  -1  -2  190.98    5.80   0
   5  -1  -2   49.55    4.30   0
   5  -1  -2   45.59    3.79   0
   4  -1  -2   98.17    5.68   0
   4  -1  -2   90.75    5.57   0
  -3   1   2  318.79    9.28   0
   3  -1  -2  332.44    9.83   0
  -2   1   2   55.06    5.31   0
   2  -1  -2   54.03    5.22   0
   1  -1  -2  364.65    7.35   0
  -1   1   2  678.28   11.22   0
   1  -1  -2  696.02   10.77   0
  -1   1   2  417.94    7.75   0
   0  -1  -2 1599.81   13.58   0
   0   1   2 1472.17   13.67   0
   1   1   2  189.60    4.80   0
  -1  -1  -2  183.14    4.69   0
   2   1   2  438.24    5.98   0
  -2  -1  -2  434.42    6.28   0
   3   1   2  402.69    5.74   0
  -3  -1  -2  415.44    5.43   0
  -4  -1  -2  307.29    4.95   0
   4   1   2  321.54    5.10   0
   5   1   2   30.14    2.12   0
  -5  -1  -2   34.02    2.85   0
  -6  -1  -2   52.67    3.12   0
   6   1   2   48.18    3.05   0
   7   1   2   48.48    3.12   0
  -7  -1  -2   49.53    2.54   0
   8   1   2    2.08    2.70   0
  -8  -1  -2    1.12    1.89   0
  -9  -1  -2    1.44    2.08   0
   9   1   2   -0.94    1.78   0
  10   1   2    3.67    2.09   0
 -10  -1  -2    2.24    2.12   0
  11   1   2    0.95    2.12   0
 -11  -1  -2    2.03    3.42   0
  12   1   2    0.88    3.52   0
 -12  -1  -2    1.19    2.58   0
  -3   2   2  423.71   13.53   0
   3  -2  -2  421.32   12.98   0
  -2   2   2   18.40    3.96   0
   2  -2  -2   20.79    3.89   0
   2  -2  -2    0.08    2.61   0
  -1   2   2   20.74    4.12   0
  -1   2   2   20.46    3.26   0
   1  -2  -2   23.48    4.14   0
   1  -2  -2   20.92    4.27   0
   0  -2  -2   57.99    3.41   0
   0   2   2   56.13    3.34   0
  -1  -2  -2    3.14    3.23   0
   1   2   2    1.87    3.18   0
  -2  -2  -2   -0.43    2.11   0
   2   2   2   -1.17    2.09   0
  -3  -2  -2  276.92    4.67   0
   3   2   2  267.96    4.17   0
   4   2   2  243.86    3.96   0
  -4  -2  -2  247.89    3.99   0
  -5  -2  -2    6.81    2.48   0
   5   2   2    6.16    2.50   0
  -6  -2  -2   42.64    3.00   0
   6   2   2   46.18    2.97   0
  -7  -2  -2   26.20    2.89   0
   7   2   2   23.50    2.78   0
  -8  -2  -2    1.28    2.80   0
   8   2   2   -0.45    2.75   0
   9   2   2    6.72    2.96   0
  -9  -2  -2    5.52    2.97   0
 -10  -2  -2    1.44    2.15   0
  10   2   2    2.46    2.98   0
  11   2   2    3.13    3.25   0
 -11  -2  -2    1.72    3.25   0
  12   2   2    2.36    3.65   0
 -12  -2  -2    0.22    3.76   0
  -3   3   2  586.89   10.75   0
   3  -3  -2   79.22    2.99   0
   3  -3  -2  607.98   10.85   0
  -2   3   2   12.46    3.35   0
   2  -3  -2    9.78    3.40   0
   2  -3  -2   14.63    3.42   0
  -1   3   2    6.05    3.22   0
  -1   3   2    3.40    2.52   0
   1  -3  -2    4.11    3.82   0
   1  -3  -2    3.99    3.25   0
   0   3   2   28.77    2.55   0
   0  -3  -2   32.70    2.67   0
  -1  -3  -2    3.57    2.14   0
   1   3   2    4.65    2.98   0
   2   3   2   21.29    2.19   0
  -2  -3  -2   21.00    2.29   0
   3   3   2  711.31    6.33   0
  -3  -3  -2  737.70    6.07   0
   4   3   2  191.27    3.39   0
  -4  -3  -2  206.11    3.43   0
  -5  -3  -2    1.98    1.86   0
   5   3   2   -0.02    1.84   0
  -6  -3  -2   30.52    2.02   0
   6   3   2   26.02    1.97   0
  -7  -3  -2   41.47    2.23   0
   7   3   2   40.52    2.26   0
  -8  -3  -2    4.65    2.83   0
   8   3   2    3.13    2.71   0
  -9  -3  -2    1.38    2.87   0
   9   3   2    0.37    1.93   0
  10   3   2    2.90    2.18   0
 -10  -3  -2    0.35    3.05   0
  11   3   2    0.24    3.41   0
 -11  -3  -2   -0.65    3.42   0
  12   3   2    1.42    2.68   0
 -12  -3  -2    0.42    2.59   0
  -4   4   2   71.50    4.39   0
  -4   4   2   69.80    4.84   0
   4  -4  -2   54.41    3.11   0
   3  -4  -2 1377.62    8.29   0
  -3   4   2 1718.60   14.14   0
   3  -4  -2 1790.97   14.31   0
  -2   4   2    6.00    2.99   0
   2  -4  -2    3.20    2.92   0
   2  -4  -2    1.04    2.13   0
  -2   4   2    4.06    2.91   0
   1  -4  -2  237.12    4.45   0
  -1   4   2  212.80    4.77   0
  -1   4   2  179.05    3.83   0
   0   4   2    7.67    2.95   0
   0   4   2    5.05    2.57   0
   0  -4  -2    8.91    3.01   0
   1   4   2  761.68    6.72   0
  -1  -4  -2  798.71    6.83   0
   2   4   2  117.31    2.92   0
  -2  -4  -2  114.95    2.84   0
  -3  -4  -2  645.35    5.35   0
   3   4   2  645.09    5.81   0
  -4  -4  -2  188.07    3.68   0
   4   4   2  176.02    3.14   0
   5   4   2    4.05    2.48   0
  -5  -4  -2    9.58    2.46   0
   6   4   2   26.26    1.97   0
  -6  -4  -2   28.13    2.04   0
  -7  -4  -2   34.92    2.93   0
   7   4   2   33.42    2.17   0
  -8  -4  -2    0.28    2.61   0
   8   4   2   -0.30    2.78   0
  -9  -4  -2    2.83    2.02   0
   9   4   2    4.52    2.05   0
  10   4   2    4.72    2.36   0
 -10  -4  -2    8.04    3.15   0
  11   4   2   -0.04    2.53   0
 -11  -4  -2    2.53    3.49   0
  -5   5   2   17.11    3.73   0
  -5   5   2   16.41    4.11   0
   5  -5  -2   -1.06    1.94   0
  -4   5   2   96.84    4.15   0
   4  -5  -2   47.21    2.35   0
  -4   5   2  101.93    4.66   0
   3  -5  -2  431.35    6.36   0
  -3   5   2  405.27    6.24   0
   3  -5  -2  320.67    4.78   0
   2  -5  -2  268.87    4.75   0
   2  -5  -2  350.64    5.09   0
  -2   5   2  267.95    4.03   0
  -2   5   2  321.44    5.21   0
   1  -5  -2    6.68    2.08   0
  -1   5   2    4.68    3.10   0
  -1   5   2    7.60    1.96   0
   0  -5  -2  475.82    5.09   0
   0   5   2  456.06    4.99   0
   0   5   2  373.41    5.36   0
   1   5   2   -1.16    2.61   0
  -1  -5  -2   -0.58    1.91   0
  -2  -5  -2   11.25    2.67   0
   2   5   2    7.57    1.90   0
   3   5   2   35.87    2.76   0
  -3  -5  -2   35.34    2.02   0
  -4  -5  -2   26.70    2.02   0
   4   5   2   28.66    1.99   0
  -5  -5  -2    1.61    2.50   0
   5   5   2    0.28    1.79   0
  -6  -5  -2    8.35    2.68   0
   6   5   2    6.54    1.90   0
  -7  -5  -2    8.67    1.85   0
   7   5   2    9.36    1.81   0
  -8  -5  -2    0.33    2.70   0
   8   5   2    3.47    2.74   0
  -9  -5  -2    3.59    3.05   0
   9   5   2    3.54    1.97   0
  10   5   2    2.27    3.26   0
 -10  -5  -2    4.70    2.40   0
 -11  -5  -2    2.22    3.58   0
  11   5   2    1.11    3.61   0
   7  -6  -2   38.25    2.93   0
   6  -6  -2    4.45    1.92   0
   5  -6  -2    5.09    1.96   0
  -5   6   2   18.42    3.45   0
  -5   6   2   14.17    2.78   0
  -4   6   2   13.04    2.66   0
   4  -6  -2    9.21    1.92   0
  -4   6   2   12.66    2.64   0
   3  -6  -2  135.97    3.67   0
  -3   6   2  173.62    4.10   0
   3  -6  -2  186.06    3.82   0
  -2   6   2    2.63    2.62   0
   2  -6  -2    1.50    2.62   0
  -2   6   2    1.19    1.88   0
   2  -6  -2    1.18    2.19   0
  -1   6   2    7.26    2.53   0
  -1   6   2   11.81    2.78   0
   1  -6  -2   10.95    1.92   0
   0   6   2  363.20    4.72   0
   0  -6  -2  375.84    4.75   0
   0   6   2  287.59    4.60   0
   1   6   2  313.97    4.35   0
  -1  -6  -2  325.85    3.87   0
   2   6   2   23.57    2.75   0
  -2  -6  -2   25.49    1.96   0
   3   6   2   77.90    3.02   0
  -3  -6  -2   83.80    3.05   0
   4   6   2   24.13    2.02   0
  -4  -6  -2   21.88    2.01   0
   5   6   2    1.18    2.59   0
  -5  -6  -2    1.47    2.67   0
   6   6   2   18.79    2.75   0
  -6  -6  -2   18.41    2.10   0
  -7  -6  -2    3.03    1.77   0
   7   6   2    1.07    2.60   0
  -8  -6  -2    0.25    2.86   0
   8   6   2   -2.41    1.94   0
  -9  -6  -2    0.83    2.10   0
   9   6   2    1.74    3.11   0
  10   6   2    2.14    2.55   0
 -10  -6  -2    3.53    2.47   0
  10  -7  -2    1.72    2.01   0
   9  -7  -2    1.92    1.93   0
   8  -7  -2    6.93    2.03   0
   7  -7  -2    6.60    1.97   0
  -6   7   2   30.31    3.77   0
   6  -7  -2    1.06    1.96   0
  -6   7   2   34.51    4.02   0
   5  -7  -2    0.61    1.97   0
  -5   7   2   16.75    2.75   0
  -5   7   2   14.74    2.74   0
  -4   7   2   18.47    2.89   0
   4  -7  -2    5.48    2.02   0
  -4   7   2   22.77    2.82   0
  -3   7   2    9.37    1.97   0
   3  -7  -2    2.01    2.07   0
   3  -7  -2    9.45    1.93   0
  -2   7   2   16.88    1.93   0
  -2   7   2   21.46    2.77   0
   2  -7  -2   22.34    2.85   0
   1  -7  -2    9.82    2.62   0
  -1   7   2    8.73    2.58   0
  -1   7   2   10.84    2.81   0
   0  -7  -2  271.52    3.64   0
   0   7   2  212.53    4.05   0
   0   7   2  268.80    4.15   0
   1   7   2  249.50    4.00   0
   1   7   2  117.42    2.99   0
  -1  -7  -2  271.05    3.64   0
  -2  -7  -2    4.77    2.57   0
   2   7   2    0.29    1.82   0
   3   7   2   33.93    2.03   0
  -3  -7  -2   34.25    2.73   0
   4   7   2   -0.34    2.51   0
  -4  -7  -2    2.50    1.86   0
   5   7   2    4.04    1.81   0
  -5  -7  -2    5.24    1.78   0
  -6  -7  -2    7.84    2.77   0
   6   7   2    2.92    2.02   0
   7   7   2    1.92    1.96   0
  -7  -7  -2    7.58    2.74   0
  -8  -7  -2    0.29    2.98   0
   8   7   2    2.54    2.10   0
  -9  -7  -2    1.57    2.33   0
   9   7   2    3.71    3.10   0
 -10  -7  -2   -1.66    3.60   0
  10   7   2    1.12    2.54   0
  12  -8  -2   -1.50    2.48   0
  11  -8  -2    2.98    3.29   0
  10  -8  -2    0.43    2.11   0
   9  -8  -2   17.44    2.18   0
   8  -8  -2   -1.42    2.07   0
  -7   8   2   16.30    5.53   0
  -7   8   2   14.03    5.28   0
   7  -8  -2    3.51    1.95   0
   6  -8  -2   12.72    2.02   0
  -6   8   2   24.74    3.80   0
  -6   8   2   22.46    3.59   0
  -5   8   2    5.05    2.60   0
  -5   8   2    2.78    2.71   0
   5  -8  -2    7.35    2.86   0
   4  -8  -2    1.85    2.97   0
  -4   8   2    1.68    2.61   0
  -4   8   2    1.38    2.65   0
  -3   8   2   61.16    2.57   0
  -3   8   2   59.54    3.12   0
   3  -8  -2   48.02    2.59   0
  -2   8   2   12.21    2.52   0
  -2   8   2    7.86    2.74   0
   2  -8  -2   17.25    2.65   0
  -1   8   2    2.66    1.86   0
  -1   8   2   -1.26    1.68   0
   1  -8  -2   -0.05    2.39   0
   0   8   2    9.24    2.02   0
   0  -8  -2    8.48    1.90   0
   0   8   2    8.32    1.82   0
   1   8   2  110.67    2.96   0
  -1  -8  -2  128.66    2.91   0
   1   8   2   89.93    2.87   0
   2   8   2    9.77    2.94   0
  -2  -8  -2   10.20    2.71   0
   2   8   2   13.25    2.71   0
  -3  -8  -2   13.25    1.93   0
   3   8   2   15.23    2.63   0
   4   8   2   -0.17    2.68   0
  -4  -8  -2    0.53    2.66   0
   5   8   2    0.52    2.05   0
  -5  -8  -2    3.20    2.87   0
  -6  -8  -2   14.14    2.84   0
   6   8   2   11.42    2.12   0
  -7  -8  -2    5.30    3.02   0
   7   8   2    4.42    2.94   0
  -8  -8  -2    0.67    2.36   0
   8   8   2    0.84    3.01   0
  -9  -8  -2    4.01    3.47   0
   9   8   2    3.87    2.32   0
  11  -9  -2    0.26    3.67   0
  10  -9  -2    4.41    2.30   0
   9  -9  -2   22.14    3.23   0
   8  -9  -2    2.72    2.01   0
  -7   9   2   28.39    4.21   0
   7  -9  -2   18.92    2.24   0
  -7   9   2   28.94    4.31   0
   6  -9  -2   -0.76    2.12   0
  -6   9   2   42.51    3.39   0
  -6   9   2   38.44    3.27   0
  -5   9   2   -1.41    2.68   0
  -5   9   2    0.68    2.77   0
   5  -9  -2    1.65    1.98   0
  -4   9   2   18.97    2.15   0
  -4   9   2   18.79    2.88   0
   4  -9  -2   -2.48    2.11   0
  -3   9   2   62.26    3.22   0
  -3   9   2   53.99    2.45   0
  -2   9   2   14.03    2.05   0
  -2   9   2    1.82    1.79   0
  -1   9   2   -1.70    2.55   0
   1  -9  -2    2.90    1.80   0
  -1   9   2    4.03    1.77   0
   0  -9  -2   24.93    2.70   0
   0   9   2   12.49    2.05   0
   0   9   2   26.12    2.02   0
   1   9   2    7.17    1.82   0
   1   9   2    7.07    2.91   0
  -1  -9  -2    8.00    1.84   0
   2   9   2   29.13    2.95   0
   2   9   2   38.78    2.86   0
  -2  -9  -2   36.18    2.20   0
   3   9   2    9.07    2.06   0
   3   9   2    9.13    2.27   0
  -3  -9  -2    9.51    2.04   0
   4   9   2    4.33    1.92   0
  -4  -9  -2    3.44    1.96   0
  -5  -9  -2    2.38    2.04   0
   5   9   2    4.79    2.83   0
  -6  -9  -2    6.22    2.17   0
   6   9   2    8.33    2.19   0
  -7  -9  -2    2.06    2.41   0
   7   9   2    3.15    2.33   0
  -8  -9  -2    0.72    2.37   0
   8   9   2   -0.57    2.26   0
  11 -10  -2    1.15    3.55   0
  10 -10  -2   -0.26    2.41   0
   9 -10  -2    6.24    3.26   0
   8 -10  -2   -1.57    2.23   0
   7 -10  -2    6.01    2.94   0
  -7  10   2    6.44    3.17   0
  -7  10   2    6.88    4.08   0
   6 -10  -2   13.07    2.29   0
  -6  10   2   37.00    3.49   0
  -6  10   2   39.76    3.54   0
   5 -10  -2    0.63    2.15   0
  -5  10   2   -0.75    2.03   0
  -5  10   2    0.25    2.87   0
  -4  10   2   -0.37    1.84   0
  -4  10   2    1.20    2.74   0
  -3  10   2   64.87    3.24   0
  -3  10   2   63.77    3.25   0
  -2  10   2   28.94    3.04   0
  -2  10   2   27.77    3.06   0
  -1  10   2    5.36    1.92   0
  -1  10   2   22.54    2.73   0
   0  10   2   26.44    1.97   0
   0 -10  -2   29.06    1.98   0
   0  10   2   21.53    2.05   0
   1  10   2    3.09    2.14   0
  -1 -10  -2    4.75    2.75   0
   1  10   2    3.63    1.93   0
  -2 -10  -2    7.56    2.86   0
   2  10   2   -0.85    1.87   0
   2  10   2    6.45    2.87   0
   3  10   2    7.55    1.95   0
  -3 -10  -2    9.24    2.08   0
   3  10   2    2.76    2.25   0
   4  10   2   -0.03    2.21   0
   4  10   2    1.07    2.11   0
  -4 -10  -2    2.90    3.06   0
   5  10   2    0.64    2.09   0
  -5 -10  -2   -1.78    2.11   0
  -6 -10  -2   -3.49    2.37   0
   6  10   2    3.61    3.28   0
   7  10   2    4.40    2.58   0
  -7 -10  -2    1.35    2.43   0
  10 -11  -2    2.38    3.72   0
   9 -11  -2    0.51    2.44   0
  -8  11   2    0.08    5.83   0
  -8  11   2    0.99    6.30   0
   8 -11  -2    2.50    3.36   0
   7 -11  -2    5.03    3.15   0
  -7  11   2    1.89    4.16   0
  -7  11   2    3.62    3.15   0
  -6  11   2    3.34    3.29   0
  -6  11   2    2.92    3.21   0
   6 -11  -2    3.40    2.11   0
  -5  11   2    6.19    2.87   0
  -5  11   2    8.18    3.08   0
  -4  11   2    9.19    3.15   0
  -4  11   2    7.44    2.82   0
  -3  11   2   51.95    2.59   0
  -3  11   2   43.60    2.52   0
  -2  11   2    3.88    2.94   0
  -2  11   2    1.62    1.97   0
  -1  11   2   14.12    2.22   0
  -1  11   2   18.28    2.11   0
  -1  11   2   17.60    2.87   0
   0  11   2   24.90    2.92   0
   0  11   2   20.03    2.23   0
   1  11   2    1.28    2.06   0
   1  11   2    3.51    2.70   0
  -1 -11  -2   -0.52    1.94   0
   2  11   2   -0.79    2.98   0
   2  11   2    3.70    2.27   0
  -2 -11  -2    0.58    2.07   0
   3  11   2    1.04    2.16   0
   3  11   2    0.54    2.08   0
  -3 -11  -2   -5.38    3.01   0
   4  11   2    0.75    2.25   0
   4  11   2   -2.78    3.37   0
  -4 -11  -2    2.06    3.19   0
  -5 -11  -2    3.85    2.30   0
   5  11   2    2.00    3.52   0
   5  11   2    0.75    2.26   0
  -6 -11  -2    2.36    2.54   0
   6  11   2    4.25    3.55   0
   9 -12  -2    0.63    2.59   0
  -8  12   2    0.05    4.57   0
   8 -12  -2    2.81    3.38   0
  -8  12   2    0.40    6.02   0
  -7  12   2    1.16    3.26   0
  -7  12   2   -1.38    4.44   0
   7 -12  -2   -0.70    2.39   0
  -6  12   2    2.10    3.39   0
  -6  12   2    3.33    3.29   0
  -5  12   2    0.91    3.32   0
  -5  12   2    1.90    3.02   0
  -4  12   2    8.12    2.25   0
  -4  12   2    7.97    3.13   0
  -3  12   2    8.41    3.26   0
  -3  12   2    9.28    3.23   0
  -2  12   2    0.74    2.26   0
  -2  12   2    0.05    2.98   0
  -1  12   2    5.24    2.13   0
  -1  12   2    4.85    2.21   0
  -1  12   2    2.12    2.87   0
   0  12   2   25.39    2.48   0
   0  12   2   31.01    3.17   0
   0  12   2   15.12    2.34   0
   1  12   2    1.40    2.05   0
   1  12   2    2.01    2.20   0
   1  12   2    3.28    2.14   0
   2  12   2   -2.17    2.15   0
   2  12   2    0.12    2.30   0
   3  12   2    1.70    2.42   0
   3  12   2    1.95    3.19   0
   4  12   2   -3.38    3.51   0
   4  12   2    1.11    3.46   0
   5  12   2    4.12    3.80   0
   5  12   2    0.45    3.52   0
  -7  13   2    0.08    4.67   0
  -7  13   2    1.13    3.70   0
  -6  13   2    2.89    3.64   0
  -6  13   2    4.10    3.61   0
  -5  13   2   -1.87    3.26   0
  -5  13   2    1.06    3.45   0
  -4  13   2    8.61    2.36   0
  -4  13   2    7.48    2.29   0
  -3  13   2    8.73    3.49   0
  -3  13   2    5.47    3.41   0
  -2  13   2    0.61    2.12   0
  -2  13   2    0.09    3.29   0
  -1  13   2   -0.59    2.11   0
  -1  13   2   -2.51    2.98   0
   0  13   2    7.59    2.31   0
   0  13   2   -1.21    2.16   0
   0  13   2    3.64    2.34   0
   1  13   2    0.10    3.23   0
   1  13   2   -1.07    2.33   0
   1  13   2   -0.83    2.27   0
   2  13   2    2.06    2.40   0
   2  13   2    1.32    3.39   0
   2  13   2    3.51    3.42   0
   3  13   2    3.40    2.57   0
   3  13   2    0.98    2.45   0
   3  13   2   -0.43    2.53   0
  -5  14   2   -2.01    3.62   0
  -5  14   2    0.55    3.88   0
  -4  14   2    9.13    3.85   0
  -4  14   2    8.75    3.81   0
  -3  14   2    3.09    2.69   0
  -3  14   2    3.82    3.65   0
  -2  14   2    1.92    3.54   0
  -2  14   2    3.64    2.65   0
  -1  14   2   -0.23    2.49   0
  -1  14   2   -1.36    2.56   0
   0  14   2    2.43    2.37   0
   0  14   2    0.58    2.53   0
   0  14   2    2.03    2.39   0
   1  14  -3   -2.13    2.51   0
   1  14  -3   -0.07    2.55   0
   0  14  -3    2.22    2.32   0
   0  14  -3   -1.33    2.56   0
  -1  14  -3   -1.69    3.38   0
  -1  14  -3    0.15    3.45   0
  -2  14  -3    5.74    3.45   0
  -2  14  -3   -1.14    2.56   0
  -3  14  -3    2.70    3.57   0
  -3  14  -3    3.38    3.49   0
  -4  14  -3    0.47    3.59   0
  -4  14  -3    3.08    3.79   0
  -5  14  -3   -1.61    3.98   0
  -5  14  -3    2.44    3.82   0
   4  13  -3    6.66    3.58   0
   4  13  -3    0.78    3.57   0
   4  13  -3   -0.88    3.66   0
   3  13  -3    0.49    3.63   0
   3  13  -3   -2.68    3.47   0
   3  13  -3    3.26    2.38   0
   2  13  -3    1.16    2.32   0
   2  13  -3    5.36    3.26   0
   1  13  -3    1.53    2.30   0
   1  13  -3    1.94    2.42   0
   0  13  -3    0.35    3.15   0
   0  13  -3    1.18    2.14   0
  -1  13  -3    1.51    2.17   0
  -1  13  -3    1.86    2.13   0
  -2  13  -3    5.60    3.33   0
  -2  13  -3    2.69    2.36   0
  -3  13  -3    0.08    3.31   0
  -3  13  -3    4.00    3.33   0
  -4  13  -3    4.03    3.76   0
  -4  13  -3   -0.59    3.28   0
  -5  13  -3    2.82    3.42   0
  -5  13  -3    2.18    3.50   0
   6 -13   3   -0.95    2.69   0
  -6  13  -3    0.21    3.88   0
  -6  13  -3    1.63    3.64   0
  -7  13  -3    2.18    3.68   0
   7 -13   3   -2.63    2.71   0
  -7  13  -3    1.52    2.71   0
   5  12  -3    1.43    3.47   0
   5  12  -3    1.77    3.42   0
   5  12  -3   -0.81    2.53   0
   4  12  -3   -0.25    2.29   0
   4  12  -3    1.55    2.42   0
   4  12  -3    4.59    3.26   0
   3  12  -3   -1.19    3.25   0
   3  12  -3    3.07    3.16   0
   3  12  -3    1.86    3.24   0
   2  12  -3    2.84    2.17   0
   2  12  -3    3.64    3.00   0
   2  12  -3    0.06    3.22   0
   1  12  -3    9.91    3.02   0
   1  12  -3    0.87    2.11   0
   0  12  -3   -0.23    2.02   0
   0  12  -3    2.56    3.06   0
  -1  12  -3    4.80    2.93   0
  -1  12  -3    2.00    2.95   0
  -2  12  -3   10.88    3.01   0
  -2  12  -3    7.70    2.17   0
  -3  12  -3    4.05    3.13   0
  -3  12  -3   -3.12    3.04   0
  -4  12  -3    8.51    3.14   0
  -4  12  -3    5.80    2.35   0
  -5  12  -3    8.70    3.38   0
   5 -12   3    4.06    3.79   0
  -5  12  -3    8.85    3.48   0
   6 -12   3   -1.10    2.48   0
  -6  12  -3   -0.25    2.33   0
  -6  12  -3    0.27    3.25   0
   7 -12   3   10.64    3.31   0
  -7  12  -3    1.60    2.44   0
  -7  12  -3   -0.74    2.75   0
  -8  12  -3    2.07    3.76   0
  -8  12  -3    1.72    4.16   0
   8 -12   3    3.20    2.48   0
   7  11  -3    1.26    2.50   0
   7  11  -3    0.24    2.56   0
   7  11  -3    2.46    3.94   0
   6  11  -3    2.50    3.58   0
   6  11  -3   -2.80    3.27   0
   6  11  -3   -0.96    3.29   0
   5  11  -3    2.70    2.26   0
   5  11  -3    4.98    3.23   0
   5  11  -3    1.97    3.31   0
   4  11  -3    5.76    3.07   0
   4  11  -3    4.81    2.22   0
   4  11  -3   -0.76    3.38   0
   3  11  -3   -1.15    3.00   0
   3  11  -3   -6.31    3.10   0
   3  11  -3    2.48    3.07   0
   2  11  -3    4.09    3.28   0
   2  11  -3    6.89    2.01   0
   2  11  -3    8.02    2.10   0
   1  11  -3    4.89    1.99   0
   1  11  -3    6.32    2.80   0
   0  11  -3    1.01    2.86   0
   0  11  -3   -1.36    2.82   0
  -1  11  -3    7.20    2.83   0
  -1  11  -3    7.80    2.03   0
  -2  11  -3   20.70    2.84   0
  -2  11  -3   17.64    2.82   0
  -3  11  -3    3.06    2.89   0
  -3  11  -3    3.01    2.10   0
  -4  11  -3    2.95    2.19   0
   4 -11   3    2.58    3.20   0
  -4  11  -3    5.60    2.16   0
   5 -11   3   16.23    3.39   0
  -5  11  -3   24.20    2.62   0
  -5  11  -3   24.61    2.42   0
   6 -11   3    1.61    2.24   0
  -6  11  -3    2.88    2.15   0
  -6  11  -3    2.75    2.30   0
  -7  11  -3    1.13    3.27   0
   7 -11   3    0.28    3.14   0
  -7  11  -3   -0.48    3.07   0
  -8  11  -3    2.88    3.58   0
  -8  11  -3    3.61    3.81   0
   8 -11   3    2.22    3.39   0
  -9  11  -3    0.21    3.98   0
  -9  11  -3   -0.00    3.65   0
   9 -11   3   -0.36    2.39   0
   8  10  -3    1.76    3.61   0
   8  10  -3    0.66    3.57   0
   7  10  -3    2.82    2.34   0
   7  10  -3    4.12    3.36   0
   6  10  -3   -0.29    2.53   0
   6  10  -3    4.44    2.24   0
   6  10  -3   -5.12    3.03   0
   5  10  -3    1.83    2.34   0
   5  10  -3   10.30    2.18   0
   5  10  -3    6.86    2.26   0
   4  10  -3    3.20    2.00   0
   4  10  -3    2.39    2.15   0
   4  10  -3    1.99    1.99   0
   3  10  -3    3.76    1.93   0
   3  10  -3   -0.80    2.05   0
   3  10  -3    1.48    1.97   0
   2  10  -3   11.01    2.03   0
   2  10  -3    3.46    1.97   0
   2  10  -3    9.34    2.86   0
   1  10  -3   24.82    2.95   0
   1  10  -3   27.46    2.84   0
   1  10  -3    1.93    1.98   0
   0  10  -3    6.44    1.77   0
   0  10  -3    5.69    1.93   0
  -1  10  -3   13.71    2.67   0
  -1  10  -3   12.88    1.84   0
  -2  10  -3   18.65    2.11   0
  -2  10  -3   24.04    1.98   0
  -3  10  -3    9.27    1.95   0
  -3  10  -3   13.46    3.05   0
  -4  10  -3   26.01    2.91   0
   4 -10   3   16.56    3.47   0
  -4  10  -3   22.89    2.41   0
  -5  10  -3   31.15    2.41   0
   5 -10   3   23.70    2.29   0
  -5  10  -3   35.47    3.24   0
   6 -10   3    1.75    2.10   0
  -6  10  -3    2.27    2.72   0
  -6  10  -3    2.43    3.03   0
  -7  10  -3    1.44    3.26   0
  -7  10  -3    1.62    2.91   0
   7 -10   3    3.47    3.11   0
   8 -10   3    5.70    2.98   0
  -8  10  -3    2.11    3.20   0
  -8  10  -3   -0.27    3.54   0
   9 -10   3   -1.78    2.39   0
  -9  10  -3   -0.92    4.43   0
  -9  10  -3    0.37    4.03   0
  10 -10   3   -0.18    2.40   0
   9   9  -3    1.84    3.41   0
   9   9  -3    0.17    3.35   0
   8   9  -3    3.42    2.30   0
   8   9  -3   -1.81    2.26   0
   7   9  -3    3.08    2.15   0
   7   9  -3    1.52    2.17   0
   6   9  -3    0.47    2.91   0
   6   9  -3    1.07    2.98   0
   5   9  -3   11.23    2.02   0
   5   9  -3    8.60    2.91   0
   4   9  -3   16.04    2.85   0
   4   9  -3   11.62    2.35   0
   4   9  -3   11.54    2.09   0
   3   9  -3    0.23    1.89   0
   3   9  -3    0.89    2.83   0
   3   9  -3    1.62    1.81   0
   2   9  -3    3.86    2.09   0
   2   9  -3   50.00    2.27   0
   2   9  -3   45.51    2.26   0
   1   9  -3   13.02    1.89   0
   1   9  -3    1.24    2.05   0
   1   9  -3   18.00    2.66   0
   0   9  -3    2.29    1.88   0
   0   9  -3    2.12    2.59   0
  -1   9  -3    0.32    2.49   0
  -1   9  -3    0.52    2.49   0
  -2   9  -3   35.45    2.83   0
  -2   9  -3   29.09    2.15   0
   3  -9   3    2.68    2.12   0
  -3   9  -3    3.72    1.92   0
  -3   9  -3    1.52    1.92   0
  -4   9  -3   62.44    3.24   0
   4  -9   3    2.83    2.19   0
  -4   9  -3   59.19    2.52   0
   5  -9   3   -1.80    2.08   0
  -5   9  -3   75.95    2.73   0
  -5   9  -3   77.27    3.53   0
   6  -9   3    2.41    2.91   0
  -6   9  -3    2.18    2.82   0
  -6   9  -3    1.40    3.03   0
  -7   9  -3    9.95    3.14   0
   7  -9   3    5.73    2.05   0
  -7   9  -3   13.31    2.98   0
   8  -9   3   -1.09    2.88   0
  -8   9  -3    9.17    3.45   0
  -8   9  -3    7.71    3.24   0
  -9   9  -3    1.34    4.22   0
  -9   9  -3    0.36    4.02   0
   9  -9   3   -2.97    2.16   0
 -10   9  -3    0.74    6.65   0
 -10   9  -3    0.39    6.57   0
  10   8  -3   -0.35    2.62   0
  10   8  -3   -0.31    2.55   0
   9   8  -3    0.75    3.27   0
   9   8  -3    1.41    2.43   0
   8   8  -3    1.73    2.24   0
   8   8  -3    1.08    2.99   0
   7   8  -3    2.95    2.86   0
   7   8  -3    0.44    1.99   0
   6   8  -3    2.11    1.99   0
   6   8  -3   -1.25    2.82   0
   5   8  -3   25.45    2.99   0
   5   8  -3   26.89    2.15   0
   4   8  -3   17.27    2.70   0
   4   8  -3   19.28    2.05   0
   3   8  -3    1.43    3.13   0
   3   8  -3   -1.37    1.88   0
   3   8  -3   -1.06    2.53   0
   2   8  -3   15.06    2.86   0
   2   8  -3    9.99    2.73   0
   2   8  -3    2.19    2.00   0
   1   8  -3   12.81    1.87   0
   1   8  -3   -0.64    1.97   0
   1   8  -3   11.23    2.06   0
   0   8  -3   10.46    1.94   0
   0   8  -3   11.63    1.85   0
  -1   8  -3   40.07    2.73   0
  -1   8  -3   40.22    2.19   0
   2  -8   3   25.96    2.53   0
  -2   8  -3   69.23    2.41   0
  -2   8  -3   74.10    2.98   0
  -3   8  -3   17.57    2.70   0
   3  -8   3   10.58    2.15   0
  -3   8  -3   16.60    2.57   0
  -4   8  -3   46.68    3.21   0
   4  -8   3    3.97    2.09   0
  -4   8  -3   45.98    3.19   0
   5  -8   3    1.67    2.01   0
  -5   8  -3    8.99    2.89   0
  -5   8  -3    8.87    2.90   0
   6  -8   3   -0.84    1.84   0
  -6   8  -3   11.72    3.01   0
  -6   8  -3   16.44    2.91   0
  -7   8  -3   16.73    3.03   0
  -7   8  -3   18.08    3.27   0
  -8   8  -3   19.30    3.38   0
  -8   8  -3   16.97    3.39   0
  -9   8  -3    1.64    3.82   0
  -9   8  -3    1.19    3.80   0
 -10   8  -3    1.04    5.23   0
 -10   8  -3   -0.48    4.67   0
  10   7  -3   -3.36    3.44   0
  10   7  -3    1.67    2.35   0
   9   7  -3   -0.79    2.16   0
   9   7  -3    3.14    3.01   0
   8   7  -3    1.37    2.13   0
   8   7  -3    1.81    2.87   0
   7   7  -3    0.93    2.87   0
   7   7  -3    5.60    2.78   0
   6   7  -3    6.51    1.98   0
   6   7  -3    7.09    1.95   0
   5   7  -3   36.01    2.13   0
   5   7  -3   38.77    2.77   0
   4   7  -3    3.55    2.70   0
   4   7  -3    5.28    2.67   0
   3   7  -3   22.29    2.05   0
   3   7  -3   30.06    2.09   0
   2   7  -3   23.36    1.93   0
   2   7  -3   22.31    2.06   0
   2   7  -3   17.65    2.55   0
   1   7  -3   48.56    2.82   0
   1   7  -3   47.58    2.30   0
   1   7  -3   38.26    3.23   0
   0   7  -3    8.76    2.41   0
   0   7  -3    8.16    2.39   0
  -1   7  -3  124.98    3.42   0
  -1   7  -3  115.98    2.78   0
   2  -7   3   13.10    2.43   0
  -2   7  -3   64.62    3.15   0
  -2   7  -3   65.70    3.11   0
   3  -7   3    0.36    1.90   0
  -3   7  -3    4.00    2.68   0
  -3   7  -3    1.65    1.80   0
   4  -7   3    3.19    2.57   0
  -4   7  -3    3.58    1.80   0
   5  -7   3   33.28    2.32   0
  -5   7  -3   32.91    3.09   0
  -6   7  -3    5.86    1.95   0
   6  -7   3    3.97    2.66   0
   7  -7   3   10.44    2.98   0
  -7   7  -3   10.61    2.99   0
  -8   7  -3   23.21    3.04   0
  -9   7  -3    2.12    3.84   0
  -9   7  -3    0.13    3.85   0
 -10   7  -3    1.53    4.66   0
 -10   7  -3    1.77    4.51   0
  11   6  -3    4.63    3.44   0
  11   6  -3    0.40    3.87   0
  10   6  -3   -1.85    3.29   0
  10   6  -3   -3.05    3.39   0
   9   6  -3   -0.20    3.05   0
   9   6  -3    0.69    2.99   0
   8   6  -3    8.53    1.94   0
   8   6  -3   11.76    2.84   0
   7   6  -3    4.32    2.65   0
   7   6  -3    4.45    1.88   0
   6   6  -3    7.94    2.67   0
   6   6  -3    6.02    1.91   0
   5   6  -3    7.36    1.86   0
   5   6  -3    9.99    2.51   0
   4   6  -3   11.26    1.94   0
   4   6  -3    8.50    1.83   0
   3   6  -3    0.10    2.50   0
   3   6  -3   -0.13    1.82   0
   2   6  -3  298.93    4.31   0
   2   6  -3  229.48    4.64   0
   2   6  -3  307.86    3.91   0
   1   6  -3  140.94    4.26   0
   1   6  -3  187.69    3.34   0
   1   6  -3  191.07    3.64   0
   0   6  -3    0.58    1.75   0
   0   6  -3   -1.31    2.36   0
  -1   6  -3   94.85    2.68   0
   1  -6   3   63.49    2.90   0
  -1   6  -3   96.18    3.29   0
   2  -6   3   31.90    2.53   0
   2  -6   3  258.97    3.87   0
  -2   6  -3  277.97    4.42   0
   3  -6   3    1.67    1.93   0
   3  -6   3    2.94    2.55   0
  -3   6  -3    0.38    1.90   0
   4  -6   3  189.27    4.37   0
  -4   6  -3  195.40    3.81   0
  -5   6  -3   21.33    3.09   0
   5  -6   3   14.73    2.17   0
  -6   6  -3    2.31    1.97   0
   6  -6   3    2.34    2.58   0
   7  -6   3   21.92    2.93   0
  -7   6  -3   23.66    3.02   0
   8  -6   3   34.95    3.29   0
  -8   6  -3   31.48    3.28   0
   9  -6   3    3.09    3.63   0
  -9   6  -3    2.12    2.90   0
 -10   6  -3    1.49    4.21   0
  10  -6   3    1.32    3.62   0
  11   5  -3    3.61    3.45   0
  11   5  -3    0.65    3.51   0
  10   5  -3    0.77    2.33   0
  10   5  -3   -0.83    2.36   0
   9   5  -3    2.53    2.86   0
   9   5  -3    3.02    2.26   0
   8   5  -3   27.66    3.20   0
   8   5  -3   29.26    2.45   0
   7   5  -3   15.80    2.78   0
   7   5  -3   16.19    2.90   0
   6   5  -3    8.89    1.90   0
   6   5  -3   12.19    1.90   0
   5   5  -3   50.74    2.22   0
   5   5  -3   54.48    2.83   0
   4   5  -3    3.31    2.41   0
   4   5  -3    0.56    1.70   0
   3   5  -3    2.24    2.48   0
   3   5  -3    1.81    2.40   0
   2   5  -3   23.63    2.05   0
   2   5  -3   21.47    2.03   0
   1   5  -3  612.31    7.97   0
   1   5  -3  875.76    6.71   0
   1   5  -3  807.11    6.17   0
   0   5  -3    8.54    2.70   0
  -1   5  -3  620.14    6.23   0
   1  -5   3  566.12    5.92   0
   1  -5   3  445.74    6.74   0
   2  -5   3  216.38    4.26   0
   2  -5   3    2.44    2.02   0
  -2   5  -3  241.72    4.52   0
  -3   5  -3    2.01    2.70   0
   3  -5   3    2.31    1.89   0
   4  -5   3  123.12    3.25   0
  -4   5  -3  133.62    3.28   0
   5  -5   3  127.63    3.38   0
  -5   5  -3  132.07    4.06   0
  -6   5  -3    9.23    2.87   0
   6  -5   3    8.26    2.78   0
  -7   5  -3   15.14    2.82   0
   7  -5   3   13.44    2.50   0
  -8   5  -3   38.26    3.27   0
   8  -5   3   38.70    3.35   0
  -9   5  -3    1.67    2.80   0
   9  -5   3    2.39    2.82   0
  10  -5   3    2.03    2.99   0
 -10   5  -3    2.09    3.22   0
 -11   5  -3    4.14    4.06   0
  11  -5   3    2.51    4.70   0
  12   4  -3    0.22    3.70   0
  12   4  -3    0.64    3.62   0
  11   4  -3    0.36    3.42   0
  11   4  -3    2.15    2.34   0
  10   4  -3    5.86    3.26   0
  10   4  -3    1.84    2.17   0
   9   4  -3    4.67    2.10   0
   9   4  -3    3.94    2.17   0
   8   4  -3   22.46    2.10   0
   8   4  -3   24.26    3.19   0
   7   4  -3   11.57    2.62   0
   7   4  -3    8.95    1.96   0
   6   4  -3    9.39    1.87   0
   6   4  -3   11.95    1.79   0
   5   4  -3   42.87    2.32   0
   5   4  -3   45.83    2.38   0
   4   4  -3    1.81    1.72   0
   4   4  -3   -0.40    2.48   0
   3   4  -3    1.20    1.91   0
   3   4  -3    2.53    2.63   0
   2   4  -3  112.89    2.95   0
   2   4  -3  113.99    3.01   0
   1   4  -3  151.16    3.84   0
   1   4  -3  114.63    4.99   0
   0  -4   3    7.41    2.85   0
   0   4  -3    6.98    2.09   0
   1  -4   3  560.88    6.09   0
  -1   4  -3  617.75    6.36   0
   1  -4   3    7.60    2.59   0
   2  -4   3  167.31    4.27   0
  -2   4  -3  166.46    4.19   0
  -3   4  -3   64.56    2.74   0
   3  -4   3   60.67    3.23   0
  -4   4  -3  133.74    3.84   0
   4  -4   3  126.83    3.87   0
   5  -4   3  129.56    3.41   0
  -5   4  -3  138.44    3.96   0
   6  -4   3   13.35    2.72   0
  -6   4  -3   13.85    2.80   0
   7  -4   3   50.53    3.35   0
  -7   4  -3   51.48    3.27   0
  -8   4  -3   52.98    3.32   0
   8  -4   3   53.72    3.34   0
   9  -4   3    0.15    2.87   0
  -9   4  -3    0.34    3.41   0
  10  -4   3    3.96    3.94   0
 -10   4  -3    4.06    3.25   0
 -11   4  -3    3.76    4.15   0
  11  -4   3    1.81    3.40   0
  12  -4   3   -0.48    5.00   0
 -12   4  -3    0.80    4.41   0
  12   3  -3    1.57    3.54   0
  12   3  -3   -0.12    2.43   0
  11   3  -3    3.77    3.31   0
  11   3  -3    1.64    3.30   0
  10   3  -3    1.91    2.97   0
  10   3  -3    0.23    2.20   0
   9   3  -3    9.27    2.95   0
   9   3  -3    9.70    1.93   0
   8   3  -3   19.72    2.10   0
   8   3  -3   24.69    2.88   0
   7   3  -3    5.63    2.59   0
   7   3  -3    4.30    1.87   0
   6   3  -3   12.25    2.56   0
   6   3  -3   10.55    2.50   0
   5   3  -3  147.36    3.68   0
   5   3  -3  146.22    3.15   0
   4   3  -3  115.50    3.58   0
   4   3  -3  113.74    3.57   0
   3   3  -3   34.96    3.14   0
   3   3  -3   32.27    3.10   0
   2   3  -3  870.06    7.00   0
  -1  -3   3  210.89    4.52   0
   1   3  -3  219.43    4.04   0
   1   3  -3  167.07    7.00   0
   0  -3   3  604.75   11.57   0
   0  -3   3  780.58    7.43   0
   0   3  -3  789.68    7.04   0
  -1   3  -3  166.46    4.39   0
   1  -3   3  157.73    3.82   0
   2  -3   3  251.40    4.98   0
  -2   3  -3  264.41    4.67   0
  -3   3  -3    5.68    2.15   0
   3  -3   3    6.43    2.85   0
  -4   3  -3  306.72    5.19   0
   4  -3   3  303.40    5.25   0
  -5   3  -3  258.72    4.86   0
   5  -3   3  266.46    4.87   0
  -6   3  -3   33.49    3.04   0
   6  -3   3   33.11    3.06   0
   7  -3   3   57.09    3.42   0
  -7   3  -3   60.75    3.31   0
   8  -3   3   62.22    3.52   0
  -8   3  -3   54.04    3.35   0
  -9   3  -3    1.39    2.89   0
   9  -3   3    0.41    2.82   0
  10  -3   3    1.14    3.21   0
 -10   3  -3   -0.23    3.11   0
  11  -3   3    1.30    3.98   0
 -11   3  -3    2.47    3.24   0
  12  -3   3    0.28    3.47   0
 -12   3  -3    0.69    3.43   0
  13   2  -3    1.17    3.91   0
  13   2  -3   -1.39    3.95   0
  12   2  -3    2.48    3.49   0
  12   2  -3    0.16    3.46   0
  11   2  -3    4.35    3.15   0
  11   2  -3    2.80    3.25   0
  10   2  -3   -0.05    2.99   0
  10   2  -3    0.46    2.95   0
   9   2  -3   10.69    2.80   0
   9   2  -3    5.58    2.77   0
   8   2  -3   23.39    2.29   0
   8   2  -3   25.55    2.28   0
   7   2  -3   21.43    2.82   0
   7   2  -3   20.16    2.12   0
   6   2  -3   18.09    2.88   0
   6   2  -3   18.25    2.82   0
   5   2  -3    4.62    2.64   0
   5   2  -3    1.19    1.95   0
   4   2  -3    0.58    2.02   0
   4   2  -3   -0.71    2.82   0
   3   2  -3    5.89    3.11   0
   3   2  -3    6.63    3.04   0
  -2  -2   3  500.31    6.44   0
   2   2  -3  500.10    6.43   0
   1   2  -3  287.73    4.86   0
  -1  -2   3  267.38    4.81   0
   0  -2   3   94.74    3.41   0
   0   2  -3   90.58    3.33   0
   1  -2   3    1.29    2.40   0
  -1   2  -3    2.09    3.41   0
  -2   2  -3  315.21    5.62   0
   2  -2   3  310.40    5.62   0
  -3   2  -3    4.54    2.05   0
   3  -2   3    4.38    2.87   0
  -4   2  -3   37.28    2.43   0
   4  -2   3   33.04    3.15   0
   5  -2   3   28.93    2.95   0
  -5   2  -3   28.70    2.12   0
   6  -2   3   -0.03    2.76   0
  -6   2  -3    3.32    2.61   0
   7  -2   3   86.48    2.94   0
  -7   2  -3   94.14    3.58   0
   8  -2   3   26.29    2.37   0
  -8   2  -3   27.81    2.34   0
   9  -2   3    2.38    2.92   0
  -9   2  -3    3.63    2.95   0
 -10   2  -3    0.22    2.76   0
  10  -2   3    1.48    2.89   0
 -11   2  -3    1.96    3.17   0
  11  -2   3    1.80    3.29   0
  12  -2   3    0.93    3.52   0
 -12   2  -3   -0.06    3.45   0
  13   1  -3    0.69    4.63   0
  13   1  -3    0.39    4.66   0
  12   1  -3    3.65    3.40   0
  12   1  -3    2.42    3.35   0
  11   1  -3    5.08    3.14   0
  11   1  -3    6.68    3.21   0
  10   1  -3    1.23    3.02   0
  10   1  -3    1.43    2.96   0
   9   1  -3   11.09    2.80   0
   9   1  -3   10.97    2.89   0
   8   1  -3   25.72    3.01   0
   8   1  -3   25.27    2.84   0
   7   1  -3    1.03    2.03   0
   7   1  -3    5.28    2.70   0
   6   1  -3   14.37    2.73   0
   6   1  -3   13.23    2.78   0
   5   1  -3   18.74    2.79   0
   5   1  -3   16.96    2.04   0
   4   1  -3    0.42    1.96   0
   4   1  -3    0.97    2.81   0
   3   1  -3  746.23    8.05   0
  -3  -1   3  751.08    8.14   0
   2   1  -3 3774.15   17.36   0
  -2  -1   3 3649.58   17.10   0
  -1  -1   3  224.59    5.65   0
   1   1  -3  233.39    5.02   0
   1   1  -3  173.83    9.06   0
   0  -1   3  208.51    5.41   0
   0   1  -3  206.60    5.42   0
  -1   1  -3  757.53    8.40   0
   1  -1   3  697.89    7.82   0
   2  -1   3   99.47    4.33   0
  -2   1  -3  104.38    3.66   0
   3  -1   3  600.12    6.68   0
  -3   1  -3  630.60    6.99   0
   4  -1   3   43.50    3.18   0
  -4   1  -3   45.55    3.17   0
   5  -1   3    1.20    1.93   0
  -5   1  -3    1.18    2.64   0
   6  -1   3    1.15    2.65   0
  -6   1  -3    2.36    2.69   0
   7  -1   3   60.88    3.34   0
  -7   1  -3   56.67    2.57   0
  -8   1  -3   42.17    3.20   0
   8  -1   3   39.68    2.45   0
   9  -1   3    2.70    2.81   0
  -9   1  -3    3.67    2.91   0
  10  -1   3    5.15    2.95   0
 -10   1  -3    4.50    2.92   0
  11  -1   3    1.67    2.41   0
 -11   1  -3    4.39    3.28   0
 -12   1  -3    1.25    3.56   0
  12  -1   3   -0.86    3.51   0
  13   0  -3    0.48    8.03   0
  12   0  -3    2.92    4.19   0
  12   0  -3    2.94    4.10   0
  11   0  -3    9.81    3.15   0
  11   0  -3    9.99    3.16   0
  10   0  -3    2.04    3.42   0
  10   0  -3    1.60    3.30   0
   9   0  -3   15.30    3.01   0
   9   0  -3   13.77    2.91   0
   8   0  -3   10.01    2.63   0
   8   0  -3   14.17    2.54   0
   7   0  -3    7.42    2.62   0
   7   0  -3    7.73    2.66   0
   6   0  -3    6.25    2.59   0
   6   0  -3    6.91    2.71   0
   5   0  -3  183.07    4.75   0
   5   0  -3  185.67    4.77   0
   4   0  -3   61.10    3.77   0
   4   0  -3   63.77    3.87   0
  -3   0   3  549.52    8.14   0
   3   0  -3  551.82    8.13   0
  -2   0   3 2729.14   17.04   0
   2   0  -3 2870.87   17.51   0
   1   0  -3  971.59   10.56   0
   1   0  -3  582.42    9.98   0
  -1   0   3  746.42   11.43   0
  -1   0   3  924.44   10.27   0
   0   0   3   55.11    3.47   0
   0   0  -3   56.72    3.36   0
   1   0   3  190.51    4.48   0
  -1   0  -3  198.86    4.50   0
   2   0   3   92.60    3.51   0
  -2   0  -3   93.10    3.47   0
   3   0   3   55.83    3.43   0
  -3   0  -3   54.52    3.41   0
   4   0   3  261.27    4.29   0
  -4   0  -3  276.86    4.75   0
  -5   0  -3  164.75    3.86   0
   5   0   3  156.16    3.93   0
   6   0   3    0.40    2.67   0
  -6   0  -3   -0.23    1.88   0
   7   0   3   31.55    2.28   0
  -7   0  -3   29.30    2.21   0
   8   0   3    7.56    2.80   0
  -8   0  -3    9.48    2.04   0
   9   0   3    2.21    1.83   0
  -9   0  -3    3.11    1.83   0
 -10   0  -3    7.34    2.25   0
  10   0   3    7.54    2.16   0
  11   0   3    4.08    3.25   0
 -11   0  -3    5.97    3.17   0
  12   0   3   -0.19    3.59   0
 -12   0  -3   -1.26    3.65   0
  10  -1  -3   -0.21    3.80   0
  10  -1  -3    0.09    3.32   0
   9  -1  -3   13.60    3.64   0
   9  -1  -3   15.02    3.64   0
   8  -1  -3   18.96    3.58   0
   8  -1  -3   22.08    3.67   0
   7  -1  -3    0.60    2.59   0
   7  -1  -3    0.63    3.18   0
   6  -1  -3  100.56    4.91   0
   6  -1  -3  106.25    4.95   0
   5  -1  -3   69.86    4.57   0
   5  -1  -3   70.66    4.10   0
   4  -1  -3   82.92    4.44   0
   3  -1  -3   57.17    4.17   0
  -3   1   3   60.78    4.21   0
   2  -1  -3  549.66    8.74   0
   2  -1  -3  395.69    6.27   0
  -2   1   3  530.75    8.82   0
  -1   1   3   61.72    3.90   0
  -1   1   3   76.10    4.63   0
   1  -1  -3   74.31    4.59   0
   0   1   3 1121.87    9.81   0
   0  -1  -3 1156.31    9.93   0
   1   1   3  610.70    7.11   0
  -1  -1  -3  626.16    7.10   0
  -2  -1  -3  295.58    4.67   0
   2   1   3  293.00    5.22   0
   3   1   3  144.57    3.41   0
  -3  -1  -3  150.31    3.42   0
  -4  -1  -3  215.33    4.25   0
   4   1   3  212.14    3.77   0
   5   1   3  147.55    3.17   0
  -5  -1  -3  156.25    3.20   0
  -6  -1  -3   -0.90    1.73   0
   6   1   3    2.49    2.57   0
   7   1   3   79.76    3.34   0
  -7  -1  -3   74.89    3.32   0
   8   1   3   -0.19    1.88   0
  -8  -1  -3    2.14    2.68   0
   9   1   3    3.02    1.96   0
  -9  -1  -3    1.03    2.74   0
 -10  -1  -3    6.71    3.14   0
  10   1   3    4.49    3.15   0
  11   1   3    3.76    3.37   0
 -11  -1  -3    3.16    2.39   0
  12   1   3    0.82    3.38   0
 -12  -1  -3    1.45    3.63   0
  -4   2   3    0.34    3.78   0
   4  -2  -3    0.29    3.20   0
   3  -2  -3  318.64    4.72   0
   3  -2  -3  645.01   10.27   0
  -3   2   3  660.26   10.66   0
   2  -2  -3   23.90    3.89   0
  -2   2   3   28.67    3.66   0
  -2   2   3   24.17    2.87   0
   2  -2  -3   27.50    3.67   0
  -1   2   3    0.09    2.84   0
  -1   2   3    6.41    3.29   0
   1  -2  -3    5.18    2.29   0
   0   2   3  832.71    7.93   0
   0  -2  -3  883.55    8.39   0
  -1  -2  -3 1070.08    8.38   0
   1   2   3 1073.50    8.21   0
  -2  -2  -3  171.79    4.18   0
   2   2   3  170.51    4.16   0
  -3  -2  -3   66.74    3.25   0
   3   2   3   61.98    3.30   0
  -4  -2  -3  267.34    4.30   0
   4   2   3  251.41    4.20   0
  -5  -2  -3   38.71    2.89   0
   5   2   3   37.14    2.30   0
   6   2   3   14.99    1.91   0
  -6  -2  -3   19.10    1.99   0
  -7  -2  -3   99.32    2.80   0
   7   2   3  105.96    3.46   0
   8   2   3    0.37    2.75   0
  -8  -2  -3    1.22    2.76   0
   9   2   3    2.47    2.89   0
  -9  -2  -3   -0.32    2.88   0
 -10  -2  -3    7.94    3.20   0
  10   2   3    4.47    3.22   0
  11   2   3   -0.40    2.51   0
 -11  -2  -3    2.73    3.27   0
  12   2   3   -0.39    3.78   0
 -12  -2  -3    0.53    3.60   0
   4  -3  -3  141.77    6.71   0
   4  -3  -3    5.69    2.09   0
  -4   3   3  142.93    6.89   0
   3  -3  -3  445.96    7.99   0
  -3   3   3  435.58    8.04   0
   3  -3  -3  316.68    4.53   0
  -2   3   3   59.52    3.84   0
   2  -3  -3   62.76    3.93   0
  -2   3   3   11.74    2.27   0
   2  -3  -3   48.26    3.75   0
   1  -3  -3    2.78    2.06   0
  -1   3   3    2.43    2.84   0
  -1   3   3   -0.02    2.42   0
   0  -3  -3    0.29    2.16   0
   0   3   3    2.42    2.96   0
  -1  -3  -3    1.36    2.82   0
   1   3   3   -0.53    2.00   0
   2   3   3  577.00    5.57   0
  -2  -3  -3  594.29    5.91   0
   3   3   3  200.30    3.47   0
  -3  -3  -3  197.52    3.95   0
   4   3   3  155.83    3.51   0
  -4  -3  -3  158.53    3.03   0
  -5  -3  -3   23.30    2.58   0
   5   3   3   22.71    2.66   0
  -6  -3  -3   27.87    2.68   0
   6   3   3   26.89    2.64   0
  -7  -3  -3   77.85    3.32   0
   7   3   3   75.08    3.27   0
  -8  -3  -3    1.14    1.83   0
   8   3   3    3.05    2.79   0
  -9  -3  -3    3.68    2.07   0
   9   3   3    2.56    2.86   0
  10   3   3    1.83    2.33   0
 -10  -3  -3    4.32    2.27   0
 -11  -3  -3   -2.34    3.54   0
  11   3   3    1.06    2.52   0
  12   3   3    1.62    2.67   0
   5  -4  -3   25.19    2.19   0
   4  -4  -3    4.29    2.77   0
  -4   4   3    8.63    2.82   0
   4  -4  -3    9.07    3.52   0
   3  -4  -3   27.86    3.17   0
   3  -4  -3   37.25    3.16   0
  -3   4   3   36.05    3.20   0
  -2   4   3   45.43    2.55   0
   2  -4  -3   59.50    3.39   0
   2  -4  -3    1.46    2.29   0
  -2   4   3   54.70    3.39   0
  -1   4   3   -0.69    2.09   0
   1  -4  -3    2.15    2.81   0
  -1   4   3    0.99    2.01   0
   0   4   3   66.73    3.06   0
   0  -4  -3   87.77    2.93   0
   0   4   3   85.70    2.82   0
   1   4   3    0.56    1.85   0
  -1  -4  -3    1.34    1.83   0
   2   4   3    3.94    2.60   0
  -2  -4  -3    1.99    1.86   0
  -3  -4  -3   81.44    2.40   0
   3   4   3   80.69    2.63   0
  -4  -4  -3   59.10    2.23   0
   4   4   3   66.78    2.86   0
   5   4   3    3.80    1.84   0
  -5  -4  -3    4.06    2.41   0
   6   4   3    3.60    2.49   0
  -6  -4  -3    4.25    1.89   0
   7   4   3   27.37    2.02   0
  -7  -4  -3   30.14    2.09   0
   8   4   3   -0.85    1.96   0
  -8  -4  -3    1.36    2.73   0
   9   4   3   -2.58    3.00   0
  -9  -4  -3    2.88    2.04   0
 -10  -4  -3    2.82    3.15   0
  10   4   3    2.87    2.35   0
  11   4   3   -1.88    3.78   0
 -11  -4  -3    1.81    3.46   0
   6  -5  -3    4.52    2.06   0
   5  -5  -3   46.87    2.13   0
  -5   5   3   66.34    4.90   0
  -5   5   3   70.62    5.17   0
   4  -5  -3    1.28    2.62   0
   4  -5  -3   -1.19    2.81   0
  -4   5   3    0.85    2.50   0
   3  -5  -3  304.36    5.24   0
  -3   5   3  299.46    5.34   0
   3  -5  -3  160.28    3.30   0
   2  -5  -3   69.30    3.64   0
  -2   5   3   -0.25    2.01   0
  -2   5   3   89.59    3.48   0
   2  -5  -3   96.25    3.53   0
  -1   5   3   -0.25    2.66   0
  -1   5   3    0.25    2.11   0
   1  -5  -3    2.30    1.83   0
   0   5   3   42.45    2.93   0
   0  -5  -3   48.65    3.04   0
   0   5   3    4.42    2.25   0
   1   5   3  213.98    3.49   0
  -1  -5  -3  218.25    3.45   0
  -2  -5  -3  132.73    3.54   0
   2   5   3  128.25    2.96   0
  -3  -5  -3   91.78    3.21   0
   3   5   3   93.69    3.22   0
  -4  -5  -3   34.70    2.12   0
   4   5   3   37.22    2.12   0
  -5  -5  -3    9.53    1.86   0
   5   5   3   12.68    2.52   0
  -6  -5  -3    2.73    2.58   0
   6   5   3   -0.27    1.84   0
  -7  -5  -3   11.20    1.87   0
   7   5   3    7.67    2.02   0
   8   5   3    2.23    2.07   0
  -8  -5  -3    2.54    2.06   0
  -9  -5  -3    2.00    2.08   0
   9   5   3    2.11    2.16   0
 -10  -5  -3    2.25    3.53   0
  10   5   3    4.96    3.32   0
  11   5   3    3.02    3.75   0
 -11  -5  -3   -0.42    2.63   0
   9  -6  -3    2.90    1.95   0
   8  -6  -3   -4.94    1.94   0
   7  -6  -3    3.94    1.89   0
   6  -6  -3   55.21    3.03   0
  -5   6   3   39.95    3.30   0
  -5   6   3   42.21    3.86   0
   5  -6  -3    5.92    2.03   0
   4  -6  -3    1.58    2.04   0
   4  -6  -3   -0.98    2.40   0
  -4   6   3   -0.29    2.42   0
   3  -6  -3  106.56    3.67   0
   3  -6  -3   79.03    2.72   0
  -3   6   3   98.59    3.62   0
  -2   6   3   44.74    3.23   0
  -2   6   3   56.47    3.08   0
   2  -6  -3   57.35    2.51   0
  -1   6   3   13.42    2.08   0
   1  -6  -3   18.88    2.63   0
  -1   6   3   18.38    1.97   0
   0  -6  -3  171.83    3.69   0
   0   6   3  158.36    3.60   0
   0   6   3  134.51    3.74   0
   1   6   3  454.59    4.52   0
  -1  -6  -3  469.43    4.55   0
   2   6   3    0.53    1.80   0
  -2  -6  -3    2.16    1.74   0
  -3  -6  -3   17.84    2.58   0
   3   6   3   17.58    1.94   0
  -4  -6  -3   13.81    2.85   0
   4   6   3   11.01    2.07   0
  -5  -6  -3   -1.52    1.81   0
   5   6   3   -0.68    1.80   0
   6   6   3    1.87    2.62   0
  -6  -6  -3    5.46    1.81   0
   7   6   3    2.18    1.95   0
  -7  -6  -3    0.11    2.84   0
   8   6   3   -0.69    2.02   0
  -8  -6  -3    0.54    1.97   0
  -9  -6  -3    1.10    2.11   0
   9   6   3    1.60    3.37   0
  10   6   3    2.68    2.51   0
 -10  -6  -3    4.13    2.47   0
  12  -7  -3    1.38    2.53   0
  11  -7  -3    1.93    3.18   0
  10  -7  -3    0.84    2.09   0
   9  -7  -3   19.39    2.21   0
   8  -7  -3   16.56    2.89   0
   7  -7  -3    4.38    2.64   0
  -6   7   3   29.47    4.02   0
   6  -7  -3   23.94    2.15   0
  -6   7   3   32.82    4.11   0
   5  -7  -3   11.93    2.96   0
  -5   7   3   11.11    2.52   0
  -5   7   3   12.56    2.63   0
   4  -7  -3    4.49    2.66   0
   4  -7  -3    4.45    2.84   0
  -4   7   3    2.47    1.90   0
  -3   7   3   15.06    2.74   0
   3  -7  -3   12.61    2.26   0
   3  -7  -3   18.38    2.73   0
   2  -7  -3   79.56    3.19   0
  -2   7   3   74.08    3.04   0
  -2   7   3   43.32    2.25   0
  -1   7   3   -2.54    2.60   0
   1  -7  -3   -0.72    1.82   0
  -1   7   3    0.46    2.02   0
   0   7   3  475.79    5.07   0
   0  -7  -3  495.32    4.72   0
   0   7   3  382.84    4.83   0
   1   7   3  519.05    5.27   0
  -1  -7  -3  532.85    4.73   0
   1   7   3  425.26    5.26   0
   2   7   3    4.27    2.54   0
  -2  -7  -3    2.30    2.56   0
  -3  -7  -3    6.68    1.81   0
   3   7   3    7.70    1.73   0
  -4  -7  -3   26.70    2.02   0
   4   7   3   24.60    1.98   0
  -5  -7  -3   -0.23    1.84   0
   5   7   3    0.45    1.87   0
   6   7   3   15.81    2.86   0
  -6  -7  -3   20.95    2.17   0
  -7  -7  -3    2.11    2.12   0
   7   7   3    2.16    2.83   0
   8   7   3    1.47    2.27   0
  -8  -7  -3    1.93    1.97   0
  -9  -7  -3    1.34    3.38   0
   9   7   3    3.06    3.27   0
  10   7   3    2.21    3.71   0
  12  -8  -3    2.05    2.54   0
  11  -8  -3   -1.02    2.27   0
  10  -8  -3   -0.00    2.16   0
   9  -8  -3   16.03    2.27   0
   8  -8  -3   -1.76    2.07   0
   7  -8  -3    2.46    2.05   0
   6  -8  -3    7.24    2.71   0
  -6   8   3   13.00    2.97   0
  -6   8   3   12.83    3.02   0
   5  -8  -3    0.03    2.05   0
  -5   8   3    5.39    2.51   0
  -5   8   3    3.82    2.45   0
   4  -8  -3    2.75    2.97   0
  -4   8   3    0.19    2.01   0
  -3   8   3   95.87    3.41   0
   3  -8  -3  106.98    3.57   0
  -2   8   3   46.13    2.31   0
  -2   8   3   35.89    2.22   0
   2  -8  -3   50.11    2.33   0
  -1   8   3   15.34    2.55   0
  -1   8   3   15.80    2.95   0
   1  -8  -3   17.06    2.53   0
   0  -8  -3   11.41    2.56   0
   0   8   3    8.43    3.02   0
   0   8   3    8.45    2.52   0
   1   8   3  120.88    2.95   0
   1   8   3  217.81    3.44   0
  -1  -8  -3  237.26    3.98   0
   2   8   3    3.42    2.59   0
   2   8   3    0.75    2.11   0
  -2  -8  -3    0.78    1.77   0
   3   8   3    3.00    1.89   0
  -3  -8  -3    2.73    1.87   0
  -4  -8  -3   14.11    2.00   0
   4   8   3   16.09    2.84   0
  -5  -8  -3    1.27    1.91   0
   5   8   3   -0.87    1.93   0
  -6  -8  -3    9.38    2.93   0
   6   8   3   10.09    2.18   0
   7   8   3    4.24    2.29   0
  -7  -8  -3    8.35    2.26   0
   8   8   3    2.19    3.23   0
  -8  -8  -3   -0.47    2.17   0
  -9  -8  -3    0.97    3.54   0
   9   8   3    5.87    3.38   0
  11  -9  -3   -0.37    2.40   0
  10  -9  -3   -0.97    2.34   0
   9  -9  -3   10.27    2.30   0
   8  -9  -3    2.13    2.20   0
   7  -9  -3    2.89    2.05   0
  -7   9   3    7.35    4.47   0
  -7   9   3    5.97    4.50   0
   6  -9  -3    0.66    2.15   0
  -6   9   3   23.71    3.10   0
  -6   9   3   23.36    3.07   0
  -5   9   3    4.29    2.78   0
  -5   9   3    5.80    2.74   0
   5  -9  -3   -1.16    2.05   0
  -4   9   3    8.52    2.69   0
  -4   9   3    6.70    2.73   0
  -3   9   3   54.93    3.12   0
   3  -9  -3   58.98    3.25   0
   2  -9  -3    3.47    1.77   0
  -2   9   3    3.64    1.86   0
  -2   9   3    2.79    1.93   0
  -1   9   3    4.35    2.60   0
   1  -9  -3    3.32    1.90   0
  -1   9   3    1.91    1.91   0
   0  -9  -3    1.86    1.81   0
   0   9   3    1.55    1.81   0
   0   9   3    2.54    2.02   0
   1   9   3   32.00    2.79   0
  -1  -9  -3   31.96    2.84   0
   1   9   3   28.98    2.97   0
   2   9   3    1.73    2.70   0
   2   9   3    3.64    2.05   0
  -2  -9  -3    6.00    1.91   0
   3   9   3   -0.43    1.95   0
  -3  -9  -3    3.38    1.94   0
  -4  -9  -3   18.51    2.81   0
   4   9   3   12.07    2.11   0
   5   9   3   -1.25    2.09   0
  -5  -9  -3    2.49    2.91   0
  -6  -9  -3    6.52    3.11   0
   6   9   3    3.59    2.25   0
   7   9   3    2.43    2.23   0
  -7  -9  -3    2.86    2.23   0
   8   9   3    2.81    3.46   0
  -8  -9  -3    2.29    2.42   0
  11 -10  -3    1.38    2.60   0
  10 -10  -3    2.07    2.45   0
   9 -10  -3    4.74    2.45   0
   8 -10  -3    3.88    2.25   0
   7 -10  -3   -0.10    2.14   0
  -7  10   3    1.37    3.76   0
  -7  10   3    2.20    3.88   0
  -6  10   3   39.26    4.11   0
  -6  10   3   35.29    3.41   0
   6 -10  -3   -2.07    2.06   0
   5 -10  -3   -2.37    2.13   0
  -5  10   3    4.79    2.78   0
  -5  10   3    3.86    2.12   0
  -4  10   3    0.73    2.82   0
  -4  10   3    2.05    2.81   0
  -3  10   3   48.93    2.69   0
  -3  10   3   51.18    2.73   0
  -2  10   3   38.12    2.43   0
   2 -10  -3   48.32    3.29   0
  -2  10   3   -1.92    2.06   0
  -1  10   3   12.64    2.78   0
  -1  10   3   10.42    2.11   0
   1 -10  -3   11.75    2.68   0
   0  10   3   16.13    2.71   0
   0 -10  -3   19.69    2.64   0
   0  10   3   15.92    2.23   0
   1  10   3    4.87    1.97   0
   1  10   3    2.12    2.14   0
  -1 -10  -3    4.35    2.75   0
   2  10   3    7.74    1.97   0
  -2 -10  -3    8.18    2.00   0
   2  10   3    3.05    3.03   0
   3  10   3    3.59    2.90   0
   3  10   3    1.74    2.99   0
  -3 -10  -3    8.23    2.84   0
   4  10   3    3.99    2.28   0
  -4 -10  -3    4.65    2.16   0
   4  10   3    5.64    3.04   0
  -5 -10  -3   -2.12    2.20   0
   5  10   3    3.02    3.03   0
  -6 -10  -3    1.26    2.31   0
   6  10   3    5.66    3.29   0
   7  10   3   -0.19    2.44   0
  -7 -10  -3   -1.47    3.49   0
  10 -11  -3   -0.40    2.54   0
   9 -11  -3    2.26    2.55   0
   8 -11  -3    1.42    2.37   0
   7 -11  -3    0.91    2.29   0
  -7  11   3    0.30    4.11   0
  -7  11   3    0.39    4.26   0
  -6  11   3    4.91    3.22   0
   6 -11  -3   -2.50    2.37   0
  -6  11   3    6.64    3.24   0
  -5  11   3    8.64    3.00   0
  -5  11   3    9.22    3.05   0
  -4  11   3    2.90    3.11   0
  -4  11   3    0.83    1.94   0
  -3  11   3   38.52    2.43   0
  -3  11   3   38.92    3.24   0
  -2  11   3   13.89    2.10   0
  -2  11   3    2.09    2.10   0
   1 -11  -3   -2.28    2.89   0
  -1  11   3    1.86    2.77   0
  -1  11   3   -0.85    2.85   0
   0  11   3   21.23    2.92   0
   0  11   3   18.40    2.16   0
   0 -11  -3   25.39    3.01   0
   1  11   3    2.90    1.96   0
   1  11   3    0.88    2.85   0
  -1 -11  -3    2.34    2.00   0
   2  11   3    2.65    2.12   0
  -2 -11  -3    1.26    2.95   0
   2  11   3   -0.63    2.24   0
  -3 -11  -3    0.79    2.13   0
   3  11   3    0.39    3.26   0
   3  11   3    3.42    2.94   0
  -4 -11  -3    5.04    3.22   0
   4  11   3    1.91    2.26   0
   4  11   3   -0.04    2.33   0
   5  11   3   -0.35    2.69   0
  -5 -11  -3    1.05    2.33   0
   5  11   3    2.40    2.33   0
  -6 -11  -3    2.25    2.54   0
   6  11   3    2.31    2.53   0
   9 -12  -3    3.43    2.60   0
  -8  12   3    0.54    7.27   0
   8 -12  -3   -0.23    2.50   0
  -8  12   3    0.72    5.91   0
  -7  12   3    1.61    4.35   0
   7 -12  -3    1.68    2.52   0
  -7  12   3    1.46    3.54   0
  -6  12   3    4.93    3.52   0
  -6  12   3    3.22    2.33   0
  -5  12   3    4.78    3.25   0
  -5  12   3    4.00    3.28   0
  -4  12   3    7.03    3.29   0
  -4  12   3    7.26    2.33   0
  -3  12   3    7.84    3.17   0
  -3  12   3    6.95    3.15   0
  -2  12   3    6.22    2.23   0
  -2  12   3    6.52    2.26   0
  -1  12   3   -1.40    2.01   0
  -1  12   3   -0.24    2.16   0
  -1  12   3   -0.46    2.05   0
   0  12   3   11.00    2.18   0
   0  12   3   10.00    2.40   0
   1  12   3    4.68    3.11   0
   1  12   3    2.91    2.39   0
  -1 -12  -3   -0.82    2.88   0
  -2 -12  -3    0.42    2.25   0
   2  12   3   -1.25    3.17   0
   2  12   3   -0.33    2.45   0
   3  12   3    3.55    3.56   0
  -3 -12  -3    5.34    3.28   0
   3  12   3    2.08    2.32   0
  -4 -12  -3    1.30    2.50   0
   4  12   3    3.35    2.42   0
   4  12   3    1.72    3.44   0
  -7  13   3    0.78    4.63   0
  -7  13   3    1.92    4.83   0
  -6  13   3   -0.76    3.68   0
  -6  13   3    1.25    2.55   0
  -5  13   3    4.62    2.67   0
  -5  13   3    4.88    3.65   0
  -4  13   3    3.12    2.31   0
  -4  13   3    0.91    3.63   0
  -3  13   3    8.35    3.44   0
  -3  13   3    4.72    2.66   0
  -2  13   3   -0.91    2.51   0
  -2  13   3    0.82    2.15   0
  -1  13   3   -0.62    2.31   0
  -1  13   3    1.64    3.31   0
  -1  13   3   -1.76    2.98   0
   0  13   3   11.48    3.44   0
   0  13   3    1.39    2.30   0
   0  13   3    9.05    3.13   0
   1  13   3    1.73    3.37   0
   1  13   3    3.15    2.43   0
   1  13   3    1.50    2.31   0
   2  13   3   -0.73    3.42   0
   2  13   3   -1.52    2.32   0
   3  13   3    3.25    2.41   0
   3  13   3    0.98    2.56   0
  -4  14   3    4.14    3.69   0
  -4  14   3    3.23    2.65   0
  -3  14   3    4.04    3.81   0
  -3  14   3    2.30    3.67   0
  -2  14   3   -0.44    3.53   0
  -2  14   3    0.80    3.55   0
  -1  14   3    1.59    2.37   0
  -1  14   3    1.33    2.61   0
   0  14   3   -0.70    2.46   0
   1  14  -4   -1.10    3.52   0
   1  14  -4    3.32    2.63   0
   0  14  -4   -1.10    3.64   0
   0  14  -4    1.49    3.46   0
  -1  14  -4   -0.75    2.47   0
  -1  14  -4    1.06    2.57   0
  -2  14  -4    0.62    3.55   0
  -2  14  -4    0.01    3.58   0
  -3  14  -4    0.98    2.50   0
  -3  14  -4   -0.35    2.56   0
  -4  14  -4   -0.08    2.68   0
  -4  14  -4    0.55    3.83   0
   4  13  -4    3.25    3.57   0
   3  13  -4    3.95    2.47   0
   3  13  -4   -0.10    2.55   0
   2  13  -4    1.74    2.42   0
   2  13  -4    0.61    3.38   0
   1  13  -4    4.33    2.32   0
   1  13  -4    6.14    3.31   0
   0  13  -4    1.27    2.32   0
   0  13  -4    2.71    2.28   0
  -1  13  -4    1.50    3.03   0
  -1  13  -4    2.13    2.28   0
  -2  13  -4    2.99    3.24   0
  -2  13  -4    3.73    2.36   0
  -3  13  -4    6.84    3.28   0
  -3  13  -4    3.89    3.46   0
  -4  13  -4   -2.98    3.37   0
  -4  13  -4   -0.67    3.44   0
  -5  13  -4    3.60    3.47   0
  -5  13  -4   -0.15    2.66   0
  -6  13  -4    3.91    3.49   0
   6 -13   4   -1.43    2.84   0
  -6  13  -4    1.86    2.64   0
   7 -13   4   -1.34    2.79   0
   5  12  -4    4.13    3.46   0
   5  12  -4    1.25    3.60   0
   5  12  -4    3.49    2.48   0
   4  12  -4   -0.02    3.53   0
   4  12  -4    0.38    3.32   0
   4  12  -4   -0.01    3.34   0
   3  12  -4   -1.38    2.27   0
   3  12  -4    3.39    2.27   0
   3  12  -4    3.98    2.31   0
   2  12  -4    3.66    3.11   0
   2  12  -4    2.27    3.01   0
   1  12  -4   -1.94    2.26   0
   1  12  -4    2.99    3.12   0
   0  12  -4    5.85    3.16   0
   0  12  -4    2.29    2.16   0
  -1  12  -4    1.96    2.13   0
  -1  12  -4    0.48    2.92   0
  -2  12  -4   11.16    2.96   0
  -2  12  -4   13.79    3.15   0
  -3  12  -4   13.31    3.26   0
  -3  12  -4   10.74    2.18   0
  -4  12  -4    2.41    2.56   0
  -4  12  -4    0.91    2.31   0
   5 -12   4    2.32    2.48   0
  -5  12  -4    0.20    2.35   0
  -5  12  -4    1.43    3.29   0
  -6  12  -4    1.40    3.44   0
   6 -12   4    4.40    3.52   0
  -6  12  -4   -0.15    3.66   0
   7 -12   4    1.19    2.55   0
  -7  12  -4    1.42    2.73   0
  -7  12  -4    1.62    3.55   0
  -8  12  -4    2.04    4.03   0
   8 -12   4    0.54    3.71   0
  -8  12  -4    2.17    3.60   0
   7  11  -4    0.63    2.51   0
   7  11  -4   -0.35    3.96   0
   7  11  -4    4.84    3.59   0
   6  11  -4    1.06    3.48   0
   6  11  -4   -0.00    2.57   0
   6  11  -4    0.76    2.45   0
   5  11  -4   -0.22    2.31   0
   5  11  -4    0.81    3.13   0
   5  11  -4    2.94    2.27   0
   4  11  -4    2.89    2.42   0
   4  11  -4    2.53    2.10   0
   4  11  -4    2.53    2.13   0
   3  11  -4   -0.10    2.12   0
   3  11  -4    1.35    2.15   0
   3  11  -4   -0.81    2.12   0
   2  11  -4    1.89    2.09   0
   2  11  -4    3.54    2.03   0
   1  11  -4    2.08    1.93   0
   1  11  -4    2.61    1.98   0
   0  11  -4    1.31    2.80   0
   0  11  -4    2.43    1.97   0
  -1  11  -4    2.28    2.06   0
  -1  11  -4    2.07    2.76   0
  -2  11  -4   34.88    2.34   0
  -2  11  -4   34.41    2.39   0
  -3  11  -4    4.77    2.09   0
  -3  11  -4    6.08    2.07   0
  -4  11  -4   14.85    3.06   0
   4 -11   4    4.94    2.47   0
  -4  11  -4   10.94    2.44   0
   5 -11   4    2.41    2.27   0
  -5  11  -4    8.47    2.25   0
  -5  11  -4   10.14    2.31   0
  -6  11  -4    0.31    3.04   0
  -6  11  -4    2.01    3.24   0
   6 -11   4    3.58    3.20   0
   7 -11   4    0.32    3.30   0
  -7  11  -4    2.56    3.46   0
  -7  11  -4    0.60    3.27   0
  -8  11  -4    1.57    3.38   0
   8 -11   4    0.26    3.46   0
  -8  11  -4    3.09    3.77   0
  -9  11  -4    1.14    3.79   0
  -9  11  -4    3.82    5.22   0
   9 -11   4    1.91    2.41   0
   8  10  -4   -0.60    2.54   0
   8  10  -4    2.01    3.57   0
   7  10  -4    5.12    3.38   0
   7  10  -4    3.76    3.35   0
   6  10  -4    2.21    2.25   0
   6  10  -4   -3.01    3.45   0
   6  10  -4   -1.61    2.15   0
   5  10  -4    2.70    2.32   0
   5  10  -4    4.64    3.15   0
   5  10  -4    8.11    2.19   0
   4  10  -4    0.27    2.07   0
   4  10  -4    2.41    2.90   0
   4  10  -4    2.94    2.13   0
   3  10  -4    0.41    1.93   0
   3  10  -4    1.93    2.73   0
   3  10  -4    0.17    2.03   0
   2  10  -4    1.24    2.04   0
   2  10  -4    7.80    2.01   0
   2  10  -4    6.05    2.04   0
   1  10  -4    7.33    2.77   0
   1  10  -4    6.18    2.03   0
   0  10  -4    1.12    2.81   0
   0  10  -4   -0.27    1.94   0
  -1  10  -4   20.02    2.63   0
  -1  10  -4   19.93    2.56   0
  -2  10  -4   32.61    2.85   0
  -2  10  -4   31.02    2.05   0
  -3  10  -4    2.71    2.12   0
  -3  10  -4   -0.88    2.79   0
   3 -10   4    1.24    2.26   0
   4 -10   4    0.31    2.98   0
  -4  10  -4    1.34    1.97   0
  -4  10  -4   -0.36    3.01   0
   5 -10   4   16.18    3.19   0
  -5  10  -4   24.36    3.20   0
  -5  10  -4   21.44    3.22   0
   6 -10   4   -1.73    2.09   0
  -6  10  -4    6.73    2.93   0
  -6  10  -4    8.74    3.18   0
  -7  10  -4    2.86    3.13   0
   7 -10   4    0.40    2.99   0
  -7  10  -4   -1.65    3.24   0
  -8  10  -4   -0.46    3.49   0
   8 -10   4    2.62    3.41   0
  -8  10  -4   -1.35    3.17   0
  -9  10  -4    1.90    3.54   0
  -9  10  -4    2.61    3.75   0
   9 -10   4    0.49    2.41   0
 -10  10  -4   -0.73    4.60   0
  10 -10   4    2.69    2.59   0
 -10  10  -4   -0.62    3.98   0
   9   9  -4   -0.05    2.35   0
   9   9  -4    2.44    3.69   0
   8   9  -4    1.13    2.33   0
   8   9  -4    2.80    2.38   0
   7   9  -4    3.52    2.24   0
   7   9  -4   11.30    3.18   0
   6   9  -4    1.93    2.93   0
   6   9  -4    1.57    2.19   0
   5   9  -4    5.55    3.19   0
   5   9  -4    6.38    2.03   0
   5   9  -4    6.84    1.99   0
   4   9  -4   10.03    1.99   0
   4   9  -4    7.51    2.29   0
   4   9  -4    7.24    2.85   0
   3   9  -4    6.83    2.79   0
   3   9  -4    5.37    2.79   0
   3   9  -4    4.69    2.95   0
   2   9  -4    2.22    2.80   0
   2   9  -4    8.22    2.57   0
   2   9  -4    4.99    2.61   0
   1   9  -4   25.26    1.99   0
   1   9  -4   32.69    2.07   0
   0   9  -4    2.63    2.57   0
   0   9  -4    4.08    1.90   0
  -1   9  -4   10.29    2.63   0
  -1   9  -4    6.78    1.94   0
  -2   9  -4   84.13    3.06   0
  -2   9  -4   83.32    3.10   0
   3  -9   4    1.20    2.12   0
  -3   9  -4    5.30    2.80   0
  -3   9  -4    5.82    2.72   0
   4  -9   4   -0.08    2.02   0
  -4   9  -4   -1.21    2.06   0
  -4   9  -4    1.75    1.95   0
  -5   9  -4   33.11    2.38   0
   5  -9   4   19.80    3.25   0
  -5   9  -4   32.63    3.09   0
  -6   9  -4    6.47    2.16   0
  -6   9  -4    5.29    3.06   0
   6  -9   4    3.64    2.88   0
  -7   9  -4   -0.61    3.07   0
   7  -9   4    1.64    2.02   0
  -7   9  -4    1.23    2.91   0
   8  -9   4   -2.03    2.93   0
  -8   9  -4    2.27    3.25   0
  -8   9  -4    2.80    3.53   0
  -9   9  -4    3.43    3.56   0
  -9   9  -4    3.28    4.10   0
 -10   9  -4    1.83    4.33   0
 -10   9  -4    1.78    4.45   0
  10   8  -4    1.87    3.80   0
   9   8  -4   -2.53    3.15   0
   9   8  -4    1.42    2.40   0
   8   8  -4    4.68    2.24   0
   8   8  -4    3.15    3.18   0
   7   8  -4    5.50    2.84   0
   7   8  -4    2.90    1.89   0
   6   8  -4    5.20    2.82   0
   6   8  -4    3.09    1.92   0
   5   8  -4    7.33    2.82   0
   5   8  -4    7.31    2.00   0
   4   8  -4   18.16    2.00   0
   4   8  -4   21.79    2.92   0
   4   8  -4   18.84    3.26   0
   3   8  -4    8.52    1.84   0
   3   8  -4    7.58    2.87   0
   3   8  -4    9.69    2.61   0
   2   8  -4    7.75    2.16   0
   2   8  -4   48.26    2.26   0
   2   8  -4   50.98    2.95   0
   1   8  -4   13.77    2.74   0
   1   8  -4   11.00    1.82   0
   0   8  -4    4.38    1.80   0
   0   8  -4    3.22    2.02   0
  -1   8  -4   33.61    2.79   0
  -1   8  -4   34.47    2.73   0
  -2   8  -4  162.07    3.08   0
   2  -8   4   52.35    2.84   0
  -2   8  -4  150.25    2.98   0
   3  -8   4    1.60    2.12   0
  -3   8  -4    3.51    2.63   0
  -3   8  -4    2.54    1.75   0
   4  -8   4   -1.12    2.82   0
  -4   8  -4    2.15    2.58   0
   5  -8   4   42.62    3.04   0
  -5   8  -4   57.94    2.65   0
  -6   8  -4   25.92    3.08   0
  -7   8  -4    5.53    3.01   0
  -8   8  -4   14.90    3.59   0
  -9   8  -4    4.30    3.29   0
  -9   8  -4    4.88    3.19   0
 -10   8  -4    2.95    3.49   0
 -10   8  -4    2.51    4.23   0
  10   7  -4    1.52    2.41   0
  10   7  -4    1.79    3.60   0
   9   7  -4    3.11    3.16   0
   9   7  -4   -1.06    2.11   0
   8   7  -4    8.51    2.98   0
   8   7  -4    3.72    2.12   0
   7   7  -4    8.87    2.86   0
   7   7  -4    1.59    2.12   0
   6   7  -4    0.33    2.59   0
   6   7  -4    2.52    2.59   0
   5   7  -4    0.74    1.74   0
   5   7  -4    0.76    2.63   0
   4   7  -4   11.98    2.67   0
   4   7  -4   16.40    2.70   0
   3   7  -4   31.14    2.08   0
   3   7  -4   26.60    2.23   0
   3   7  -4   23.37    3.07   0
   2   7  -4   75.58    3.16   0
   2   7  -4   60.48    3.62   0
   2   7  -4   73.14    2.41   0
   1   7  -4   96.22    2.66   0
   1   7  -4  104.72    3.25   0
   1   7  -4    2.58    2.80   0
   0   7  -4    2.00    1.78   0
   0   7  -4    2.32    2.52   0
  -1   7  -4   45.13    2.16   0
  -1   7  -4   40.03    2.12   0
   2  -7   4  224.53    5.01   0
  -2   7  -4  301.97    3.91   0
   3  -7   4    2.35    2.14   0
   3  -7   4   20.87    1.93   0
  -3   7  -4   17.24    1.94   0
   4  -7   4   64.72    3.22   0
   4  -7   4    0.67    1.95   0
  -4   7  -4   68.74    3.26   0
   5  -7   4   20.56    3.07   0
  -5   7  -4   19.95    3.02   0
  -6   7  -4   15.53    2.96   0
   6  -7   4   17.53    2.80   0
  -7   7  -4   10.75    2.97   0
   7  -7   4    8.77    2.91   0
   8  -7   4   28.68    3.40   0
  -8   7  -4   30.35    3.44   0
   9  -7   4    3.34    3.27   0
  -9   7  -4    7.50    3.32   0
 -10   7  -4    1.57    3.25   0
  10  -7   4    0.27    3.42   0
 -11   7  -4    3.71    4.61   0
 -11   7  -4    3.01    5.17   0
  11   6  -4    0.77    3.64   0
  11   6  -4    1.80    2.63   0
  10   6  -4    0.08    3.30   0
  10   6  -4   -3.58    3.36   0
   9   6  -4    0.96    2.08   0
   9   6  -4    1.25    2.95   0
   8   6  -4    8.21    2.14   0
   8   6  -4    6.36    2.11   0
   7   6  -4    8.87    2.88   0
   7   6  -4    9.23    2.53   0
   6   6  -4    1.60    2.61   0
   6   6  -4    1.06    1.83   0
   5   6  -4   11.79    2.60   0
   5   6  -4   17.24    2.58   0
   4   6  -4    1.52    2.50   0
   4   6  -4    3.64    2.62   0
   3   6  -4   13.54    2.65   0
   3   6  -4   11.15    1.97   0
   2   6  -4   71.79    3.25   0
   2   6  -4  203.78    3.78   0
   2   6  -4  211.54    3.85   0
   1   6  -4  126.84    3.35   0
   1   6  -4  126.03    2.85   0
   1   6  -4   49.28    3.35   0
   0   6  -4    1.70    2.39   0
   1  -6   4  178.59    3.69   0
  -1   6  -4  192.83    3.83   0
   1  -6   4  142.79    4.52   0
   2  -6   4   40.63    2.69   0
   2  -6   4   35.47    3.14   0
  -2   6  -4   43.92    2.38   0
   3  -6   4    9.29    2.02   0
  -3   6  -4    8.97    2.00   0
   4  -6   4   -0.31    1.76   0
  -4   6  -4    1.19    1.75   0
  -5   6  -4    0.68    1.99   0
   5  -6   4    2.42    1.95   0
   6  -6   4    4.75    2.80   0
  -6   6  -4    3.11    2.05   0
  -7   6  -4   20.37    2.96   0
   7  -6   4   20.52    2.93   0
  -8   6  -4   23.71    2.48   0
   8  -6   4   24.37    3.16   0
   9  -6   4    2.19    3.12   0
  -9   6  -4    2.63    3.04   0
  10  -6   4    1.26    3.25   0
 -10   6  -4    0.73    3.11   0
  11  -6   4    0.53    4.26   0
 -11   6  -4    0.67    3.55   0
  11   5  -4    2.57    3.52   0
  11   5  -4    0.52    2.56   0
  10   5  -4    2.19    3.19   0
  10   5  -4    0.62    3.23   0
   9   5  -4    2.60    2.02   0
   9   5  -4   -2.43    2.81   0
   8   5  -4    7.87    2.07   0
   8   5  -4    9.99    2.88   0
   7   5  -4   12.54    2.77   0
   7   5  -4    9.97    2.81   0
   6   5  -4    2.53    2.53   0
   6   5  -4    2.45    2.50   0
   5   5  -4    6.31    1.85   0
   5   5  -4    9.83    1.84   0
   4   5  -4   25.36    1.92   0
   4   5  -4   24.54    1.95   0
   3   5  -4   13.87    2.50   0
   3   5  -4   13.16    1.89   0
   2   5  -4  171.06    3.59   0
   2   5  -4  101.01    4.03   0
   2   5  -4  169.59    3.13   0
   1   5  -4   77.90    2.72   0
   0  -5   4    1.16    2.53   0
   0   5  -4    2.54    2.58   0
  -1   5  -4   17.96    2.01   0
   1  -5   4   15.52    2.94   0
   1  -5   4   18.83    1.95   0
   2  -5   4  283.01    4.04   0
  -2   5  -4  290.42    4.07   0
   3  -5   4    2.61    1.85   0
  -3   5  -4    1.82    2.61   0
  -4   5  -4  148.19    3.85   0
   4  -5   4  142.09    3.83   0
  -5   5  -4   73.30    2.83   0
   5  -5   4   75.45    3.56   0
   6  -5   4    1.25    2.70   0
  -6   5  -4    1.23    2.00   0
  -7   5  -4   10.36    2.81   0
   7  -5   4   10.43    2.94   0
   8  -5   4    8.45    2.98   0
  -8   5  -4    6.22    2.91   0
   9  -5   4    0.29    2.99   0
  -9   5  -4    2.67    2.98   0
 -10   5  -4    2.57    3.20   0
  10  -5   4    1.47    3.30   0
 -11   5  -4    2.34    4.10   0
  11  -5   4    0.77    3.48   0
  12  -5   4   -0.47    4.28   0
 -12   5  -4    0.68    4.37   0
  12   4  -4    0.51    2.59   0
  12   4  -4    0.64    3.64   0
  11   4  -4    0.90    2.35   0
  11   4  -4    1.03    2.48   0
  10   4  -4    1.53    3.12   0
  10   4  -4    3.93    3.16   0
   9   4  -4    1.00    2.13   0
   9   4  -4    0.29    2.91   0
   8   4  -4   26.60    2.27   0
   8   4  -4   27.48    2.43   0
   7   4  -4   11.90    2.64   0
   7   4  -4   10.89    2.74   0
   6   4  -4    4.84    1.74   0
   6   4  -4    4.99    1.72   0
   5   4  -4    8.08    2.71   0
   5   4  -4    7.29    1.96   0
   4   4  -4   86.57    3.07   0
   4   4  -4   94.94    3.23   0
   3   4  -4    3.63    1.76   0
   3   4  -4   -1.97    1.79   0
   2   4  -4   85.96    3.33   0
  -1  -4   4  172.47    3.34   0
   1   4  -4  188.18    3.92   0
   0  -4   4   15.90    2.80   0
   0  -4   4   13.34    3.72   0
   0   4  -4   17.50    1.99   0
  -1   4  -4  222.76    4.31   0
   1  -4   4  214.12    3.77   0
   2  -4   4   40.17    3.08   0
  -2   4  -4   47.77    3.09   0
   3  -4   4  162.72    3.97   0
  -3   4  -4  174.15    3.49   0
  -4   4  -4   97.63    3.60   0
   4  -4   4   94.84    3.62   0
   5  -4   4  129.47    3.91   0
  -5   4  -4  119.68    3.92   0
  -6   4  -4   28.42    2.42   0
   6  -4   4   29.84    3.02   0
  -7   4  -4   13.85    2.88   0
   7  -4   4   13.11    2.91   0
  -8   4  -4    1.92    1.98   0
   8  -4   4    4.71    2.80   0
  -9   4  -4   -2.13    2.83   0
   9  -4   4    2.64    2.91   0
  10  -4   4    2.77    3.16   0
 -10   4  -4    0.64    3.04   0
  11  -4   4    2.29    3.53   0
 -11   4  -4    2.68    4.14   0
  12  -4   4    2.41    4.38   0
 -12   4  -4    0.26    3.64   0
  12   3  -4   -0.21    3.61   0
  12   3  -4    2.19    3.61   0
  11   3  -4    0.34    3.30   0
  11   3  -4    0.79    3.31   0
  10   3  -4    0.35    2.11   0
  10   3  -4    2.30    2.29   0
   9   3  -4    1.94    2.10   0
   9   3  -4    1.63    1.93   0
   8   3  -4   34.37    3.24   0
   8   3  -4   29.60    2.37   0
   7   3  -4   15.49    2.11   0
   7   3  -4   15.28    2.13   0
   6   3  -4    5.81    2.51   0
   6   3  -4    4.15    1.91   0
   5   3  -4  103.40    2.93   0
   5   3  -4  105.91    3.46   0
   4   3  -4  345.34    4.39   0
   4   3  -4  357.75    4.96   0
   3   3  -4  600.20    6.15   0
   2   3  -4   20.92    2.24   0
  -2  -3   4   18.49    2.22   0
  -1  -3   4    4.47    2.69   0
   1   3  -4    4.35    2.10   0
   0  -3   4   76.79    5.79   0
   0  -3   4  101.38    3.66   0
   0   3  -4  103.09    3.73   0
   1  -3   4  109.66    3.13   0
  -1   3  -4  109.55    3.70   0
   2  -3   4   29.24    3.03   0
  -2   3  -4   31.36    2.41   0
  -3   3  -4    1.97    2.80   0
   3  -3   4    0.09    1.97   0
  -4   3  -4    0.25    1.84   0
   4  -3   4    1.59    1.96   0
  -5   3  -4  243.29    4.62   0
   5  -3   4  227.26    4.03   0
  -6   3  -4   41.53    3.20   0
   6  -3   4   40.45    3.31   0
  -7   3  -4   58.49    2.68   0
   7  -3   4   61.34    3.28   0
  -8   3  -4   28.58    2.98   0
   8  -3   4   28.33    3.09   0
  -9   3  -4    1.33    2.92   0
   9  -3   4    2.33    2.05   0
 -10   3  -4    0.64    3.16   0
  10  -3   4    1.63    3.20   0
  11  -3   4    3.21    3.26   0
 -11   3  -4    2.32    3.37   0
 -12   3  -4    0.46    3.69   0
  12  -3   4    1.48    3.73   0
  12   2  -4    0.20    3.48   0
  12   2  -4    0.41    3.43   0
  11   2  -4    2.91    3.01   0
  11   2  -4    3.51    3.19   0
  10   2  -4    0.77    2.89   0
  10   2  -4    2.05    2.91   0
   9   2  -4    1.01    2.08   0
   9   2  -4    0.48    2.08   0
   8   2  -4   39.29    3.11   0
   8   2  -4   38.70    2.41   0
   7   2  -4   13.64    2.07   0
   7   2  -4   11.47    2.80   0
   6   2  -4   12.88    2.01   0
   6   2  -4   12.96    2.71   0
   5   2  -4  295.43    4.43   0
   5   2  -4  286.54    4.40   0
   4   2  -4  857.29    7.04   0
   4   2  -4  849.39    6.95   0
  -3  -2   4   63.51    2.74   0
   3   2  -4   69.08    2.80   0
  -2  -2   4  597.89    6.48   0
   2   2  -4  609.13    6.14   0
  -1  -2   4  748.29    6.95   0
   1   2  -4  752.21    7.21   0
   0  -2   4   95.07    3.85   0
   0   2  -4   97.82    3.18   0
   1  -2   4  804.30    7.18   0
  -1   2  -4  804.36    7.21   0
  -2   2  -4  124.02    3.32   0
   2  -2   4  127.05    3.33   0
   3  -2   4   16.10    2.21   0
  -3   2  -4   14.66    2.97   0
  -4   2  -4  764.82    7.03   0
   4  -2   4  726.29    6.79   0
  -5   2  -4  204.48    4.20   0
   5  -2   4  203.70    4.34   0
   6  -2   4    3.54    2.74   0
  -6   2  -4    2.47    2.92   0
   7  -2   4   50.80    3.31   0
  -7   2  -4   48.87    2.59   0
   8  -2   4   27.40    3.03   0
  -8   2  -4   28.47    2.29   0
  -9   2  -4    6.39    2.95   0
   9  -2   4    4.74    3.09   0
 -10   2  -4    1.36    2.74   0
  10  -2   4    1.65    2.07   0
 -11   2  -4    1.37    3.28   0
  11  -2   4    2.49    3.23   0
 -12   2  -4    1.40    3.85   0
  12  -2   4    2.28    3.68   0
  13   1  -4   -0.40    4.01   0
  13   1  -4    1.50    4.68   0
  12   1  -4    1.29    3.50   0
  12   1  -4    0.76    3.46   0
  11   1  -4    3.97    3.15   0
  11   1  -4    1.30    3.23   0
  10   1  -4    0.28    2.95   0
  10   1  -4   -0.93    2.77   0
   9   1  -4    3.07    2.78   0
   9   1  -4    0.74    2.73   0
   8   1  -4   15.64    2.67   0
   8   1  -4   18.01    3.12   0
   7   1  -4    8.59    2.63   0
   7   1  -4    5.81    2.61   0
   6   1  -4    1.45    2.64   0
   6   1  -4    0.88    2.57   0
   5   1  -4   20.68    1.98   0
   5   1  -4   21.01    2.76   0
   4   1  -4  611.26    6.82   0
  -3  -1   4   17.55    3.22   0
   3   1  -4   17.93    3.00   0
   2   1  -4   56.95    3.73   0
  -2  -1   4   52.44    3.65   0
   2   1  -4   42.60    4.20   0
   1   1  -4  377.28    5.91   0
  -1  -1   4  278.14    8.78   0
  -1  -1   4  367.68    5.38   0
   0   1  -4   11.26    2.44   0
   0  -1   4   16.05    3.27   0
  -1   1  -4    2.48    2.26   0
   1  -1   4    2.78    3.11   0
  -2   1  -4  344.15    5.37   0
   2  -1   4  341.96    4.97   0
   3  -1   4  162.81    4.22   0
  -3   1  -4  170.84    3.68   0
   4  -1   4  231.27    3.97   0
  -4   1  -4  245.61    4.42   0
   5  -1   4  263.44    4.59   0
  -5   1  -4  259.16    4.50   0
   6  -1   4    3.35    1.89   0
  -6   1  -4    4.31    1.91   0
  -7   1  -4   34.46    3.08   0
   7  -1   4   33.61    3.06   0
   8  -1   4    8.17    2.01   0
  -8   1  -4   10.62    2.80   0
  -9   1  -4    1.82    2.81   0
   9  -1   4    1.05    2.73   0
  10  -1   4    1.23    2.94   0
 -10   1  -4    2.19    2.03   0
  11  -1   4    3.41    3.25   0
 -11   1  -4    4.91    3.35   0
 -12   1  -4    0.55    3.71   0
  12  -1   4    0.51    3.64   0
  12   0  -4    1.70    4.90   0
  12   0  -4    1.92    4.98   0
  11   0  -4    5.61    3.76   0
  11   0  -4    3.13    3.72   0
  10   0  -4    0.13    2.71   0
  10   0  -4    0.36    2.77   0
   9   0  -4    5.30    2.88   0
   9   0  -4    3.61    2.97   0
   8   0  -4   19.10    2.93   0
   8   0  -4   19.79    2.75   0
   7   0  -4   10.59    2.78   0
   7   0  -4   10.98    2.75   0
   6   0  -4   37.01    3.08   0
   6   0  -4   39.78    3.17   0
   5   0  -4  130.07    4.11   0
   5   0  -4  114.81    3.52   0
   4   0  -4   51.53    3.45   0
  -4   0   4   46.62    2.67   0
  -3   0   4  104.46    3.60   0
   3   0  -4  108.07    4.29   0
   2   0  -4   59.42    4.34   0
  -2   0   4   78.32    3.30   0
   2   0  -4   82.38    3.97   0
   1   0  -4    1.10    3.34   0
  -1   0   4    2.07    4.08   0
  -1   0   4    0.75    3.40   0
   0   0   4    3.52    3.26   0
   0   0  -4    1.78    3.23   0
   1   0   4  462.07    5.75   0
  -1   0  -4  446.02    5.94   0
  -2   0  -4  350.80    5.25   0
   2   0   4  336.66    4.71   0
  -3   0  -4   80.00    2.86   0
   3   0   4   77.65    3.51   0
   4   0   4  207.26    3.74   0
  -4   0  -4  216.13    3.69   0
  -5   0  -4   17.98    2.02   0
   5   0   4   15.99    2.60   0
  -6   0  -4    7.18    1.80   0
   6   0   4    8.89    1.81   0
   7   0   4    1.00    1.88   0
  -7   0  -4   -1.72    2.63   0
   8   0   4    8.52    2.01   0
  -8   0  -4    5.87    2.69   0
   9   0   4    0.78    2.04   0
  -9   0  -4   -0.16    2.74   0
 -10   0  -4    7.86    3.10   0
  10   0   4    8.07    2.40   0
  11   0   4    5.45    3.35   0
 -11   0  -4    5.23    3.38   0
  12   0   4    2.45    3.65   0
 -12   0  -4   -0.99    3.44   0
  10  -1  -4    4.40    4.73   0
  10  -1  -4    4.94    4.76   0
   9  -1  -4   12.02    3.77   0
   9  -1  -4   11.83    3.73   0
   8  -1  -4   57.75    4.30   0
   8  -1  -4   61.31    4.55   0
   7  -1  -4   22.41    3.57   0
   7  -1  -4   24.25    3.62   0
   6  -1  -4   68.56    3.78   0
   6  -1  -4   69.65    4.33   0
   5  -1  -4  137.52    5.07   0
   5  -1  -4  128.48    4.57   0
   4  -1  -4    5.02    2.94   0
  -4   1   4    3.91    2.78   0
   3  -1  -4    0.83    3.07   0
   3  -1  -4    0.47    3.13   0
  -3   1   4    0.13    3.11   0
   2  -1  -4    3.42    3.36   0
   2  -1  -4    4.10    3.32   0
  -2   1   4    6.43    3.33   0
  -1   1   4   30.05    3.49   0
   1  -1  -4   33.64    2.99   0
  -1   1   4   28.64    3.17   0
   0   1   4  120.02    4.28   0
   0  -1  -4  129.28    3.66   0
  -1  -1  -4  680.68    6.75   0
   1   1   4  712.28    6.69   0
   2   1   4  270.95    4.73   0
  -2  -1  -4  265.87    4.66   0
   3   1   4    3.18    2.76   0
  -3  -1  -4    4.37    2.78   0
   4   1   4  109.87    2.89   0
  -4  -1  -4  118.87    2.90   0
  -5  -1  -4   28.33    2.78   0
   5   1   4   30.75    2.85   0
   6   1   4    2.54    2.45   0
  -6  -1  -4   -0.01    2.52   0
  -7  -1  -4   32.36    2.88   0
   7   1   4   30.08    2.21   0
  -8  -1  -4    2.24    1.98   0
   8   1   4    2.21    2.70   0
   9   1   4   -0.31    2.07   0
  -9  -1  -4    1.98    2.10   0
  10   1   4    5.34    2.14   0
 -10  -1  -4    6.55    3.13   0
  11   1   4    3.80    3.32   0
 -11  -1  -4    5.95    3.28   0
  12   1   4    0.13    3.64   0
 -12  -1  -4    1.58    3.66   0
   6  -2  -4    6.38    4.45   0
   6  -2  -4    6.48    4.37   0
  -5   2   4  256.25    7.38   0
   5  -2  -4  245.24    7.34   0
   4  -2  -4   45.68    2.46   0
   4  -2  -4   59.95    3.86   0
  -4   2   4   65.58    4.43   0
   3  -2  -4    5.64    3.05   0
   3  -2  -4    5.01    2.09   0
  -3   2   4    6.39    2.28   0
  -2   2   4  179.20    4.55   0
   2  -2  -4  177.91    4.76   0
  -2   2   4  220.94    5.28   0
   2  -2  -4  218.00    5.21   0
  -1   2   4    1.26    2.76   0
   1  -2  -4   54.31    3.54   0
  -1   2   4   51.85    3.57   0
   0   2   4   13.80    2.30   0
   0  -2  -4   14.24    3.23   0
   1   2   4 1518.32    9.47   0
  -1  -2  -4 1443.65    8.87   0
   2   2   4  376.45    5.04   0
  -2  -2  -4  363.67    4.49   0
  -3  -2  -4   -0.91    2.56   0
   3   2   4    0.81    1.80   0
   4   2   4  108.02    2.76   0
  -4  -2  -4  114.06    3.27   0
  -5  -2  -4   56.39    2.26   0
   5   2   4   52.98    2.36   0
  -6  -2  -4    4.55    2.49   0
   6   2   4    2.13    2.49   0
   7   2   4    7.76    2.79   0
  -7  -2  -4    8.77    2.68   0
   8   2   4   -0.57    1.91   0
  -8  -2  -4    0.41    2.12   0
  -9  -2  -4    3.50    2.91   0
   9   2   4    0.50    2.12   0
 -10  -2  -4    5.49    3.30   0
  10   2   4    5.49    2.30   0
 -11  -2  -4    4.71    3.34   0
  11   2   4    2.51    3.53   0
  12   2   4    1.73    3.75   0
   5  -3  -4   30.35    2.33   0
   5  -3  -4  379.74   10.46   0
  -5   3   4  400.84   10.71   0
   4  -3  -4   15.24    3.43   0
   4  -3  -4   11.97    2.82   0
  -4   3   4   15.61    2.98   0
   3  -3  -4   13.53    2.90   0
   3  -3  -4    8.60    2.24   0
  -3   3   4   14.16    2.98   0
  -2   3   4   14.97    3.11   0
  -2   3   4   15.03    2.29   0
   2  -3  -4   11.18    2.51   0
   2  -3  -4   15.48    2.26   0
   1  -3  -4  200.98    3.98   0
  -1   3   4  161.41    4.60   0
  -1   3   4  194.09    4.05   0
   0  -3  -4   25.09    2.23   0
   0   3   4   23.77    2.19   0
  -1  -3  -4  812.06    6.76   0
   1   3   4  797.33    6.74   0
  -2  -3  -4  320.62    4.14   0
   2   3   4  333.75    4.21   0
  -3  -3  -4   37.45    2.12   0
   3   3   4   37.73    2.16   0
   4   3   4   58.84    2.26   0
  -4  -3  -4   57.22    2.80   0
   5   3   4   49.32    2.15   0
  -5  -3  -4   53.82    2.24   0
  -6  -3  -4    2.55    2.48   0
   6   3   4   -0.80    1.75   0
   7   3   4   36.10    2.90   0
  -7  -3  -4   36.54    2.26   0
  -8  -3  -4   19.47    2.44   0
   8   3   4   23.27    2.23   0
  -9  -3  -4    1.97    1.97   0
   9   3   4   -0.57    2.93   0
  10   3   4    4.60    2.40   0
 -10  -3  -4    5.65    3.37   0
  11   3   4    0.77    3.54   0
 -11  -3  -4    3.12    3.60   0
   6  -4  -4   24.34    2.74   0
   5  -4  -4  435.54   10.16   0
   5  -4  -4   21.39    2.17   0
  -5   4   4  435.40   10.43   0
  -4   4   4  119.39    4.50   0
   4  -4  -4  119.06    4.77   0
   4  -4  -4   95.96    3.28   0
   3  -4  -4    1.98    2.97   0
   3  -4  -4    4.29    2.51   0
  -3   4   4    5.11    2.59   0
   2  -4  -4  244.29    4.66   0
  -2   4   4  195.08    3.66   0
  -2   4   4  239.86    4.79   0
   1  -4  -4  102.46    3.64   0
  -1   4   4   96.51    3.04   0
  -1   4   4   81.27    3.74   0
   0   4   4    5.58    2.70   0
   0  -4  -4    4.33    1.94   0
  -1  -4  -4  416.19    4.60   0
   1   4   4  404.90    4.56   0
  -2  -4  -4    1.82    1.94   0
   2   4   4    5.61    1.94   0
   3   4   4    1.12    2.52   0
  -3  -4  -4    2.67    1.79   0
  -4  -4  -4   50.91    2.76   0
   4   4   4   51.89    2.18   0
   5   4   4   34.67    2.82   0
  -5  -4  -4   37.45    2.15   0
   6   4   4    0.32    2.56   0
  -6  -4  -4   -0.34    1.79   0
  -7  -4  -4   22.85    2.78   0
   7   4   4   15.88    2.04   0
  -8  -4  -4   10.59    2.08   0
   8   4   4   13.50    2.81   0
  -9  -4  -4    2.15    2.88   0
   9   4   4   -0.30    2.91   0
 -10  -4  -4    2.72    2.21   0
  10   4   4    0.26    2.15   0
  11   4   4    3.48    3.65   0
 -11  -4  -4    0.43    3.69   0
   8  -5  -4    0.10    2.66   0
   7  -5  -4    7.05    2.85   0
   6  -5  -4   15.13    2.02   0
  -5   5   4   87.19    4.32   0
   5  -5  -4   66.74    3.17   0
   5  -5  -4   92.34    4.69   0
   4  -5  -4   28.31    2.96   0
   4  -5  -4    7.39    2.10   0
  -4   5   4   28.55    2.92   0
   3  -5  -4   44.93    3.30   0
  -3   5   4   53.78    3.09   0
   3  -5  -4   57.42    3.18   0
  -2   5   4  350.60    4.97   0
  -2   5   4  444.21    5.37   0
   2  -5  -4  434.66    5.69   0
  -1   5   4   13.80    3.21   0
   1  -5  -4   17.09    2.72   0
  -1   5   4   19.03    2.69   0
   0   5   4  375.00    4.76   0
   0  -5  -4  487.72    4.84   0
   0   5   4  452.22    4.81   0
  -1  -5  -4   11.65    2.55   0
   1   5   4   11.27    2.46   0
  -2  -5  -4    3.88    2.51   0
   2   5   4    3.76    1.76   0
  -3  -5  -4   -0.47    1.79   0
   3   5   4    2.73    1.78   0
   4   5   4   20.28    2.04   0
  -4  -5  -4   22.87    2.08   0
   5   5   4    7.43    1.87   0
  -5  -5  -4    8.45    1.86   0
  -6  -5  -4    1.65    2.65   0
   6   5   4   -0.44    1.83   0
  -7  -5  -4   10.50    2.64   0
   7   5   4   10.95    2.56   0
  -8  -5  -4    8.69    2.90   0
   8   5   4    8.26    2.02   0
   9   5   4    0.93    2.12   0
  -9  -5  -4    1.85    3.09   0
  10   5   4    3.44    3.48   0
 -10  -5  -4    3.20    2.42   0
  12  -6  -4    1.67    3.31   0
  11  -6  -4    0.31    2.17   0
  10  -6  -4    1.82    1.94   0
   9  -6  -4    9.21    2.04   0
   8  -6  -4    0.33    1.91   0
   7  -6  -4    1.88    1.83   0
  -6   6   4   15.10    4.84   0
   6  -6  -4    9.55    2.86   0
  -6   6   4   16.60    4.78   0
   5  -6  -4   51.59    3.47   0
   5  -6  -4    2.30    1.99   0
  -5   6   4   46.70    3.34   0
   4  -6  -4    3.24    2.06   0
  -4   6   4    5.70    2.64   0
   4  -6  -4    4.78    2.67   0
   3  -6  -4   16.02    2.24   0
   3  -6  -4   21.15    2.87   0
  -3   6   4   20.90    2.83   0
  -3   6   4   -0.35    1.88   0
   2  -6  -4  157.30    3.97   0
  -2   6   4  110.75    2.82   0
  -2   6   4  160.91    3.84   0
  -1   6   4  133.27    3.00   0
  -1   6   4  152.63    3.82   0
   1  -6  -4  164.25    3.34   0
   0   6   4   35.31    2.47   0
   0   6   4   45.22    2.84   0
   0  -6  -4   48.74    2.23   0
   1   6   4  203.92    3.30   0
  -1  -6  -4  224.82    3.72   0
  -2  -6  -4   19.98    1.89   0
   2   6   4   22.87    2.04   0
  -3  -6  -4    5.28    1.81   0
   3   6   4    7.27    1.83   0
  -4  -6  -4   33.86    2.78   0
   4   6   4   28.42    2.79   0
  -5  -6  -4    4.39    2.51   0
   5   6   4    2.73    1.81   0
  -6  -6  -4    1.13    2.75   0
   6   6   4   -1.14    2.77   0
  -7  -6  -4    7.45    2.03   0
   7   6   4    5.45    2.03   0
  -8  -6  -4    4.45    2.19   0
   8   6   4    5.00    2.94   0
   9   6   4    0.45    3.15   0
  -9  -6  -4    0.62    3.31   0
  10   6   4   -0.92    3.55   0
 -10  -6  -4    0.85    2.59   0
  12  -7  -4   -0.98    2.32   0
  11  -7  -4    4.19    3.26   0
  10  -7  -4    1.34    2.17   0
   9  -7  -4   12.71    2.15   0
   8  -7  -4   -0.38    1.89   0
   7  -7  -4    1.43    1.93   0
   6  -7  -4   -2.76    1.96   0
  -6   7   4   11.32    3.61   0
  -6   7   4   11.87    3.55   0
  -5   7   4   24.79    2.87   0
   5  -7  -4   11.43    2.06   0
   4  -7  -4    6.75    2.65   0
  -4   7   4    4.40    2.66   0
   4  -7  -4    3.04    2.08   0
  -3   7   4    1.17    1.84   0
   3  -7  -4   15.07    2.89   0
  -3   7   4   13.91    2.87   0
  -2   7   4   28.65    2.96   0
   2  -7  -4   39.78    2.81   0
  -2   7   4   37.73    2.29   0
  -1   7   4    9.01    2.22   0
   1  -7  -4   45.62    2.17   0
  -1   7   4   38.94    2.83   0
   0  -7  -4  129.39    3.39   0
   0   7   4  104.34    2.90   0
   0   7   4  123.82    3.32   0
  -1  -7  -4   37.11    2.20   0
   1   7   4   12.73    2.34   0
   1   7   4   41.06    2.10   0
  -2  -7  -4    5.01    2.69   0
   2   7   4   -1.64    2.86   0
  -3  -7  -4    7.38    1.97   0
   3   7   4    7.30    2.64   0
  -4  -7  -4   10.18    1.97   0
   4   7   4    7.81    1.82   0
   5   7   4   10.11    2.03   0
  -5  -7  -4   10.70    2.83   0
  -6  -7  -4   -1.71    2.74   0
   6   7   4    1.20    1.89   0
   7   7   4    3.02    3.02   0
  -7  -7  -4    2.87    3.07   0
   8   7   4    2.46    2.25   0
  -8  -7  -4    3.53    2.26   0
   9   7   4    0.80    2.42   0
  -9  -7  -4    2.84    2.38   0
  12  -8  -4    2.82    2.47   0
  11  -8  -4   -1.37    2.45   0
  10  -8  -4   -0.66    2.15   0
   9  -8  -4    9.70    2.29   0
   8  -8  -4    4.37    1.98   0
   7  -8  -4    1.19    2.00   0
  -6   8   4   13.96    3.05   0
  -6   8   4   13.25    3.02   0
   6  -8  -4    1.86    2.09   0
  -5   8   4   48.14    3.21   0
  -5   8   4   44.93    3.24   0
   5  -8  -4   19.74    2.14   0
   4  -8  -4   -0.74    2.09   0
   4  -8  -4    1.30    2.06   0
  -4   8   4    1.16    2.85   0
   3  -8  -4   17.47    2.11   0
  -3   8   4   16.13    2.77   0
  -2   8   4   21.88    3.09   0
   2  -8  -4   30.08    2.19   0
  -2   8   4   26.33    2.98   0
   1  -8  -4    2.51    2.41   0
  -1   8   4    0.43    2.94   0
  -1   8   4    1.88    1.74   0
   0   8   4   41.81    2.40   0
   0  -8  -4   51.69    2.31   0
   0   8   4   49.65    2.23   0
  -1  -8  -4   55.44    2.36   0
   1   8   4   41.14    2.41   0
   1   8   4   50.48    2.35   0
  -2  -8  -4    2.92    1.78   0
   2   8   4    4.07    2.07   0
   2   8   4    4.59    1.72   0
  -3  -8  -4    7.08    2.80   0
   3   8   4    7.01    2.04   0
   4   8   4   31.95    3.00   0
  -4  -8  -4   35.56    3.07   0
  -5  -8  -4   12.21    2.83   0
   5   8   4    4.81    2.81   0
   6   8   4    2.25    2.93   0
  -6  -8  -4   -0.29    2.18   0
  -7  -8  -4    4.60    2.10   0
   7   8   4    6.21    2.24   0
   8   8   4   -4.97    3.21   0
  -8  -8  -4    1.00    3.15   0
  11  -9  -4    0.68    2.47   0
  10  -9  -4    0.40    2.27   0
   9  -9  -4    6.40    2.26   0
   8  -9  -4    4.43    2.15   0
  -7   9   4    0.82    4.47   0
  -7   9   4    1.49    3.73   0
   7  -9  -4   -1.70    2.10   0
   6  -9  -4   -0.40    2.17   0
  -6   9   4   17.90    3.75   0
  -6   9   4   18.11    3.01   0
  -5   9   4   35.90    3.24   0
   5  -9  -4    2.19    2.17   0
  -5   9   4   33.61    3.24   0
   4  -9  -4    2.82    2.73   0
  -4   9   4    3.05    1.91   0
   3  -9  -4   48.78    3.12   0
  -3   9   4   38.91    2.98   0
  -2   9   4   33.77    2.88   0
   2  -9  -4   36.52    2.07   0
  -2   9   4   33.98    2.30   0
   1  -9  -4    3.09    1.89   0
  -1   9   4    2.96    1.82   0
  -1   9   4   -0.31    1.94   0
   0  -9  -4   30.80    2.75   0
   0   9   4   23.29    2.17   0
   0   9   4   25.94    2.67   0
   1   9   4    4.75    2.01   0
  -1  -9  -4   12.75    2.64   0
   1   9   4    9.95    1.98   0
   2   9   4    0.16    3.03   0
   2   9   4   -1.37    1.95   0
  -2  -9  -4    1.07    2.68   0
   3   9   4   14.67    2.04   0
  -3  -9  -4   14.58    2.86   0
  -4  -9  -4   18.68    2.97   0
   4   9   4   18.20    2.88   0
   5   9   4    3.69    2.99   0
  -5  -9  -4    7.35    3.06   0
  -6  -9  -4    3.52    2.28   0
   6   9   4   -0.58    3.27   0
  -7  -9  -4    4.04    3.30   0
   7   9   4    2.80    3.27   0
   8   9   4    1.30    2.61   0
  -8  -9  -4    0.12    3.54   0
  10 -10  -4    1.81    2.43   0
   9 -10  -4   -0.48    2.35   0
   8 -10  -4    3.03    2.24   0
   7 -10  -4   -1.01    2.20   0
  -7  10   4    0.71    3.78   0
  -7  10   4    0.32    3.84   0
   6 -10  -4   14.07    3.17   0
  -6  10   4    9.03    3.08   0
  -6  10   4   13.55    3.34   0
  -5  10   4   28.29    3.10   0
  -5  10   4   32.17    3.30   0
  -4  10   4    1.55    2.06   0
  -4  10   4   -1.22    2.85   0
   3 -10  -4   48.32    3.01   0
  -3  10   4   40.03    3.26   0
   2 -10  -4   62.03    2.76   0
  -2  10   4   43.98    2.35   0
  -2  10   4   49.56    2.67   0
  -1  10   4    2.18    2.10   0
   1 -10  -4    5.94    2.75   0
  -1  10   4    2.73    2.01   0
   0  10   4    1.63    2.06   0
   0 -10  -4    4.59    1.83   0
   0  10   4    3.62    1.96   0
  -1 -10  -4    4.44    2.01   0
   1  10   4    4.64    3.04   0
   1  10   4    2.46    2.83   0
   2  10   4    2.05    2.09   0
  -2 -10  -4    1.84    2.79   0
   2  10   4    0.62    1.93   0
  -3 -10  -4    6.94    3.13   0
   3  10   4    2.19    3.18   0
   3  10   4    4.98    2.16   0
  -4 -10  -4   13.80    2.22   0
   4  10   4    9.73    2.18   0
   4  10   4    7.15    2.43   0
  -5 -10  -4    1.49    2.22   0
   5  10   4    3.96    3.22   0
  -6 -10  -4    0.90    2.31   0
   6  10   4    0.19    3.28   0
  -7 -10  -4   -0.14    2.55   0
   7  10   4    0.51    2.56   0
  10 -11  -4   -2.03    3.74   0
   9 -11  -4    2.13    2.46   0
   8 -11  -4    2.06    3.47   0
   7 -11  -4   -1.66    2.31   0
  -7  11   4    0.14    4.27   0
  -7  11   4    0.35    3.34   0
  -6  11   4   10.55    3.33   0
  -6  11   4    8.51    3.31   0
  -5  11   4   11.21    3.16   0
  -5  11   4   11.40    2.99   0
  -4  11   4    0.02    3.04   0
  -4  11   4    1.15    3.15   0
  -3  11   4   27.15    2.61   0
  -2  11   4    0.25    2.08   0
  -2  11   4   20.96    2.96   0
   2 -11  -4   24.61    2.29   0
  -1  11   4    2.53    2.90   0
   1 -11  -4    4.83    2.97   0
  -1  11   4   -0.11    2.03   0
   0 -11  -4    4.49    2.10   0
   0  11   4    1.48    2.04   0
   0  11   4    6.36    3.03   0
  -1 -11  -4    1.15    2.17   0
   1  11   4    2.01    2.02   0
   1  11   4    3.50    2.12   0
   2  11   4    6.25    2.38   0
   2  11   4    3.06    2.09   0
  -2 -11  -4    2.57    3.01   0
   3  11   4   -2.40    2.22   0
   3  11   4    0.23    2.22   0
  -3 -11  -4    2.85    3.14   0
  -4 -11  -4    5.84    3.45   0
   4  11   4    2.13    2.44   0
   4  11   4    6.70    3.17   0
  -5 -11  -4    1.10    3.46   0
   5  11   4   -0.61    2.50   0
   5  11   4    1.16    2.44   0
   8 -12  -4    2.72    3.67   0
  -7  12   4    0.73    3.71   0
  -7  12   4    0.90    3.59   0
  -6  12   4    7.62    3.43   0
  -6  12   4    6.44    3.61   0
  -5  12   4    2.88    2.37   0
  -5  12   4    5.68    3.28   0
  -4  12   4    0.56    2.43   0
  -4  12   4    3.30    2.16   0
  -3  12   4    2.01    3.37   0
  -3  12   4    2.24    3.14   0
  -2  12   4   17.98    3.28   0
  -1  12   4    1.48    2.06   0
   1 -12  -4    0.45    3.07   0
  -1  12   4    3.29    2.97   0
   0 -12  -4    0.72    3.05   0
   0  12   4   -0.45    2.03   0
   0  12   4    2.46    3.01   0
   1  12   4    1.19    2.27   0
  -1 -12  -4    1.98    3.18   0
   1  12   4    1.30    2.02   0
   2  12   4    1.90    3.37   0
  -2 -12  -4    1.11    2.31   0
   2  12   4    2.73    2.20   0
   3  12   4   -1.74    2.55   0
  -3 -12  -4    0.89    2.41   0
   3  12   4    0.88    2.38   0
   4  12   4   -0.28    2.54   0
   4  12   4    2.29    2.52   0
  -4 -12  -4    3.67    2.63   0
  -7  13   4    1.06    4.92   0
  -7  13   4    0.10    3.90   0
  -6  13   4    4.37    3.85   0
  -6  13   4   10.40    3.82   0
  -5  13   4    5.18    2.58   0
  -5  13   4    3.80    3.56   0
  -4  13   4    2.37    3.40   0
  -4  13   4    1.04    2.24   0
  -3  13   4    1.44    2.54   0
  -3  13   4    2.16    2.54   0
  -2  13   4   -3.54    3.66   0
  -2  13   4    1.89    3.57   0
  -1  13   4    3.65    3.60   0
  -1  13   4   -1.96    2.30   0
  -1  13   4    3.17    2.38   0
   0  13   4   -0.16    2.38   0
   0  13   4    5.05    2.43   0
   1  13   4   -0.19    3.47   0
   1  13   4    1.55    2.24   0
   2  13   4    0.83    2.50   0
  -2 -13  -4    4.46    3.47   0
   2  13   4   -0.34    2.32   0
  -3  14   4    3.13    3.96   0
  -2  14   4   -1.46    2.75   0
   0  14  -5    1.02    2.46   0
   0  14  -5    0.13    3.52   0
  -1  14  -5    0.89    2.60   0
  -1  14  -5   -0.91    2.47   0
  -2  14  -5    4.83    2.56   0
  -2  14  -5    1.14    2.56   0
  -3  14  -5    2.49    3.61   0
  -3  14  -5    4.17    2.56   0
   3  13  -5    2.18    3.59   0
   3  13  -5    3.82    2.46   0
   2  13  -5    1.50    2.51   0
   2  13  -5    2.37    3.60   0
   1  13  -5    0.22    3.24   0
   1  13  -5    2.93    3.37   0
   0  13  -5    3.63    3.16   0
   0  13  -5    1.78    2.30   0
  -1  13  -5   -0.96    2.35   0
  -1  13  -5    0.32    3.23   0
  -2  13  -5    5.60    2.40   0
  -2  13  -5    3.36    2.40   0
  -3  13  -5    3.82    2.41   0
  -3  13  -5    1.73    3.46   0
  -4  13  -5    2.15    3.42   0
  -4  13  -5    1.74    2.43   0
  -5  13  -5    0.19    3.51   0
  -5  13  -5    1.04    3.78   0
  -6  13  -5   -0.13    3.76   0
   6 -13   5   -0.73    3.98   0
  -6  13  -5    1.82    3.83   0
   5  12  -5    0.60    3.78   0
   5  12  -5    1.74    2.49   0
   5  12  -5    0.19    3.61   0
   4  12  -5    1.18    2.33   0
   4  12  -5    1.38    3.35   0
   4  12  -5    1.12    2.53   0
   3  12  -5   -0.44    2.22   0
   3  12  -5    2.23    3.29   0
   2  12  -5    3.25    2.17   0
   2  12  -5    0.92    3.08   0
   1  12  -5    3.55    2.22   0
   1  12  -5    7.38    3.15   0
   0  12  -5    2.63    2.19   0
   0  12  -5    5.63    2.23   0
  -1  12  -5    1.85    2.18   0
  -1  12  -5   -1.15    2.13   0
  -2  12  -5   12.36    3.20   0
  -2  12  -5   10.15    3.15   0
  -3  12  -5   17.77    3.28   0
  -3  12  -5   15.59    2.49   0
  -4  12  -5   -0.87    2.35   0
  -4  12  -5    1.15    2.05   0
   5 -12   5   -0.07    2.61   0
  -5  12  -5    5.14    3.28   0
  -5  12  -5    2.53    2.41   0
   6 -12   5    0.79    2.68   0
  -6  12  -5    0.93    3.51   0
  -6  12  -5    2.28    2.58   0
  -7  12  -5    1.88    3.82   0
   7 -12   5    0.81    4.06   0
  -7  12  -5   -1.67    3.51   0
   8 -12   5    1.15    2.69   0
  -8  12  -5    1.89    3.90   0
   7  11  -5    0.97    3.60   0
   6  11  -5    0.88    2.32   0
   6  11  -5    1.72    3.67   0
   6  11  -5    2.11    3.47   0
   5  11  -5    2.23    2.48   0
   5  11  -5    1.29    3.29   0
   5  11  -5    3.55    3.27   0
   4  11  -5    1.12    3.33   0
   4  11  -5   -0.21    2.27   0
   4  11  -5    2.53    3.12   0
   3  11  -5    4.29    3.01   0
   3  11  -5    2.81    2.11   0
   2  11  -5   -2.83    2.93   0
   2  11  -5    0.82    3.12   0
   1  11  -5    5.50    2.16   0
   1  11  -5    3.64    3.00   0
   0  11  -5    5.23    2.09   0
   0  11  -5    7.78    2.95   0
  -1  11  -5    1.80    2.81   0
  -1  11  -5    0.02    2.00   0
  -2  11  -5   12.75    2.13   0
  -2  11  -5   15.69    2.93   0
  -3  11  -5   10.23    3.02   0
  -3  11  -5    8.18    2.21   0
  -4  11  -5    0.37    2.12   0
  -4  11  -5    1.85    3.07   0
   4 -11   5    4.15    3.30   0
   5 -11   5   -1.31    3.31   0
  -5  11  -5   -0.48    3.18   0
  -5  11  -5   -0.08    2.22   0
  -6  11  -5    3.39    3.33   0
  -6  11  -5    0.17    3.05   0
   6 -11   5    1.86    2.23   0
  -7  11  -5   -0.61    3.38   0
  -7  11  -5   -1.66    3.21   0
   7 -11   5   -1.67    2.40   0
  -8  11  -5   -0.22    3.94   0
   8 -11   5    0.92    2.60   0
  -8  11  -5   -0.01    3.65   0
  -9  11  -5   -0.05    3.90   0
   9 -11   5    3.65    3.59   0
  -9  11  -5    0.93    4.47   0
   8  10  -5    1.03    2.80   0
   8  10  -5   -2.06    3.74   0
   8  10  -5    1.94    2.59   0
   7  10  -5   -0.41    3.26   0
   7  10  -5    0.73    3.74   0
   7  10  -5    1.44    3.40   0
   6  10  -5    0.95    3.44   0
   6  10  -5    2.51    3.12   0
   6  10  -5   -0.32    2.27   0
   5  10  -5    4.08    2.97   0
   5  10  -5    2.47    3.22   0
   5  10  -5    1.70    2.16   0
   4  10  -5    2.81    3.18   0
   4  10  -5    2.44    2.16   0
   4  10  -5    6.65    2.96   0
   3  10  -5    1.00    2.22   0
   3  10  -5    6.62    1.99   0
   3  10  -5    9.96    2.03   0
   2  10  -5    0.41    1.88   0
   2  10  -5    0.88    1.96   0
   1  10  -5    3.75    2.02   0
   1  10  -5    2.31    2.00   0
   0  10  -5    7.22    2.81   0
   0  10  -5    6.00    1.98   0
  -1  10  -5   -0.51    2.75   0
  -1  10  -5   -1.92    1.97   0
  -2  10  -5   64.63    2.53   0
  -2  10  -5   63.00    2.49   0
   3 -10   5   14.46    3.28   0
  -3  10  -5   23.97    2.36   0
  -3  10  -5   19.67    3.04   0
   4 -10   5   -0.20    2.34   0
  -4  10  -5    6.06    2.14   0
  -4  10  -5    7.68    2.90   0
  -5  10  -5   18.24    3.16   0
   5 -10   5   11.30    3.23   0
  -5  10  -5   12.99    3.32   0
  -6  10  -5    6.63    3.18   0
  -6  10  -5    6.36    3.03   0
   6 -10   5    1.24    2.27   0
  -7  10  -5   -1.67    3.22   0
  -7  10  -5   -0.06    2.44   0
   7 -10   5   -2.70    3.40   0
  -8  10  -5    0.84    3.40   0
   8 -10   5    1.59    2.17   0
  -8  10  -5    3.09    3.42   0
   9 -10   5    3.53    3.39   0
  -9  10  -5    1.71    3.50   0
  -9  10  -5    4.07    3.94   0
   9   9  -5    2.70    3.62   0
   9   9  -5    0.70    2.62   0
   8   9  -5    0.15    3.36   0
   8   9  -5   -0.63    2.36   0
   7   9  -5    3.81    3.19   0
   7   9  -5    3.16    2.29   0
   6   9  -5   -1.35    3.52   0
   6   9  -5    0.82    3.07   0
   6   9  -5   -0.59    2.19   0
   5   9  -5    1.86    2.02   0
   5   9  -5    3.76    3.23   0
   5   9  -5    3.40    2.86   0
   4   9  -5   13.30    2.81   0
   4   9  -5    8.50    3.13   0
   4   9  -5    9.16    2.81   0
   3   9  -5    0.78    2.95   0
   3   9  -5    3.48    2.00   0
   3   9  -5   -0.29    2.72   0
   2   9  -5    6.62    2.90   0
   2   9  -5    5.04    2.65   0
   1   9  -5    9.99    1.89   0
   1   9  -5    9.81    1.94   0
   0   9  -5    8.12    1.83   0
   0   9  -5    7.73    1.89   0
  -1   9  -5    0.45    1.86   0
  -1   9  -5    6.38    2.58   0
  -2   9  -5   45.40    2.75   0
  -2   9  -5   38.27    2.20   0
  -3   9  -5    2.98    1.83   0
   3  -9   5   -1.90    2.88   0
  -3   9  -5    2.77    2.06   0
   4  -9   5   -0.55    1.91   0
  -4   9  -5    8.31    2.92   0
  -4   9  -5    7.38    3.03   0
   5  -9   5   24.87    3.25   0
  -5   9  -5   36.42    3.01   0
  -5   9  -5   35.96    2.63   0
  -6   9  -5   12.45    2.17   0
   6  -9   5    9.10    2.97   0
  -6   9  -5   14.26    2.18   0
  -7   9  -5   -1.11    2.87   0
  -7   9  -5   -0.04    3.22   0
   7  -9   5   -0.05    2.20   0
  -8   9  -5    2.60    3.09   0
  -8   9  -5    1.76    3.53   0
  -9   9  -5   10.23    3.79   0
  -9   9  -5    8.72    3.59   0
 -10   9  -5   -0.03    4.78   0
 -10   9  -5    0.15    3.81   0
   9   8  -5    0.97    3.47   0
   9   8  -5    0.35    3.17   0
   8   8  -5    1.41    3.25   0
   8   8  -5    2.88    3.15   0
   7   8  -5    7.66    2.06   0
   7   8  -5    3.67    2.09   0
   6   8  -5    1.74    2.74   0
   6   8  -5    4.24    2.04   0
   5   8  -5    6.96    1.99   0
   5   8  -5    9.36    2.81   0
   4   8  -5    3.39    2.97   0
   4   8  -5    3.03    1.89   0
   4   8  -5    2.25    1.85   0
   3   8  -5    9.63    2.91   0
   3   8  -5   10.45    2.60   0
   3   8  -5   13.20    1.89   0
   2   8  -5    5.14    2.55   0
   2   8  -5   -0.07    1.84   0
   2   8  -5    5.84    2.61   0
   1   8  -5   32.61    2.79   0
   1   8  -5   35.86    2.90   0
   0   8  -5   23.13    1.99   0
   0   8  -5   22.48    2.18   0
  -1   8  -5    5.66    1.83   0
  -1   8  -5    3.04    1.84   0
   2  -8   5   24.73    3.33   0
  -2   8  -5   32.86    2.81   0
   3  -8   5   24.73    2.11   0
   3  -8   5    1.13    2.14   0
  -3   8  -5   28.18    2.75   0
   4  -8   5    2.25    2.06   0
   4  -8   5    2.54    1.71   0
  -4   8  -5    1.16    2.71   0
   5  -8   5   -0.89    2.05   0
   5  -8   5    5.34    2.84   0
  -5   8  -5    7.16    2.15   0
  -6   8  -5   18.98    3.05   0
   6  -8   5   17.35    2.26   0
  -7   8  -5    2.30    3.07   0
   7  -8   5    2.08    2.98   0
   8  -8   5    3.32    2.94   0
  -8   8  -5    5.40    3.34   0
  -9   8  -5    6.91    3.56   0
   9  -8   5    5.27    3.24   0
 -10   8  -5   -0.70    3.59   0
 -11   8  -5    1.36    4.82   0
 -11   8  -5    1.11    4.69   0
  10   7  -5    1.60    2.43   0
  10   7  -5    0.91    3.46   0
   9   7  -5   -1.22    2.10   0
   9   7  -5   -0.03    3.15   0
   8   7  -5    5.45    2.17   0
   8   7  -5    2.97    2.99   0
   7   7  -5    8.40    2.95   0
   7   7  -5    5.38    2.05   0
   6   7  -5   -3.41    2.80   0
   6   7  -5    1.52    2.63   0
   5   7  -5    1.06    2.57   0
   5   7  -5   -0.29    1.81   0
   4   7  -5   25.55    3.36   0
   4   7  -5   33.90    2.14   0
   4   7  -5   38.34    2.19   0
   3   7  -5   22.04    3.06   0
   3   7  -5   35.54    2.91   0
   3   7  -5   29.35    2.98   0
   2   7  -5   41.26    2.14   0
   2   7  -5   44.17    2.21   0
   2   7  -5   18.55    3.11   0
   1   7  -5   91.95    2.59   0
   1   7  -5   94.74    2.59   0
   0   7  -5   17.05    1.90   0
   0   7  -5   14.35    2.02   0
   1  -7   5   29.07    2.04   0
  -1   7  -5   26.03    2.01   0
  -2   7  -5  152.62    3.47   0
   2  -7   5   34.59    2.74   0
   2  -7   5  127.83    2.85   0
  -3   7  -5    9.95    2.55   0
   3  -7   5    7.17    2.85   0
   3  -7   5    8.97    1.88   0
   4  -7   5    4.46    2.65   0
  -4   7  -5    6.43    1.89   0
  -5   7  -5   19.50    2.94   0
   5  -7   5   14.67    2.13   0
  -6   7  -5   13.52    2.96   0
   6  -7   5   12.47    2.04   0
  -7   7  -5   -0.15    2.13   0
   7  -7   5   -0.11    2.83   0
  -8   7  -5    9.42    3.17   0
   8  -7   5    8.93    2.16   0
  -9   7  -5   10.19    3.29   0
   9  -7   5    7.02    3.40   0
  10  -7   5    2.31    3.55   0
 -10   7  -5    1.51    3.48   0
 -11   7  -5    0.99    4.57   0
  11  -7   5    0.69    4.57   0
  11   6  -5    2.31    3.71   0
  11   6  -5    4.70    3.76   0
  10   6  -5    1.58    2.46   0
  10   6  -5    1.31    2.49   0
   9   6  -5    2.07    2.03   0
   9   6  -5    1.28    3.08   0
   8   6  -5    3.11    2.89   0
   8   6  -5    6.72    3.05   0
   7   6  -5    1.58    1.97   0
   7   6  -5    2.42    2.65   0
   6   6  -5    1.98    1.83   0
   6   6  -5    1.24    1.78   0
   5   6  -5    0.09    2.54   0
   5   6  -5   -1.35    2.56   0
   4   6  -5   43.20    2.84   0
   4   6  -5   41.61    2.88   0
   3   6  -5   53.78    3.86   0
   3   6  -5   73.29    3.01   0
   3   6  -5   78.55    2.52   0
   2   6  -5   53.43    2.34   0
   2   6  -5   21.76    3.11   0
   2   6  -5   54.29    2.95   0
   1   6  -5  123.00    2.75   0
   0  -6   5   96.75    2.57   0
   0   6  -5  104.85    3.22   0
   1  -6   5   12.95    2.37   0
   1  -6   5   36.75    2.50   0
  -1   6  -5   35.41    1.99   0
  -2   6  -5  168.85    3.11   0
   2  -6   5  125.52    4.22   0
   2  -6   5  165.18    3.09   0
   3  -6   5   38.55    2.79   0
  -3   6  -5   37.89    2.86   0
  -4   6  -5   15.23    2.69   0
   4  -6   5   12.11    2.63   0
  -5   6  -5   16.48    2.98   0
   5  -6   5   21.88    2.84   0
  -6   6  -5   72.47    3.47   0
   6  -6   5   64.41    2.80   0
  -7   6  -5    2.20    2.78   0
   7  -6   5    3.97    2.67   0
  -8   6  -5   18.13    3.06   0
   8  -6   5   17.25    3.03   0
   9  -6   5    5.43    3.07   0
  -9   6  -5    5.68    3.23   0
 -10   6  -5    0.03    3.18   0
  10  -6   5    0.72    3.25   0
 -11   6  -5    1.52    3.71   0
  11  -6   5    2.56    3.42   0
  11   5  -5    0.52    2.65   0
  11   5  -5    1.05    2.64   0
  10   5  -5    4.03    2.39   0
  10   5  -5    4.22    3.23   0
   9   5  -5   -1.50    2.82   0
   9   5  -5    0.43    2.90   0
   8   5  -5    5.30    2.24   0
   8   5  -5    5.90    2.95   0
   7   5  -5   10.53    2.85   0
   7   5  -5   10.24    2.93   0
   6   5  -5    0.09    2.56   0
   6   5  -5    2.14    2.61   0
   5   5  -5    7.97    2.65   0
   5   5  -5    9.48    2.55   0
   4   5  -5   42.27    2.16   0
   4   5  -5   41.58    2.77   0
   3   5  -5   20.26    1.91   0
   3   5  -5   17.30    1.92   0
   2   5  -5    0.60    2.77   0
   2   5  -5   17.01    2.59   0
  -1  -5   5  431.31    5.05   0
   1   5  -5  414.85    4.99   0
   0   5  -5   31.14    2.95   0
   0  -5   5   29.46    2.08   0
   1  -5   5  138.96    4.74   0
   1  -5   5  184.03    3.32   0
  -1   5  -5  193.03    3.29   0
   2  -5   5   57.81    2.97   0
  -2   5  -5   65.74    2.41   0
   3  -5   5   74.64    3.19   0
  -3   5  -5   77.97    2.64   0
  -4   5  -5    1.79    2.55   0
   4  -5   5   -1.78    2.47   0
  -5   5  -5  123.38    3.79   0
   5  -5   5  127.44    3.25   0
   6  -5   5   77.29    3.61   0
  -6   5  -5   74.35    2.87   0
  -7   5  -5    5.72    2.85   0
   7  -5   5    4.96    2.77   0
   8  -5   5    8.87    2.93   0
  -8   5  -5   10.58    3.02   0
   9  -5   5    3.91    3.01   0
  -9   5  -5    1.24    2.88   0
  10  -5   5    2.17    3.16   0
 -10   5  -5   -0.62    3.19   0
 -11   5  -5    2.31    3.54   0
  11  -5   5    2.31    3.60   0
 -12   5  -5    0.07    3.88   0
  12  -5   5    2.09    4.65   0
  12   4  -5    1.65    3.72   0
  12   4  -5    0.30    3.74   0
  11   4  -5    1.40    3.35   0
  11   4  -5    3.96    3.30   0
  10   4  -5    0.71    2.26   0
  10   4  -5    2.75    3.17   0
   9   4  -5   -0.54    3.10   0
   9   4  -5    2.40    3.03   0
   8   4  -5    7.47    2.96   0
   8   4  -5    6.53    2.76   0
   7   4  -5    8.63    1.95   0
   7   4  -5   11.48    2.08   0
   6   4  -5    8.43    2.52   0
   6   4  -5    8.37    2.01   0
   5   4  -5   16.55    2.61   0
   5   4  -5   15.69    2.66   0
   4   4  -5  172.76    3.78   0
   4   4  -5  166.04    3.14   0
   3   4  -5    6.24    1.88   0
  -2  -4   5   96.34    2.67   0
   2   4  -5  102.58    2.70   0
  -1  -4   5   30.85    2.78   0
   1   4  -5   29.98    2.79   0
   0   4  -5    0.98    2.64   0
   0  -4   5    2.03    4.10   0
   0  -4   5    2.24    1.71   0
   1  -4   5   95.26    3.28   0
  -1   4  -5  100.37    3.36   0
   2  -4   5    8.38    2.65   0
  -2   4  -5   10.84    1.88   0
  -3   4  -5  212.86    4.10   0
   3  -4   5  208.56    3.58   0
   4  -4   5   61.10    3.25   0
  -4   4  -5   57.75    3.23   0
  -5   4  -5  197.29    4.22   0
   5  -4   5  186.40    3.69   0
  -6   4  -5   44.60    2.45   0
   6  -4   5   41.63    3.13   0
  -7   4  -5    4.84    1.99   0
   7  -4   5    5.03    2.86   0
   8  -4   5    2.32    2.60   0
  -8   4  -5    1.31    2.76   0
  -9   4  -5    1.56    2.88   0
   9  -4   5    3.72    2.86   0
  10  -4   5   -0.68    3.16   0
 -10   4  -5    0.36    3.22   0
  11  -4   5    1.04    3.48   0
 -11   4  -5    2.57    3.45   0
 -12   4  -5    0.69    3.82   0
  12  -4   5   -0.94    3.76   0
  12   3  -5   -0.07    3.71   0
  12   3  -5    1.42    3.64   0
  11   3  -5    2.68    3.23   0
  11   3  -5    0.97    3.43   0
  10   3  -5    2.37    2.33   0
  10   3  -5    0.51    2.30   0
   9   3  -5   -0.07    2.06   0
   9   3  -5    2.37    2.88   0
   8   3  -5    4.67    2.02   0
   8   3  -5    6.16    1.98   0
   7   3  -5   13.92    2.78   0
   7   3  -5   12.24    2.93   0
   6   3  -5    1.71    1.85   0
   6   3  -5   -0.26    1.72   0
   5   3  -5   36.17    2.31   0
   5   3  -5   35.91    2.98   0
   4   3  -5  260.64    3.86   0
   4   3  -5  255.34    3.84   0
  -3  -3   5   32.16    2.19   0
   3   3  -5   33.33    2.23   0
  -2  -3   5  186.91    3.55   0
   2   3  -5  213.39    3.59   0
  -1  -3   5  153.72    3.33   0
   1   3  -5  156.48    3.91   0
   0  -3   5   -0.45    1.73   0
   0   3  -5   -0.67    1.86   0
   1  -3   5    2.74    2.77   0
  -1   3  -5    3.07    2.67   0
  -2   3  -5   27.17    2.18   0
   2  -3   5   27.32    2.29   0
   3  -3   5   29.79    2.89   0
  -3   3  -5   29.71    2.86   0
  -4   3  -5  188.58    3.99   0
   4  -3   5  175.96    3.46   0
  -5   3  -5  102.74    3.47   0
   5  -3   5   92.72    3.49   0
  -6   3  -5   16.47    2.08   0
   6  -3   5   17.83    2.22   0
  -7   3  -5   20.07    2.95   0
   7  -3   5   20.04    2.98   0
   8  -3   5    2.17    2.86   0
  -8   3  -5    2.76    2.02   0
  -9   3  -5    1.22    2.97   0
   9  -3   5   -0.56    2.07   0
 -10   3  -5    0.52    3.03   0
  10  -3   5   -0.14    3.07   0
 -11   3  -5    2.94    3.45   0
  11  -3   5    2.53    3.38   0
 -12   3  -5   -0.30    3.80   0
  12  -3   5   -1.45    3.78   0
  12   2  -5    0.91    3.49   0
  12   2  -5    0.47    3.58   0
  11   2  -5    3.63    3.26   0
  11   2  -5    3.07    3.21   0
  10   2  -5    1.85    2.91   0
  10   2  -5    0.48    2.93   0
   9   2  -5    2.15    2.82   0
   9   2  -5    2.82    1.99   0
   8   2  -5   10.00    2.03   0
   8   2  -5   10.82    2.91   0
   7   2  -5   -0.52    2.69   0
   7   2  -5   -1.02    2.68   0
   6   2  -5   24.21    3.11   0
   6   2  -5   23.94    3.16   0
   5   2  -5  158.49    3.97   0
   5   2  -5  159.49    3.43   0
  -4  -2   5  526.25    5.83   0
   4   2  -5  559.04    6.00   0
   3   2  -5    0.93    2.70   0
  -3  -2   5    2.24    2.73   0
  -2  -2   5   16.17    2.07   0
   2   2  -5   15.36    2.17   0
  -1  -2   5   29.73    2.31   0
   1   2  -5   28.86    3.00   0
   0  -2   5  217.29    3.79   0
   0   2  -5  226.51    3.82   0
  -1   2  -5   53.08    2.59   0
   1  -2   5   50.94    2.56   0
  -2   2  -5  203.06    4.24   0
   2  -2   5  200.60    4.22   0
  -3   2  -5    5.52    2.05   0
   3  -2   5    3.35    1.98   0
  -4   2  -5    6.30    1.89   0
   4  -2   5    7.95    1.89   0
  -5   2  -5  191.02    4.13   0
   5  -2   5  171.45    3.59   0
  -6   2  -5   34.68    3.08   0
   6  -2   5   35.07    2.38   0
  -7   2  -5   23.62    2.26   0
   7  -2   5   24.47    2.30   0
  -8   2  -5   11.26    2.77   0
   8  -2   5   12.77    2.86   0
  -9   2  -5    7.70    2.97   0
   9  -2   5    2.26    2.14   0
 -10   2  -5    0.52    2.99   0
  10  -2   5    0.59    3.14   0
  11  -2   5    1.23    2.32   0
 -11   2  -5    0.98    3.19   0
  12  -2   5    1.45    3.81   0
 -12   2  -5    2.19    3.87   0
  13   1  -5    0.36    4.89   0
  13   1  -5    0.79    4.91   0
  12   1  -5   -0.92    3.54   0
  12   1  -5    1.75    4.09   0
  11   1  -5    3.45    3.24   0
  11   1  -5    1.05    3.19   0
  10   1  -5    1.58    2.95   0
  10   1  -5    0.75    2.93   0
   9   1  -5   -1.34    2.00   0
   9   1  -5    1.28    2.77   0
   8   1  -5   15.26    2.28   0
   8   1  -5   15.86    2.90   0
   7   1  -5    6.88    1.95   0
   7   1  -5    6.30    2.72   0
   6   1  -5    3.29    2.70   0
   6   1  -5    2.51    1.93   0
   5   1  -5  249.99    4.62   0
   5   1  -5  236.43    4.17   0
  -4  -1   5 1162.03    8.80   0
   4   1  -5 1239.99    9.02   0
   3   1  -5    6.39    2.97   0
  -3  -1   5    7.80    2.02   0
   3   1  -5    6.98    2.12   0
   2   1  -5  103.28    4.42   0
   2   1  -5  265.33    4.37   0
  -2  -1   5  257.30    4.31   0
  -1  -1   5   52.07    4.45   0
  -1  -1   5   68.51    3.51   0
   1   1  -5   68.49    2.79   0
   0   1  -5    1.72    2.08   0
   0  -1   5    1.45    2.09   0
  -1   1  -5   73.07    2.86   0
   1  -1   5   69.09    2.78   0
   2  -1   5  375.29    4.74   0
  -2   1  -5  379.38    4.70   0
   3  -1   5    0.26    1.86   0
  -3   1  -5   -0.07    2.68   0
   4  -1   5   47.56    2.99   0
  -4   1  -5   51.13    2.36   0
   5  -1   5  102.85    3.50   0
  -5   1  -5  106.66    3.48   0
   6  -1   5   13.38    2.01   0
  -6   1  -5   16.65    2.62   0
  -7   1  -5    0.21    1.89   0
   7  -1   5    0.52    2.78   0
   8  -1   5   24.79    3.26   0
  -8   1  -5   23.91    2.82   0
   9  -1   5    2.09    2.06   0
  -9   1  -5    5.91    2.87   0
  10  -1   5    2.13    3.18   0
 -10   1  -5   -0.29    2.12   0
  11  -1   5   -0.54    3.23   0
 -11   1  -5    1.22    3.37   0
 -12   1  -5    0.86    3.67   0
  12  -1   5   -0.13    2.55   0
  12   0  -5    0.38    5.46   0
  12   0  -5    0.66    5.40   0
  11   0  -5    0.43    3.68   0
  11   0  -5    2.10    3.78   0
  10   0  -5    1.89    2.93   0
  10   0  -5    1.17    2.85   0
   9   0  -5    0.85    2.82   0
   9   0  -5    0.51    2.79   0
   8   0  -5   42.22    3.40   0
   8   0  -5   48.86    3.35   0
   7   0  -5   17.66    2.77   0
   7   0  -5   15.54    2.80   0
   6   0  -5    1.87    2.58   0
   6   0  -5    1.67    2.63   0
  -5   0   5  195.50    4.12   0
   5   0  -5  213.48    4.76   0
  -4   0   5  145.81    4.11   0
   4   0  -5  138.77    3.63   0
   3   0  -5    0.61    2.26   0
  -3   0   5    3.34    2.73   0
   3   0  -5    1.81    2.87   0
   2   0  -5  123.23    4.97   0
   2   0  -5  160.78    4.44   0
  -2   0   5  154.46    4.35   0
   1   0  -5  136.67    4.07   0
  -1   0   5   94.13    4.12   0
  -1   0   5  124.30    3.45   0
   0   0   5  170.37    4.31   0
   0   0  -5  157.10    4.13   0
   1   0   5  212.94    3.80   0
  -1   0  -5  212.25    4.23   0
  -2   0  -5  476.69    5.52   0
   2   0   5  491.28    5.56   0
   3   0   5  289.91    4.12   0
  -3   0  -5  308.37    4.15   0
   4   0   5   76.17    2.55   0
  -4   0  -5   88.25    3.22   0
   5   0   5  216.64    4.16   0
  -5   0  -5  234.91    3.71   0
  -6   0  -5   15.93    1.83   0
   6   0   5   16.66    1.93   0
  -7   0  -5    1.36    1.79   0
   7   0   5    0.85    2.60   0
  -8   0  -5   12.59    2.90   0
   8   0   5   14.71    2.19   0
  -9   0  -5    5.90    3.11   0
   9   0   5    3.81    2.90   0
  10   0   5    3.13    3.19   0
 -10   0  -5   -1.86    3.10   0
  11   0   5    2.26    3.42   0
 -11   0  -5    2.37    3.61   0
  12   0   5    3.71    3.81   0
 -12   0  -5    0.56    3.79   0
  10  -1  -5    4.35    5.33   0
  10  -1  -5    5.01    5.37   0
   9  -1  -5   12.27    3.78   0
   9  -1  -5   10.41    4.15   0
   8  -1  -5   43.72    4.23   0
   8  -1  -5   45.79    4.17   0
   7  -1  -5   39.56    3.54   0
   7  -1  -5   37.95    3.23   0
   6  -1  -5    1.05    2.65   0
   6  -1  -5    2.43    3.11   0
   5  -1  -5  190.37    4.92   0
  -5   1   5  193.88    4.82   0
   4  -1  -5   26.03    2.29   0
   4  -1  -5    3.11    2.11   0
  -4   1   5   27.11    2.98   0
  -3   1   5    3.18    1.96   0
   3  -1  -5   -1.37    2.11   0
   3  -1  -5    4.33    2.79   0
  -2   1   5    6.17    2.39   0
   2  -1  -5   68.90    3.04   0
   2  -1  -5   53.70    3.99   0
  -2   1   5   68.64    3.02   0
  -1   1   5  373.20    6.87   0
  -1   1   5  466.26    6.02   0
   1  -1  -5  472.98    5.63   0
   0  -1  -5  107.87    3.87   0
   0   1   5  104.35    3.83   0
   1   1   5 1000.55    7.33   0
  -1  -1  -5  973.49    7.46   0
   2   1   5  378.63    4.64   0
  -2  -1  -5  389.89    4.63   0
  -3  -1  -5    0.39    2.46   0
   3   1   5    1.12    1.78   0
   4   1   5   45.22    2.20   0
  -4  -1  -5   52.92    2.88   0
  -5  -1  -5  252.75    3.68   0
   5   1   5  242.21    3.68   0
  -6  -1  -5    2.51    1.84   0
   6   1   5    3.70    1.74   0
   7   1   5   -2.77    2.49   0
  -7  -1  -5    0.75    1.97   0
   8   1   5   19.11    2.36   0
  -8  -1  -5   23.44    3.10   0
   9   1   5    3.75    2.92   0
  -9  -1  -5    4.18    2.86   0
  10   1   5    2.06    2.25   0
 -10  -1  -5    2.22    3.08   0
 -11  -1  -5    2.77    2.40   0
  11   1   5   -1.16    3.72   0
  12   1   5    1.29    2.92   0
   7  -2  -5   83.13    5.67   0
   7  -2  -5   86.63    5.77   0
   6  -2  -5    2.51    3.12   0
   6  -2  -5    2.69    3.16   0
   5  -2  -5  399.13    7.53   0
  -5   2   5  403.06    7.11   0
   5  -2  -5  295.46    4.60   0
  -4   2   5    5.75    2.68   0
   4  -2  -5    1.97    1.99   0
   4  -2  -5    4.47    2.58   0
   3  -2  -5   12.27    2.76   0
   3  -2  -5    3.97    2.12   0
  -3   2   5    9.94    2.89   0
  -2   2   5   27.14    3.12   0
   2  -2  -5   26.55    3.16   0
  -2   2   5    1.44    2.20   0
  -1   2   5   -0.32    2.66   0
  -1   2   5   11.73    3.07   0
   1  -2  -5   10.96    2.22   0
   0   2   5    8.61    2.02   0
   0  -2  -5   10.11    2.03   0
   1   2   5  463.62    5.02   0
  -1  -2  -5  479.92    5.48   0
   2   2   5   83.48    2.66   0
  -2  -2  -5   82.81    3.22   0
   3   2   5    4.89    1.81   0
  -3  -2  -5    2.44    1.75   0
  -4  -2  -5  149.11    2.96   0
   4   2   5  136.45    3.41   0
   5   2   5   97.21    2.57   0
  -5  -2  -5   95.38    3.10   0
  -6  -2  -5    6.44    2.60   0
   6   2   5    8.94    2.55   0
   7   2   5    8.25    1.96   0
  -7  -2  -5    8.02    1.91   0
   8   2   5    4.45    2.19   0
  -8  -2  -5    4.71    2.83   0
   9   2   5   -0.23    3.05   0
  -9  -2  -5    3.64    2.07   0
 -10  -2  -5    0.42    2.47   0
  10   2   5    0.17    3.55   0
  11   2   5    1.26    3.64   0
 -11  -2  -5    1.25    2.56   0
   6  -3  -5   31.49    4.65   0
   6  -3  -5   27.82    2.67   0
   5  -3  -5  111.10    2.90   0
  -5   3   5  154.35    5.09   0
   5  -3  -5  148.75    5.33   0
   4  -3  -5    7.43    2.56   0
  -4   3   5    9.08    2.76   0
   4  -3  -5    5.26    1.99   0
  -3   3   5    6.74    2.63   0
   3  -3  -5    0.29    2.08   0
   3  -3  -5    3.53    2.65   0
  -2   3   5    8.01    2.78   0
  -2   3   5   10.41    2.21   0
   2  -3  -5   11.40    2.08   0
  -1   3   5   33.68    2.78   0
  -1   3   5   38.70    3.09   0
   1  -3  -5   36.20    2.36   0
   0   3   5   13.62    2.87   0
   0  -3  -5   18.13    2.85   0
  -1  -3  -5  301.05    4.02   0
   1   3   5  297.18    4.05   0
  -2  -3  -5  144.83    2.99   0
   2   3   5  144.30    3.53   0
   3   3   5    1.08    1.74   0
  -3  -3  -5    1.92    2.55   0
  -4  -3  -5  101.68    2.53   0
   4   3   5   96.20    3.16   0
  -5  -3  -5   71.34    3.04   0
   5   3   5   70.03    3.02   0
   6   3   5    6.98    1.85   0
  -6  -3  -5    8.29    1.87   0
  -7  -3  -5    0.58    1.80   0
   7   3   5    1.47    1.85   0
   8   3   5   11.72    2.01   0
  -8  -3  -5    7.29    2.89   0
  -9  -3  -5   -2.20    2.11   0
   9   3   5    4.30    3.02   0
  10   3   5    4.34    3.30   0
 -10  -3  -5    1.65    2.35   0
  11   3   5    1.04    3.83   0
 -11  -3  -5   -0.07    3.67   0
   8  -4  -5   23.98    2.83   0
   7  -4  -5    1.29    1.81   0
   6  -4  -5   25.65    2.05   0
   6  -4  -5   44.00    6.85   0
   5  -4  -5    1.29    1.93   0
   5  -4  -5  108.20    4.35   0
  -5   4   5  115.83    5.11   0
  -4   4   5   35.57    3.18   0
   4  -4  -5   25.75    2.86   0
   4  -4  -5   35.32    3.01   0
  -3   4   5   13.38    2.06   0
   3  -4  -5   20.31    2.29   0
  -3   4   5   21.72    2.26   0
   3  -4  -5   24.27    2.67   0
   2  -4  -5  209.87    4.43   0
  -2   4   5  196.22    3.88   0
  -2   4   5    4.09    2.14   0
   1  -4  -5   87.98    2.74   0
  -1   4   5   69.30    2.83   0
  -1   4   5   82.65    2.76   0
   0  -4  -5    0.53    1.79   0
   0   4   5    0.47    1.82   0
   1   4   5  100.24    3.13   0
  -1  -4  -5   96.39    3.08   0
   2   4   5   19.30    1.90   0
  -2  -4  -5   22.59    2.73   0
  -3  -4  -5    2.94    1.76   0
   3   4   5    0.29    1.73   0
  -4  -4  -5   10.09    1.83   0
   4   4   5    7.95    2.54   0
   5   4   5    5.61    1.82   0
  -5  -4  -5    4.13    2.60   0
   6   4   5   14.26    2.68   0
  -6  -4  -5   10.83    1.94   0
   7   4   5    5.71    2.66   0
  -7  -4  -5   11.19    2.00   0
  -8  -4  -5   17.30    2.93   0
   8   4   5   14.64    2.13   0
   9   4   5    1.27    2.94   0
  -9  -4  -5   -0.21    3.06   0
 -10  -4  -5    2.84    3.40   0
  10   4   5    3.69    3.34   0
  11   4   5    4.84    3.69   0
  13  -5  -5   -1.15    2.55   0
  12  -5  -5   -2.29    2.27   0
  11  -5  -5    3.40    2.93   0
  10  -5  -5    1.32    2.13   0
   9  -5  -5    4.99    1.98   0
   8  -5  -5   25.06    2.81   0
   7  -5  -5    6.98    2.66   0
   6  -5  -5   13.58    2.03   0
  -6   5   5   22.24    4.86   0
  -5   5   5   58.63    3.70   0
   5  -5  -5    5.14    1.97   0
   5  -5  -5   60.82    3.62   0
   4  -5  -5   30.20    2.33   0
  -4   5   5   33.10    2.96   0
   4  -5  -5   33.01    2.99   0
  -3   5   5    8.03    1.94   0
  -3   5   5   92.77    3.06   0
   3  -5  -5   89.86    3.03   0
   3  -5  -5   72.60    3.42   0
  -2   5   5  120.50    3.52   0
   2  -5  -5  157.56    3.93   0
  -2   5   5  152.73    3.79   0
  -1   5   5  351.16    4.83   0
  -1   5   5  275.96    3.97   0
   1  -5  -5  366.62    4.44   0
   0  -5  -5   13.79    1.86   0
   0   5   5   15.27    2.53   0
   0   5   5   12.07    3.27   0
  -1  -5  -5  113.06    2.68   0
   1   5   5  117.18    3.14   0
  -2  -5  -5   50.20    2.85   0
   2   5   5   49.65    2.20   0
  -3  -5  -5    4.68    1.79   0
   3   5   5   -0.16    2.58   0
  -4  -5  -5   18.74    2.02   0
   4   5   5   17.34    2.61   0
   5   5   5    4.06    1.78   0
  -5  -5  -5    3.26    2.52   0
   6   5   5   -1.34    1.87   0
  -6  -5  -5    0.60    2.65   0
  -7  -5  -5    8.24    2.72   0
   7   5   5    6.63    1.99   0
   8   5   5    9.43    3.01   0
  -8  -5  -5   14.35    2.94   0
   9   5   5    0.36    2.11   0
  -9  -5  -5    2.87    3.17   0
  10   5   5    1.26    2.40   0
 -10  -5  -5    3.09    3.59   0
  12  -6  -5   -0.51    2.39   0
  11  -6  -5    2.79    2.30   0
  10  -6  -5    1.16    2.16   0
   9  -6  -5   -0.43    1.91   0
   8  -6  -5   20.84    2.90   0
   7  -6  -5    3.50    2.55   0
   6  -6  -5   -0.36    2.81   0
  -6   6   5    1.42    4.03   0
   5  -6  -5   -0.31    2.04   0
  -5   6   5   19.84    2.88   0
   5  -6  -5   21.57    2.89   0
   4  -6  -5    8.14    1.94   0
   4  -6  -5    5.23    2.13   0
  -4   6   5    7.74    2.15   0
  -3   6   5   22.91    2.15   0
  -3   6   5   29.97    2.28   0
   3  -6  -5   33.00    2.31   0
  -2   6   5  461.57    4.68   0
  -2   6   5  566.06    5.83   0
   2  -6  -5  587.37    5.61   0
  -1   6   5  271.49    4.00   0
  -1   6   5  537.41    5.34   0
   1  -6  -5  581.37    5.81   0
   0   6   5   69.11    3.53   0
   0  -6  -5   86.59    2.50   0
   0   6   5   83.22    3.11   0
   1   6   5   55.80    2.82   0
  -1  -6  -5   54.80    2.80   0
   2   6   5   15.17    1.91   0
  -2  -6  -5   14.51    1.96   0
   3   6   5    3.70    2.42   0
  -3  -6  -5    4.61    2.47   0
   4   6   5   35.68    2.71   0
  -4  -6  -5   37.53    2.11   0
  -5  -6  -5    1.69    2.56   0
   5   6   5    1.84    1.82   0
  -6  -6  -5   -0.48    2.82   0
   6   6   5    0.83    1.97   0
   7   6   5   11.02    2.10   0
  -7  -6  -5    8.91    2.01   0
  -8  -6  -5    6.71    2.27   0
   8   6   5    3.54    3.06   0
   9   6   5    0.63    2.33   0
  -9  -6  -5   -0.73    2.47   0
  10   6   5    1.05    2.54   0
  12  -7  -5   -1.34    2.47   0
  11  -7  -5    9.38    3.29   0
  10  -7  -5   -0.60    3.03   0
   9  -7  -5    2.93    2.04   0
   8  -7  -5    4.79    2.89   0
   7  -7  -5   -0.68    2.88   0
  -6   7   5    2.49    2.84   0
  -6   7   5    1.96    2.66   0
   6  -7  -5    0.49    1.91   0
  -5   7   5   31.73    2.91   0
   5  -7  -5   35.59    3.04   0
   5  -7  -5   28.27    3.04   0
   4  -7  -5   32.91    3.01   0
   4  -7  -5   30.29    3.11   0
  -4   7   5   34.95    3.05   0
   3  -7  -5   26.26    2.21   0
  -3   7   5   16.03    2.00   0
  -3   7   5   25.52    2.87   0
   2  -7  -5   89.17    2.75   0
  -2   7   5   70.02    3.18   0
  -2   7   5   78.25    3.30   0
   1  -7  -5  312.43    3.94   0
  -1   7   5  231.90    4.23   0
  -1   7   5  279.92    3.86   0
   0  -7  -5   16.83    2.60   0
   0   7   5   16.55    1.94   0
   0   7   5   13.28    2.98   0
   1   7   5    2.97    2.17   0
   1   7   5    0.82    1.98   0
  -1  -7  -5    1.31    1.76   0
  -2  -7  -5   24.36    2.71   0
   2   7   5   20.09    2.09   0
  -3  -7  -5    0.46    2.55   0
   3   7   5    2.26    1.79   0
  -4  -7  -5   38.33    2.32   0
   4   7   5   33.67    2.20   0
  -5  -7  -5   19.89    2.87   0
   5   7   5   13.85    2.09   0
  -6  -7  -5    1.35    2.94   0
   6   7   5    2.14    2.91   0
  -7  -7  -5    5.75    2.14   0
   7   7   5    3.88    2.29   0
  -8  -7  -5    3.73    3.21   0
   8   7   5   -0.72    2.30   0
  -9  -7  -5    0.75    3.63   0
   9   7   5   -0.19    2.52   0
  12  -8  -5    0.47    3.64   0
  11  -8  -5    2.19    2.36   0
  10  -8  -5    1.29    2.24   0
   9  -8  -5    3.20    3.12   0
   8  -8  -5    8.07    2.05   0
   7  -8  -5    4.82    2.87   0
  -7   8   5    0.89    6.49   0
  -7   8   5    0.86    6.71   0
  -6   8   5    6.74    3.55   0
  -6   8   5    6.22    2.89   0
   6  -8  -5    5.44    1.98   0
  -5   8   5   91.98    3.71   0
   5  -8  -5   96.83    3.85   0
   5  -8  -5   68.96    2.77   0
   4  -8  -5    0.28    2.77   0
  -4   8   5    1.77    2.67   0
  -3   8   5   -0.42    2.75   0
  -3   8   5    9.15    2.08   0
   3  -8  -5    8.72    1.95   0
  -2   8   5    3.55    2.85   0
  -2   8   5    0.62    2.73   0
   2  -8  -5    1.37    1.84   0
   1  -8  -5   12.56    1.87   0
  -1   8   5    7.83    2.13   0
  -1   8   5   11.31    2.63   0
   0   8   5   15.39    2.93   0
   0  -8  -5   14.38    2.61   0
   0   8   5   12.37    1.94   0
  -1  -8  -5    6.99    2.59   0
   1   8   5    1.15    2.97   0
   1   8   5    5.17    1.92   0
  -2  -8  -5    4.37    2.55   0
   2   8   5    9.11    2.24   0
   2   8   5    8.21    1.87   0
  -3  -8  -5    1.91    2.01   0
   3   8   5    3.97    2.05   0
   4   8   5   24.04    2.92   0
  -4  -8  -5   24.19    2.93   0
  -5  -8  -5    7.23    2.04   0
   5   8   5    6.43    2.02   0
   6   8   5    2.99    2.08   0
  -6  -8  -5   -1.11    3.00   0
   7   8   5    2.47    2.26   0
  -7  -8  -5    2.37    3.26   0
  -8  -8  -5    0.56    2.53   0
   8   8   5    2.36    3.39   0
  11  -9  -5   -0.28    2.43   0
  10  -9  -5    1.84    2.36   0
   9  -9  -5    5.52    2.29   0
   8  -9  -5    3.80    2.27   0
  -7   9   5    0.61    3.83   0
  -7   9   5    0.69    3.86   0
   7  -9  -5    0.55    2.02   0
  -6   9   5   11.09    3.75   0
   6  -9  -5    3.23    2.14   0
  -6   9   5   12.37    3.21   0
  -5   9   5   45.33    2.78   0
   4  -9  -5   15.92    2.93   0
  -4   9   5   13.00    2.89   0
  -3   9   5   13.48    2.73   0
  -3   9   5    2.55    2.15   0
   3  -9  -5   12.56    2.89   0
  -2   9   5   17.49    2.19   0
  -2   9   5   22.81    3.03   0
   2  -9  -5   25.16    2.30   0
  -1   9   5    2.13    2.81   0
   1  -9  -5    7.92    1.96   0
  -1   9   5    3.37    1.92   0
   0   9   5   28.83    3.02   0
   0  -9  -5   33.33    2.73   0
   0   9   5   32.66    2.77   0
   1   9   5    4.34    2.12   0
  -1  -9  -5    4.78    1.96   0
   1   9   5    6.11    2.65   0
  -2  -9  -5    6.55    2.02   0
   2   9   5    6.17    2.08   0
   2   9   5    4.02    3.15   0
   3   9   5    1.17    2.16   0
  -3  -9  -5    4.76    2.73   0
   3   9   5    4.06    1.95   0
   4   9   5    5.91    2.10   0
  -4  -9  -5   14.31    3.02   0
   5   9   5   -0.57    2.97   0
  -5  -9  -5    1.46    3.04   0
   6   9   5    4.42    3.22   0
  -6  -9  -5    1.08    2.34   0
  -7  -9  -5    1.64    2.43   0
   7   9   5    1.48    3.59   0
  10 -10  -5   -1.39    3.62   0
   9 -10  -5    0.94    2.39   0
   8 -10  -5   -0.14    2.31   0
  -7  10   5    2.62    3.84   0
   7 -10  -5    0.25    2.24   0
  -7  10   5    2.16    3.88   0
  -6  10   5    3.79    3.27   0
  -6  10   5    4.82    3.23   0
  -5  10   5   40.01    3.35   0
  -5  10   5   38.32    3.26   0
   4 -10  -5    9.95    3.04   0
  -4  10   5    6.03    2.24   0
  -3  10   5    7.08    2.29   0
   3 -10  -5    9.00    2.28   0
  -2  10   5   35.02    2.31   0
   2 -10  -5   58.25    2.74   0
  -2  10   5   54.61    2.59   0
  -1  10   5    1.70    2.06   0
   1 -10  -5    0.83    2.73   0
  -1  10   5    3.85    2.61   0
   0 -10  -5    1.98    2.85   0
   0  10   5    2.07    1.79   0
   0  10   5    0.36    2.87   0
  -1 -10  -5    1.96    2.77   0
   1  10   5    2.63    2.08   0
   1  10   5    5.36    2.79   0
  -2 -10  -5    4.15    2.80   0
   2  10   5    0.49    2.16   0
   2  10   5    3.51    1.94   0
  -3 -10  -5   -0.55    2.93   0
   3  10   5   -1.80    3.33   0
   3  10   5    1.16    2.10   0
  -4 -10  -5    7.11    3.21   0
   4  10   5    1.12    2.37   0
   4  10   5   12.14    2.30   0
   5  10   5    0.88    3.20   0
  -5 -10  -5    0.95    3.23   0
  -6 -10  -5   -0.33    2.50   0
   6  10   5    3.63    3.45   0
   9 -11  -5    2.55    3.56   0
   8 -11  -5    4.16    3.40   0
  -7  11   5    1.99    3.36   0
  -7  11   5    2.50    3.33   0
  -6  11   5   11.83    3.52   0
  -6  11   5   12.75    3.35   0
  -5  11   5    5.12    3.36   0
  -5  11   5    6.26    3.15   0
  -4  11   5    2.00    3.03   0
   3 -11  -5   10.49    3.13   0
  -3  11   5    9.90    3.11   0
  -2  11   5   -2.36    3.23   0
   2 -11  -5   28.96    3.29   0
  -2  11   5   21.12    2.47   0
  -1  11   5   -0.45    2.22   0
   1 -11  -5    0.57    2.17   0
  -1  11   5   -1.39    2.15   0
   0 -11  -5    2.06    2.95   0
   0  11   5   -5.41    3.18   0
   0  11   5    1.46    2.93   0
   1  11   5    7.37    3.25   0
  -1 -11  -5    3.33    2.12   0
   1  11   5   -2.20    2.94   0
  -2 -11  -5    3.69    3.01   0
   2  11   5    3.55    2.15   0
   2  11   5    1.35    2.29   0
   3  11   5    2.19    2.31   0
  -3 -11  -5    2.20    3.20   0
   3  11   5   -0.70    2.24   0
  -4 -11  -5    3.14    2.43   0
   4  11   5    5.17    3.38   0
   4  11   5    6.21    2.34   0
   5  11   5    0.01    3.75   0
   5  11   5    3.03    2.39   0
  -5 -11  -5    0.45    2.50   0
  -7  12   5    0.76    4.55   0
  -7  12   5    0.88    3.85   0
  -6  12   5    8.38    3.49   0
  -6  12   5    6.04    3.67   0
  -5  12   5    4.44    3.51   0
  -5  12   5    5.03    3.46   0
  -4  12   5   -0.71    2.27   0
  -4  12   5    0.07    3.22   0
  -3  12   5    1.95    2.21   0
   2 -12  -5   22.51    3.49   0
  -2  12   5    2.21    2.24   0
  -2  12   5   18.70    3.46   0
  -1  12   5    1.06    3.24   0
   1 -12  -5   -0.77    2.14   0
  -1  12   5   -0.88    3.09   0
   0  12   5    2.54    3.28   0
   0 -12  -5    3.33    3.08   0
   0  12   5    3.55    2.99   0
   1  12   5    4.93    2.41   0
  -1 -12  -5    3.16    2.31   0
   1  12   5    5.21    3.28   0
   2  12   5   -1.38    2.38   0
  -2 -12  -5   -1.57    3.32   0
   2  12   5    0.49    2.33   0
   3  12   5    2.06    2.54   0
  -3 -12  -5    1.66    3.44   0
   3  12   5   -1.57    2.39   0
  -6  13   5    5.48    3.94   0
  -6  13   5    7.61    3.82   0
  -5  13   5    3.88    3.77   0
  -5  13   5    1.41    2.76   0
  -4  13   5    2.36    3.64   0
  -4  13   5    0.97    3.56   0
  -3  13   5    2.59    2.54   0
  -3  13   5    1.30    3.60   0
  -2  13   5    0.51    3.38   0
  -1  13   5    2.54    3.23   0
  -1  13   5    0.51    3.34   0
   0 -13  -5    5.18    3.60   0
   0  13   5    2.73    3.44   0
   0  13   5    2.07    3.34   0
   1  13   5    4.92    2.53   0
  -1 -13  -5   -1.19    3.55   0
   1  13   5    3.90    3.46   0
   3  13  -6    2.50    2.60   0
   3  13  -6    0.30    2.55   0
   2  13  -6    1.34    3.43   0
   2  13  -6   -2.09    3.64   0
   1  13  -6   -2.52    3.47   0
   1  13  -6    0.12    3.39   0
   0  13  -6   -0.18    3.20   0
   0  13  -6    2.62    2.37   0
  -1  13  -6    1.30    2.46   0
  -1  13  -6    1.34    3.42   0
  -2  13  -6    1.49    3.43   0
  -2  13  -6    1.71    2.47   0
  -3  13  -6    1.32    2.50   0
  -3  13  -6   -0.24    3.39   0
  -4  13  -6   -1.81    2.45   0
  -4  13  -6   -2.10    3.49   0
  -5  13  -6    0.68    2.70   0
  -5  13  -6    0.64    2.83   0
   5  12  -6    6.32    3.57   0
   5  12  -6    3.26    3.56   0
   4  12  -6   -0.55    2.42   0
   4  12  -6    0.42    3.46   0
   3  12  -6    1.96    2.41   0
   3  12  -6    0.34    2.30   0
   2  12  -6    4.01    3.19   0
   2  12  -6    0.70    2.21   0
   1  12  -6   -1.73    2.14   0
   1  12  -6    3.47    3.18   0
   0  12  -6    3.63    2.20   0
   0  12  -6    3.82    3.04   0
  -1  12  -6    3.39    2.22   0
  -1  12  -6   -0.25    2.08   0
  -2  12  -6    6.51    3.23   0
  -2  12  -6    6.07    2.19   0
  -3  12  -6    2.80    2.28   0
  -3  12  -6    2.79    2.39   0
  -4  12  -6    2.63    3.28   0
  -4  12  -6   -0.04    2.40   0
  -5  12  -6    0.56    2.58   0
   5 -12   6    2.41    2.41   0
  -5  12  -6    3.07    3.31   0
  -6  12  -6   -0.56    2.58   0
  -6  12  -6    4.26    3.63   0
   6 -12   6    1.43    2.73   0
  -7  12  -6    3.81    3.91   0
   7 -12   6   -0.01    2.72   0
  -7  12  -6    2.15    3.63   0
   6  11  -6    2.43    2.46   0
   6  11  -6    0.35    3.62   0
   6  11  -6    1.67    2.46   0
   5  11  -6    1.62    3.50   0
   5  11  -6    0.69    3.27   0
   5  11  -6   -0.99    3.28   0
   4  11  -6    1.99    3.28   0
   4  11  -6   -0.03    2.31   0
   3  11  -6   -3.59    3.11   0
   3  11  -6    1.47    3.05   0
   2  11  -6    1.29    3.06   0
   2  11  -6   -0.28    2.13   0
   1  11  -6    5.19    2.13   0
   1  11  -6    4.91    2.19   0
   0  11  -6   14.46    3.12   0
   0  11  -6   20.01    2.98   0
  -1  11  -6   -2.65    2.78   0
  -1  11  -6    0.84    2.02   0
  -2  11  -6    1.88    2.95   0
  -2  11  -6    2.79    2.01   0
  -3  11  -6   19.08    2.35   0
  -3  11  -6   23.39    3.25   0
   4 -11   6    2.08    3.37   0
  -4  11  -6    1.41    2.22   0
  -4  11  -6    3.28    3.09   0
   5 -11   6    0.98    2.40   0
  -5  11  -6    4.64    3.12   0
  -5  11  -6    0.51    3.32   0
  -6  11  -6    4.51    3.48   0
   6 -11   6    2.66    3.49   0
  -6  11  -6    2.07    3.31   0
  -7  11  -6    2.24    3.55   0
  -7  11  -6    2.23    3.43   0
   7 -11   6    3.00    3.49   0
  -8  11  -6   -0.21    2.58   0
  -8  11  -6    2.20    3.61   0
   8 -11   6   -2.21    3.78   0
   7  10  -6    1.77    3.67   0
   7  10  -6    1.16    3.17   0
   7  10  -6   -0.91    3.18   0
   6  10  -6    0.38    3.30   0
   6  10  -6    4.20    3.31   0
   6  10  -6   -1.09    3.19   0
   5  10  -6    1.13    2.22   0
   5  10  -6   -0.57    2.11   0
   5  10  -6    0.76    3.30   0
   4  10  -6    4.42    2.13   0
   4  10  -6   -0.40    3.02   0
   4  10  -6    6.79    3.01   0
   3  10  -6    1.47    2.11   0
   3  10  -6    3.86    2.06   0
   2  10  -6    0.34    2.77   0
   2  10  -6    1.52    2.79   0
   1  10  -6    8.27    2.89   0
   1  10  -6    7.22    2.11   0
   0  10  -6   13.18    2.04   0
   0  10  -6   12.10    2.89   0
  -1  10  -6    7.62    2.05   0
  -1  10  -6    6.95    2.88   0
  -2  10  -6    2.83    2.86   0
  -2  10  -6    2.60    2.76   0
  -3  10  -6   15.02    2.16   0
   3 -10   6   11.11    3.51   0
  -3  10  -6   14.20    3.08   0
  -4  10  -6    4.05    2.94   0
   4 -10   6    3.69    3.16   0
  -4  10  -6    3.77    2.13   0
  -5  10  -6    0.52    3.15   0
  -5  10  -6    2.00    2.97   0
   5 -10   6    2.17    2.14   0
   6 -10   6    2.79    3.29   0
  -6  10  -6    6.35    3.23   0
  -6  10  -6    6.29    3.35   0
  -7  10  -6    2.81    3.44   0
  -7  10  -6    2.34    2.29   0
   7 -10   6    0.81    2.35   0
   8 -10   6   -0.77    2.38   0
  -8  10  -6    1.95    3.83   0
  -8  10  -6    0.89    3.67   0
  -9  10  -6    2.75    3.59   0
   9 -10   6   -0.86    2.42   0
  -9  10  -6    1.00    4.23   0
   8   9  -6    2.63    3.32   0
   8   9  -6    1.88    3.44   0
   7   9  -6   -0.39    2.07   0
   7   9  -6    3.37    3.77   0
   7   9  -6    3.38    2.24   0
   6   9  -6    1.89    2.13   0
   6   9  -6    0.27    2.15   0
   6   9  -6    2.44    3.31   0
   5   9  -6    0.27    1.98   0
   5   9  -6    0.85    3.20   0
   5   9  -6    0.72    2.09   0
   4   9  -6    7.64    3.15   0
   4   9  -6    9.34    2.09   0
   4   9  -6   12.13    2.04   0
   3   9  -6    0.90    2.83   0
   3   9  -6    7.28    1.98   0
   2   9  -6    3.04    2.71   0
   2   9  -6   -2.53    2.79   0
   1   9  -6    9.98    2.70   0
   1   9  -6    3.17    1.96   0
   0   9  -6   66.18    3.07   0
   0   9  -6   58.99    2.42   0
  -1   9  -6    0.68    1.78   0
  -1   9  -6    1.79    2.69   0
  -2   9  -6   12.14    1.99   0
  -2   9  -6   14.31    2.74   0
   3  -9   6   10.64    2.31   0
  -3   9  -6   38.17    2.32   0
   4  -9   6   -0.38    2.11   0
  -4   9  -6    2.32    2.27   0
  -5   9  -6    8.98    2.99   0
   5  -9   6   -0.91    2.15   0
   5  -9   6    8.66    3.11   0
  -6   9  -6   20.17    3.37   0
   6  -9   6    8.76    3.18   0
   6  -9   6   14.58    2.41   0
   7  -9   6   -0.09    3.12   0
   7  -9   6    1.56    2.27   0
  -7   9  -6    1.24    3.24   0
  -8   9  -6    7.38    3.57   0
   8  -9   6    6.17    2.39   0
  -9   9  -6    6.96    3.95   0
 -10   9  -6   -0.27    4.98   0
 -10   9  -6    1.74    3.75   0
   9   8  -6   -0.62    2.48   0
   9   8  -6    0.91    2.46   0
   8   8  -6   -0.63    2.39   0
   8   8  -6    1.35    2.99   0
   7   8  -6    2.13    3.02   0
   7   8  -6    3.12    2.91   0
   6   8  -6    2.54    1.93   0
   6   8  -6    0.29    2.80   0
   5   8  -6   -0.04    2.97   0
   5   8  -6   -2.04    2.86   0
   5   8  -6    1.87    2.03   0
   4   8  -6    6.42    2.99   0
   4   8  -6   13.59    2.12   0
   4   8  -6   18.23    2.96   0
   3   8  -6    5.49    2.69   0
   3   8  -6    1.52    2.74   0
   2   8  -6    5.59    1.77   0
   2   8  -6    3.46    2.48   0
   1   8  -6   35.04    2.14   0
   1   8  -6   37.90    2.80   0
   0   8  -6   63.94    3.12   0
   0   8  -6   66.53    2.48   0
  -1   8  -6    8.07    2.66   0
   2  -8   6    7.57    2.59   0
   2  -8   6    2.36    2.08   0
  -2   8  -6   12.76    2.74   0
   3  -8   6   13.43    2.00   0
   3  -8   6    1.36    2.02   0
  -3   8  -6   12.64    2.06   0
   4  -8   6    1.64    1.91   0
   4  -8   6    3.18    2.02   0
  -4   8  -6    4.93    2.54   0
  -5   8  -6   24.07    3.21   0
   5  -8   6   -0.77    2.00   0
   5  -8   6   21.21    3.25   0
  -6   8  -6   29.60    3.16   0
   6  -8   6   16.06    2.33   0
  -7   8  -6   -0.14    2.29   0
   7  -8   6    3.34    2.97   0
  -8   8  -6    4.66    3.35   0
   8  -8   6    6.94    3.12   0
   9  -8   6    8.11    3.52   0
  -9   8  -6    8.19    3.82   0
  10  -8   6    2.96    3.62   0
 -10   8  -6    3.84    3.83   0
  10   7  -6    1.37    2.37   0
  10   7  -6    0.78    3.64   0
   9   7  -6   -1.29    2.31   0
   9   7  -6    1.80    3.34   0
   8   7  -6    1.90    3.04   0
   8   7  -6    0.72    2.89   0
   7   7  -6    2.55    2.80   0
   7   7  -6    2.61    2.01   0
   6   7  -6    1.34    2.75   0
   6   7  -6    0.77    1.76   0
   5   7  -6    1.99    2.75   0
   5   7  -6    2.63    2.65   0
   4   7  -6   32.23    2.05   0
   4   7  -6   22.30    3.42   0
   4   7  -6   38.75    2.76   0
   3   7  -6    0.04    2.75   0
   3   7  -6   18.41    2.83   0
   3   7  -6   18.52    1.91   0
   2   7  -6    3.73    1.85   0
   2   7  -6    5.58    1.82   0
   1   7  -6   54.22    2.26   0
   0   7  -6   56.16    2.31   0
   0  -7   6   55.88    2.28   0
   1  -7   6    2.01    2.46   0
  -1   7  -6    2.52    2.58   0
   2  -7   6    1.36    1.84   0
   2  -7   6    1.13    1.75   0
  -2   7  -6   -0.05    1.80   0
   3  -7   6   -0.42    2.04   0
   3  -7   6   10.08    2.51   0
  -3   7  -6    7.46    1.82   0
   4  -7   6    4.33    1.93   0
  -4   7  -6    5.75    1.91   0
  -5   7  -6   31.15    3.11   0
   5  -7   6   37.65    3.19   0
  -6   7  -6   24.40    3.26   0
   6  -7   6   22.20    2.99   0
  -7   7  -6    1.22    3.11   0
   7  -7   6    0.76    2.05   0
  -8   7  -6    4.17    3.15   0
   8  -7   6    3.57    3.23   0
   9  -7   6    4.51    3.23   0
  -9   7  -6    6.08    3.47   0
  10  -7   6    1.44    3.47   0
 -10   7  -6    1.15    3.62   0
 -11   7  -6   -0.80    3.91   0
  11  -7   6   -1.18    3.78   0
  11   6  -6   -0.88    2.63   0
  11   6  -6   -2.58    2.65   0
  10   6  -6    3.36    2.49   0
  10   6  -6    2.42    3.42   0
   9   6  -6    0.14    2.40   0
   9   6  -6    1.07    3.29   0
   8   6  -6    1.43    2.08   0
   8   6  -6   -0.28    2.96   0
   7   6  -6    5.28    2.01   0
   7   6  -6    5.43    2.80   0
   6   6  -6    7.97    2.52   0
   6   6  -6    1.31    2.45   0
   5   6  -6   25.72    2.86   0
   5   6  -6   24.44    2.84   0
   4   6  -6   34.63    2.74   0
   4   6  -6   22.28    3.56   0
   4   6  -6   36.56    2.28   0
   3   6  -6   20.73    3.78   0
   3   6  -6   36.25    2.32   0
   3   6  -6   41.17    2.31   0
   2   6  -6   -0.99    2.55   0
  -1  -6   6   99.27    2.60   0
   1   6  -6   96.86    2.61   0
   0  -6   6   40.26    2.17   0
   0   6  -6   40.24    2.84   0
   1  -6   6    2.48    2.39   0
   1  -6   6    1.13    2.99   0
  -1   6  -6    0.72    2.51   0
   2  -6   6   84.63    3.77   0
   2  -6   6  115.40    2.79   0
  -2   6  -6  118.02    3.33   0
   3  -6   6   46.19    2.19   0
  -3   6  -6   51.77    2.30   0
  -4   6  -6   60.72    3.31   0
   4  -6   6   51.21    2.96   0
   5  -6   6   20.14    2.84   0
  -5   6  -6   18.39    2.99   0
  -6   6  -6    0.82    2.86   0
   6  -6   6    0.27    2.05   0
   7  -6   6    1.52    2.73   0
  -7   6  -6    2.78    2.95   0
  -8   6  -6    7.02    3.09   0
   8  -6   6    5.06    3.10   0
   9  -6   6    3.57    3.28   0
  -9   6  -6    4.14    3.05   0
  10  -6   6   -1.47    3.36   0
 -10   6  -6    0.29    3.54   0
 -11   6  -6    0.64    3.73   0
  11  -6   6    1.55    3.74   0
  11   5  -6    2.43    3.99   0
  11   5  -6    0.65    2.65   0
  10   5  -6    5.02    3.25   0
  10   5  -6    4.46    3.27   0
   9   5  -6   -0.27    2.26   0
   9   5  -6    0.81    3.18   0
   8   5  -6    1.71    2.00   0
   8   5  -6    2.34    2.08   0
   7   5  -6    3.81    2.10   0
   7   5  -6    5.87    2.90   0
   6   5  -6    1.78    1.87   0
   6   5  -6    2.02    1.86   0
   5   5  -6    4.37    1.86   0
   5   5  -6    6.06    1.81   0
   4   5  -6   10.63    1.89   0
   4   5  -6    8.82    2.68   0
   3   5  -6   62.91    2.43   0
   3   5  -6   20.26    5.66   0
  -2  -5   6    4.38    2.50   0
   2   5  -6   -0.28    1.80   0
  -1  -5   6   20.92    2.01   0
   1   5  -6   20.46    1.98   0
   0  -5   6   24.27    1.95   0
   0   5  -6   27.17    2.10   0
   1  -5   6    1.35    1.92   0
   1  -5   6   19.62    2.51   0
  -1   5  -6   18.10    2.58   0
   2  -5   6  114.70    2.78   0
  -2   5  -6  122.16    2.85   0
  -3   5  -6   43.62    2.31   0
   3  -5   6   43.70    2.92   0
  -4   5  -6    6.34    2.52   0
   4  -5   6    5.15    1.75   0
  -5   5  -6   21.74    3.07   0
   5  -5   6   21.69    2.95   0
  -6   5  -6   14.77    2.20   0
   6  -5   6   13.72    2.90   0
  -7   5  -6    3.34    2.85   0
   7  -5   6    2.33    2.76   0
  -8   5  -6    3.10    3.00   0
   8  -5   6    3.31    2.86   0
  -9   5  -6    5.34    3.23   0
   9  -5   6    6.54    3.26   0
 -10   5  -6    1.49    3.25   0
  10  -5   6    0.55    3.33   0
 -11   5  -6    1.15    3.77   0
  11  -5   6    2.57    3.62   0
  12   4  -6   -1.16    2.69   0
  12   4  -6    1.62    3.82   0
  11   4  -6    2.14    3.47   0
  11   4  -6    2.16    3.44   0
  10   4  -6    8.11    3.25   0
  10   4  -6    3.72    3.33   0
   9   4  -6    1.67    2.24   0
   9   4  -6   -0.58    3.04   0
   8   4  -6   10.60    2.73   0
   8   4  -6    7.50    2.27   0
   7   4  -6   15.65    2.09   0
   7   4  -6   16.91    2.19   0
   6   4  -6   18.25    2.75   0
   6   4  -6   18.70    2.06   0
   5   4  -6   47.61    2.94   0
   5   4  -6   48.45    2.27   0
   4   4  -6   49.94    2.98   0
   4   4  -6   50.32    2.82   0
  -3  -4   6   31.03    2.72   0
   3   4  -6   27.79    1.98   0
  -2  -4   6   15.21    1.94   0
   2   4  -6   18.76    1.82   0
  -1  -4   6  220.43    3.67   0
   1   4  -6  235.54    4.11   0
   0  -4   6   14.05    5.26   0
   0  -4   6   16.35    1.97   0
   0   4  -6   18.30    2.07   0
   1  -4   6   40.36    2.15   0
  -1   4  -6   42.81    2.19   0
  -2   4  -6  141.41    2.98   0
   2  -4   6  130.59    3.42   0
  -3   4  -6   81.74    3.27   0
   3  -4   6   74.56    2.51   0
  -4   4  -6    1.42    1.80   0
   4  -4   6    3.83    1.84   0
  -5   4  -6   75.34    2.69   0
   5  -4   6   82.69    3.31   0
   6  -4   6   61.89    3.31   0
  -6   4  -6   61.61    2.66   0
  -7   4  -6    1.17    2.84   0
   7  -4   6    4.94    2.82   0
  -8   4  -6    4.75    2.95   0
   8  -4   6    5.28    2.06   0
   9  -4   6    4.82    2.92   0
  -9   4  -6    4.29    2.38   0
  10  -4   6    0.53    3.32   0
 -10   4  -6    1.01    3.22   0
  11  -4   6    0.35    3.62   0
 -11   4  -6   -1.02    2.71   0
  12   3  -6   -1.18    3.83   0
  12   3  -6   -1.85    3.87   0
  11   3  -6   -1.10    2.27   0
  11   3  -6    1.20    3.28   0
  10   3  -6    6.11    3.14   0
  10   3  -6    8.62    3.10   0
   9   3  -6    0.84    2.03   0
   9   3  -6    1.27    2.96   0
   8   3  -6    1.37    2.84   0
   8   3  -6    2.90    1.96   0
   7   3  -6   30.06    2.26   0
   7   3  -6   35.03    2.30   0
   6   3  -6   69.29    2.53   0
   6   3  -6   68.01    3.15   0
   5   3  -6   50.79    2.36   0
   5   3  -6   50.36    2.30   0
   4   3  -6  108.18    3.47   0
  -4  -3   6  103.88    3.53   0
   3   3  -6   11.97    3.94   0
  -3  -3   6   17.78    2.61   0
   3   3  -6   16.21    1.92   0
  -2  -3   6    2.75    1.83   0
   2   3  -6    1.55    1.85   0
  -1  -3   6  177.85    3.36   0
   1   3  -6  177.24    3.32   0
   0  -3   6  104.57    3.43   0
   0   3  -6  111.37    2.86   0
  -1   3  -6    1.39    1.78   0
   1  -3   6    1.88    1.72   0
  -2   3  -6  110.98    2.85   0
   2  -3   6  113.01    2.84   0
  -3   3  -6  165.85    3.62   0
   3  -3   6  159.78    3.67   0
  -4   3  -6    1.90    1.82   0
   4  -3   6    1.35    2.63   0
  -5   3  -6  168.35    3.21   0
   5  -3   6  171.23    3.79   0
  -6   3  -6   73.34    3.39   0
   6  -3   6   68.58    3.26   0
  -7   3  -6    0.64    2.80   0
   7  -3   6   -0.50    1.91   0
   8  -3   6    1.25    2.99   0
  -8   3  -6    3.32    1.93   0
  -9   3  -6    5.07    3.03   0
   9  -3   6    4.25    3.20   0
 -10   3  -6   -1.31    3.39   0
  10  -3   6    1.58    2.26   0
 -11   3  -6    1.57    2.58   0
  11  -3   6    0.96    3.51   0
  12  -3   6   -0.24    3.86   0
  12   2  -6   -0.26    3.35   0
  12   2  -6    0.66    3.55   0
  11   2  -6    1.41    3.31   0
  11   2  -6    1.78    3.25   0
  10   2  -6    4.74    3.18   0
  10   2  -6    2.51    2.27   0
   9   2  -6    0.43    2.99   0
   9   2  -6    2.31    3.00   0
   8   2  -6   -0.76    1.95   0
   8   2  -6   -1.72    2.81   0
   7   2  -6   -1.12    1.98   0
   7   2  -6    2.36    2.77   0
   6   2  -6   16.91    2.86   0
   6   2  -6   19.12    2.77   0
   5   2  -6   24.83    2.86   0
  -4  -2   6  184.97    3.94   0
   4   2  -6  184.94    3.97   0
   3   2  -6   43.20    4.24   0
  -3  -2   6   56.92    3.04   0
   3   2  -6   59.57    3.06   0
  -2  -2   6  149.66    3.31   0
   2   2  -6  158.57    3.35   0
  -1  -2   6  244.55    3.87   0
   1   2  -6  246.30    3.91   0
   0   2  -6  108.85    2.94   0
   0  -2   6  108.64    2.96   0
  -1   2  -6   11.22    1.90   0
   1  -2   6   12.14    2.04   0
  -2   2  -6  294.82    4.05   0
   2  -2   6  300.57    4.45   0
  -3   2  -6   17.20    2.67   0
   3  -2   6   17.49    2.68   0
  -4   2  -6   83.22    3.30   0
   4  -2   6   76.21    2.62   0
  -5   2  -6   97.07    2.66   0
   5  -2   6  103.94    3.33   0
  -6   2  -6   13.62    2.06   0
   6  -2   6   16.28    2.81   0
  -7   2  -6    3.27    1.86   0
   7  -2   6   -0.04    2.76   0
  -8   2  -6   11.01    1.92   0
   8  -2   6    8.80    2.06   0
  -9   2  -6    6.41    2.22   0
   9  -2   6    7.30    3.09   0
 -10   2  -6    1.00    2.26   0
  10  -2   6   -0.31    3.10   0
 -11   2  -6    2.61    2.56   0
  11  -2   6    0.81    2.76   0
  12  -2   6    1.49    4.11   0
  12   1  -6   -0.09    4.31   0
  12   1  -6    1.49    4.28   0
  11   1  -6    3.60    3.27   0
  11   1  -6    2.97    3.33   0
  10   1  -6    4.38    3.19   0
  10   1  -6    2.63    3.17   0
   9   1  -6   -0.39    2.85   0
   9   1  -6    0.44    2.88   0
   8   1  -6    2.87    2.64   0
   8   1  -6    2.28    2.66   0
   7   1  -6   18.95    2.91   0
   7   1  -6   17.83    2.19   0
   6   1  -6    3.41    2.62   0
   6   1  -6    1.66    1.85   0
   5   1  -6  135.95    3.96   0
  -5  -1   6  133.79    3.94   0
   4   1  -6   83.11    3.62   0
  -4  -1   6  116.46    3.72   0
   4   1  -6  114.34    3.17   0
   3   1  -6   24.97    3.17   0
  -3  -1   6   31.73    2.27   0
   3   1  -6   30.47    2.32   0
  -2  -1   6    8.39    2.83   0
   2   1  -6    8.46    2.88   0
   1   1  -6  339.82    4.99   0
  -1  -1   6  239.51    6.38   0
  -1  -1   6  314.61    4.40   0
   0   1  -6   13.58    2.88   0
   0  -1   6    7.81    1.84   0
  -1   1  -6   14.59    2.13   0
   1  -1   6   14.83    2.12   0
  -2   1  -6   68.86    2.54   0
   2  -1   6   77.35    3.17   0
   3  -1   6   92.28    2.67   0
  -3   1  -6   96.75    2.69   0
   4  -1   6    1.61    1.72   0
  -4   1  -6    0.16    2.53   0
   5  -1   6   24.39    2.10   0
  -5   1  -6   19.26    1.91   0
   6  -1   6   13.25    2.71   0
  -6   1  -6   11.39    2.55   0
   7  -1   6    1.08    2.10   0
  -7   1  -6   -1.11    2.68   0
   8  -1   6   17.56    2.47   0
  -8   1  -6   21.58    2.40   0
   9  -1   6    7.37    3.27   0
  -9   1  -6    7.68    3.22   0
  10  -1   6    2.36    3.07   0
 -10   1  -6    2.78    3.18   0
 -11   1  -6    2.51    2.47   0
  11  -1   6    2.92    2.62   0
  12   0  -6    0.51    6.36   0
  12   0  -6   -0.05    6.28   0
  11   0  -6    2.97    3.92   0
  11   0  -6    2.90    4.02   0
  10   0  -6    3.07    3.10   0
  10   0  -6    4.79    3.15   0
   9   0  -6    1.70    2.75   0
   9   0  -6    1.72    2.83   0
   8   0  -6   19.60    2.97   0
   8   0  -6   21.45    2.99   0
   7   0  -6   63.38    3.52   0
   7   0  -6   65.94    2.89   0
   6   0  -6    6.23    2.69   0
   6   0  -6    4.75    2.91   0
  -5   0   6   23.20    2.17   0
   5   0  -6   23.82    2.94   0
   4   0  -6    8.68    2.19   0
  -4   0   6   16.52    2.15   0
   4   0  -6   14.11    2.20   0
   3   0  -6    5.96    2.86   0
   3   0  -6    6.33    3.01   0
  -3   0   6    2.88    2.84   0
   2   0  -6   54.74    3.30   0
  -2   0   6   40.64    2.65   0
  -2   0   6   51.91    2.55   0
   1   0  -6  230.24    4.48   0
  -1   0   6  231.50    3.98   0
  -1   0   6  106.30    3.97   0
   0   0  -6  115.80    3.62   0
   0   0   6  108.09    3.00   0
   1   0   6  124.14    3.00   0
  -1   0  -6  129.22    3.55   0
   2   0   6  219.89    3.55   0
  -2   0  -6  233.24    4.07   0
   3   0   6    3.11    2.48   0
  -3   0  -6    6.61    1.86   0
   4   0   6   17.53    1.93   0
  -4   0  -6   18.72    1.88   0
   5   0   6   20.85    1.97   0
  -5   0  -6   18.24    1.90   0
   6   0   6    2.47    2.38   0
  -6   0  -6    1.96    2.49   0
  -7   0  -6   -0.09    2.69   0
   7   0   6    1.56    2.00   0
   8   0   6   18.55    3.24   0
  -8   0  -6   19.33    2.16   0
   9   0   6    6.92    2.36   0
  -9   0  -6    8.94    3.23   0
  10   0   6    1.08    3.34   0
 -10   0  -6    2.81    3.52   0
  11   0   6    0.29    2.40   0
 -11   0  -6   -0.53    2.56   0
  10  -1  -6    3.78    4.40   0
  10  -1  -6    4.24    5.04   0
   9  -1  -6    0.44    3.43   0
   9  -1  -6    0.94    2.63   0
   8  -1  -6   24.96    3.86   0
   8  -1  -6   26.77    3.21   0
   7  -1  -6   50.06    3.39   0
   7  -1  -6   57.25    3.46   0
   6  -1  -6    0.58    2.66   0
  -6   1   6    1.42    2.59   0
   5  -1  -6    7.29    2.62   0
   5  -1  -6    7.78    2.80   0
  -5   1   6    8.40    1.92   0
   4  -1  -6   43.88    2.33   0
   4  -1  -6   36.91    3.18   0
  -4   1   6   48.93    3.21   0
   3  -1  -6    2.43    3.22   0
   3  -1  -6    2.63    1.98   0
  -3   1   6    3.59    2.64   0
  -2   1   6   71.42    3.15   0
   2  -1  -6  272.53    4.87   0
  -2   1   6  286.74    4.98   0
  -1   1   6  824.95    7.19   0
  -1   1   6  580.43    7.29   0
   1  -1  -6  837.45    7.25   0
   0   1   6    5.30    2.00   0
   0  -1  -6    4.11    2.86   0
  -1  -1  -6   10.39    2.65   0
   1   1   6   12.02    2.65   0
   2   1   6  189.92    3.85   0
  -2  -1  -6  188.62    3.80   0
   3   1   6   78.63    3.00   0
  -3  -1  -6   72.87    2.94   0
  -4  -1  -6   69.89    2.91   0
   4   1   6   63.84    2.97   0
   5   1   6    9.69    2.50   0
  -5  -1  -6    7.33    2.58   0
  -6  -1  -6    9.88    2.51   0
   6   1   6    8.71    1.91   0
  -7  -1  -6    4.73    2.71   0
   7   1   6    3.25    1.94   0
   8   1   6   24.69    3.12   0
  -8  -1  -6   20.50    3.01   0
   9   1   6    6.87    3.09   0
  -9  -1  -6    5.94    3.10   0
  10   1   6   -0.93    2.44   0
 -10  -1  -6    0.59    3.37   0
 -11  -1  -6    0.69    2.52   0
  11   1   6   -0.02    2.56   0
   8  -2  -6   43.80    5.10   0
   8  -2  -6   42.62    5.12   0
   7  -2  -6    4.20    1.92   0
   7  -2  -6   88.68    4.77   0
   7  -2  -6   97.14    4.85   0
   6  -2  -6    1.50    2.52   0
   6  -2  -6    3.11    2.64   0
  -6   2   6    2.16    3.20   0
   5  -2  -6    1.61    1.97   0
   5  -2  -6   45.43    3.19   0
  -5   2   6   48.37    3.25   0
   4  -2  -6  120.13    3.13   0
   4  -2  -6  159.10    4.27   0
  -4   2   6  161.64    4.36   0
   3  -2  -6    7.08    2.19   0
   3  -2  -6    8.45    1.92   0
  -3   2   6    7.91    2.76   0
  -2   2   6   56.11    2.61   0
  -2   2   6   48.36    2.81   0
   2  -2  -6   58.14    2.64   0
  -1   2   6  370.89    5.58   0
   1  -2  -6  471.17    5.66   0
  -1   2   6  457.67    5.55   0
   0   2   6  447.35    4.92   0
   0  -2  -6  451.48    4.84   0
   1   2   6   88.18    3.18   0
  -1  -2  -6   92.25    2.65   0
   2   2   6  255.24    3.67   0
  -2  -2  -6  257.22    3.64   0
   3   2   6   32.89    2.15   0
  -3  -2  -6   34.89    2.56   0
  -4  -2  -6   12.08    2.47   0
   4   2   6   10.91    2.63   0
  -5  -2  -6  228.61    3.92   0
   5   2   6  214.68    3.33   0
  -6  -2  -6   35.73    2.18   0
   6   2   6   34.38    2.23   0
   7   2   6    5.80    2.04   0
  -7  -2  -6   10.37    2.68   0
  -8  -2  -6   15.50    2.22   0
   8   2   6   13.47    2.20   0
  -9  -2  -6    1.80    3.13   0
   9   2   6    2.83    2.13   0
  10   2   6    1.50    3.36   0
 -10  -2  -6    0.70    2.29   0
  11   2   6    1.09    3.86   0
 -11  -2  -6   -0.23    2.63   0
   8  -3  -6    1.77    1.75   0
   7  -3  -6    8.85    1.94   0
   7  -3  -6   51.63    5.73   0
   7  -3  -6   55.27    5.88   0
   6  -3  -6    2.17    1.86   0
  -6   3   6    7.48    2.76   0
   6  -3  -6    6.93    3.34   0
   5  -3  -6   33.53    3.05   0
  -5   3   6   35.62    3.14   0
   5  -3  -6   -1.38    2.01   0
   4  -3  -6    7.02    2.14   0
   4  -3  -6   92.46    3.69   0
  -4   3   6   85.37    3.67   0
  -3   3   6    0.40    2.69   0
   3  -3  -6   -0.36    2.16   0
  -3   3   6   -1.27    1.93   0
   3  -3  -6    1.86    2.52   0
  -2   3   6    1.05    2.29   0
   2  -3  -6    2.03    2.72   0
  -2   3   6    2.34    1.84   0
  -1   3   6  125.58    4.40   0
  -1   3   6  164.18    3.28   0
   1  -3  -6  174.79    3.89   0
   0   3   6    5.29    2.53   0
   0  -3  -6    1.59    1.77   0
   1   3   6   77.05    2.44   0
  -1  -3  -6   86.01    2.48   0
  -2  -3  -6   24.94    2.06   0
   2   3   6   32.97    2.79   0
  -3  -3  -6    9.10    2.60   0
   3   3   6    9.79    2.55   0
  -4  -3  -6    3.58    1.82   0
   4   3   6    2.17    2.48   0
  -5  -3  -6   74.62    3.14   0
   5   3   6   75.45    3.04   0
  -6  -3  -6   27.01    2.13   0
   6   3   6   25.33    2.76   0
   7   3   6    1.11    1.84   0
  -7  -3  -6    1.43    1.85   0
   8   3   6    9.40    2.00   0
  -8  -3  -6    9.31    2.17   0
   9   3   6    3.64    3.18   0
  -9  -3  -6    3.33    2.12   0
 -10  -3  -6    3.03    3.21   0
  10   3   6   -0.03    2.40   0
  11   3   6   -0.92    2.77   0
  13  -4  -6   -0.02    3.65   0
  12  -4  -6    1.15    2.20   0
  11  -4  -6    0.66    3.02   0
  10  -4  -6   -0.56    1.92   0
   9  -4  -6    0.54    1.81   0
   8  -4  -6    5.33    2.68   0
   7  -4  -6    4.07    1.90   0
   6  -4  -6   -0.85    1.91   0
  -6   4   6    2.03    2.63   0
   6  -4  -6    2.08    3.18   0
   5  -4  -6   74.84    3.11   0
   5  -4  -6   94.67    4.02   0
  -5   4   6   93.95    4.16   0
  -4   4   6  152.27    4.28   0
   4  -4  -6  150.67    4.32   0
   4  -4  -6  113.07    2.94   0
   3  -4  -6    2.16    1.89   0
  -3   4   6    3.34    1.94   0
  -3   4   6    2.18    1.95   0
   2  -4  -6  389.18    4.86   0
  -2   4   6  391.19    5.40   0
  -2   4   6  328.09    4.98   0
   1  -4  -6   53.23    2.33   0
  -1   4   6   53.13    2.34   0
  -1   4   6   41.86    3.31   0
   0  -4  -6   20.19    1.97   0
   0   4   6   21.45    2.67   0
   0   4   6   17.93    2.41   0
  -1  -4  -6   14.93    1.88   0
   1   4   6   15.64    2.50   0
  -2  -4  -6   46.15    2.77   0
   2   4   6   47.28    2.72   0
   3   4   6   14.21    2.60   0
  -3  -4  -6   13.38    1.89   0
  -4  -4  -6   19.62    1.89   0
   4   4   6   18.85    2.04   0
   5   4   6   22.24    2.72   0
  -5  -4  -6   30.38    2.09   0
   6   4   6   -1.05    1.94   0
  -6  -4  -6    1.28    1.76   0
   7   4   6    8.15    1.90   0
  -7  -4  -6    8.19    2.79   0
   8   4   6    5.19    2.22   0
  -8  -4  -6    5.27    2.14   0
  -9  -4  -6    3.24    2.26   0
   9   4   6    1.25    2.16   0
  10   4   6    0.73    2.35   0
 -10  -4  -6    2.19    3.45   0
  12  -5  -6    3.09    3.31   0
  11  -5  -6    1.69    2.25   0
  10  -5  -6   -0.31    1.93   0
   9  -5  -6    1.63    1.93   0
   8  -5  -6   14.53    2.84   0
   7  -5  -6    1.24    1.87   0
   6  -5  -6    2.85    3.19   0
   6  -5  -6    1.32    2.74   0
  -6   5   6    2.85    3.42   0
  -5   5   6   37.83    3.18   0
   5  -5  -6   36.43    3.12   0
   5  -5  -6   28.41    2.18   0
   4  -5  -6   67.05    3.36   0
  -4   5   6   66.99    3.44   0
   4  -5  -6    0.31    2.01   0
  -3   5   6    0.72    1.88   0
  -3   5   6   -0.14    1.93   0
   3  -5  -6    1.58    1.87   0
   2  -5  -6  163.23    3.88   0
  -2   5   6  154.85    3.82   0
  -2   5   6  126.45    3.08   0
   1  -5  -6  139.39    3.51   0
  -1   5   6  140.07    3.63   0
  -1   5   6  107.86    3.70   0
   0  -5  -6    9.15    1.93   0
   0   5   6   11.30    1.75   0
   0   5   6    8.38    2.30   0
  -1  -5  -6   27.36    2.71   0
   1   5   6   21.40    2.66   0
  -2  -5  -6   35.33    2.12   0
   2   5   6   37.56    2.13   0
  -3  -5  -6    1.96    1.73   0
   3   5   6   -0.34    1.75   0
   4   5   6    7.07    1.77   0
  -4  -5  -6    5.62    2.51   0
   5   5   6   10.83    2.04   0
  -5  -5  -6   11.82    1.96   0
   6   5   6    0.77    2.84   0
  -6  -5  -6    0.37    2.81   0
   7   5   6    3.83    1.93   0
  -7  -5  -6    4.04    2.74   0
  -8  -5  -6    5.46    2.12   0
   8   5   6    2.17    3.05   0
  -9  -5  -6    0.28    3.30   0
   9   5   6   -0.45    2.37   0
  10   5   6    0.95    3.56   0
 -10  -5  -6   -1.24    2.57   0
  12  -6  -6    1.61    2.50   0
  11  -6  -6    8.43    3.12   0
  10  -6  -6   -0.99    2.18   0
   9  -6  -6    5.05    2.86   0
   8  -6  -6   10.56    2.02   0
   7  -6  -6   11.24    2.83   0
   6  -6  -6    2.16    3.37   0
   6  -6  -6    2.94    2.78   0
  -6   6   6    2.82    3.38   0
   5  -6  -6    7.17    2.58   0
   5  -6  -6    4.07    2.12   0
  -5   6   6    7.62    2.67   0
   4  -6  -6    2.02    2.55   0
   4  -6  -6    1.22    2.07   0
  -4   6   6    1.37    1.82   0
  -3   6   6    5.14    2.04   0
  -3   6   6    4.28    1.86   0
   3  -6  -6    6.23    2.00   0
  -2   6   6    4.47    2.25   0
  -2   6   6  150.86    3.73   0
   2  -6  -6  160.10    3.29   0
   1  -6  -6  207.00    3.36   0
  -1   6   6  164.50    3.36   0
  -1   6   6  204.52    3.89   0
   0   6   6    2.52    3.10   0
   0  -6  -6    0.93    1.76   0
   0   6   6    3.88    2.41   0
  -1  -6  -6   20.35    2.17   0
   1   6   6   20.13    2.76   0
   2   6   6   35.30    2.75   0
  -2  -6  -6   32.89    2.02   0
   3   6   6    1.37    1.78   0
  -3  -6  -6    4.72    2.54   0
   4   6   6   12.44    2.75   0
  -4  -6  -6   14.26    2.70   0
   5   6   6    3.08    1.98   0
  -5  -6  -6    6.61    2.74   0
  -6  -6  -6    3.53    1.99   0
   6   6   6    4.72    2.79   0
   7   6   6    2.08    2.17   0
  -7  -6  -6   -0.11    2.95   0
  -8  -6  -6   -0.93    2.86   0
   8   6   6    2.96    3.30   0
  -9  -6  -6    3.26    3.60   0
   9   6   6   -1.24    2.40   0
  12  -7  -6   -1.36    2.49   0
  11  -7  -6    2.02    2.27   0
  10  -7  -6   -1.41    2.13   0
   9  -7  -6    1.44    2.12   0
   8  -7  -6    3.56    2.00   0
   7  -7  -6    6.75    2.10   0
   6  -7  -6    3.44    3.41   0
  -6   7   6    2.37    3.55   0
   6  -7  -6    2.72    1.97   0
   5  -7  -6   16.03    2.17   0
  -5   7   6   24.48    2.98   0
   5  -7  -6   24.21    2.99   0
  -4   7   6   18.86    3.16   0
   4  -7  -6   20.20    2.91   0
   3  -7  -6   18.87    2.86   0
  -3   7   6    4.28    2.08   0
  -3   7   6   17.66    2.13   0
  -2   7   6  158.98    3.34   0
  -2   7   6   85.86    2.68   0
   2  -7  -6  162.40    3.28   0
  -1   7   6   72.48    2.95   0
   1  -7  -6   75.01    2.35   0
  -1   7   6   26.15    2.27   0
   0   7   6    1.03    2.95   0
   0   7   6   -0.28    1.73   0
   0  -7  -6    1.01    2.49   0
   1   7   6   13.28    3.07   0
   1   7   6   14.17    2.59   0
  -1  -7  -6    9.63    1.94   0
   2   7   6   20.34    2.66   0
  -2  -7  -6   21.99    2.68   0
   3   7   6    2.85    2.09   0
  -3  -7  -6    1.98    2.63   0
  -4  -7  -6   12.42    1.99   0
   4   7   6   11.48    2.01   0
  -5  -7  -6   11.88    2.08   0
   5   7   6   10.71    2.15   0
  -6  -7  -6    2.00    2.03   0
   6   7   6   -0.36    2.17   0
  -7  -7  -6    3.31    3.17   0
   7   7   6   -0.29    2.19   0
   8   7   6    1.67    2.35   0
  -8  -7  -6   -0.84    2.23   0
  11  -8  -6    3.65    2.58   0
  10  -8  -6    0.30    2.47   0
   9  -8  -6   -0.06    2.17   0
   8  -8  -6    3.83    3.09   0
   7  -8  -6   -0.49    2.07   0
  -7   8   6    7.69    4.95   0
  -7   8   6    7.78    4.54   0
   6  -8  -6    2.49    3.56   0
   6  -8  -6    0.08    3.00   0
  -6   8   6    2.99    2.70   0
   5  -8  -6   65.48    3.48   0
  -5   8   6   59.88    3.52   0
  -4   8   6   13.02    2.91   0
   4  -8  -6   16.36    2.86   0
   3  -8  -6    0.89    1.98   0
  -3   8   6    2.94    2.81   0
  -3   8   6    1.29    1.88   0
   2  -8  -6   23.47    2.80   0
  -2   8   6   10.73    2.16   0
  -2   8   6   23.43    2.74   0
   1  -8  -6   27.53    2.13   0
  -1   8   6   18.87    2.94   0
  -1   8   6   24.99    2.84   0
   0  -8  -6    0.22    1.82   0
   0   8   6   -1.79    2.86   0
   0   8   6   -1.76    2.53   0
  -1  -8  -6   24.87    2.02   0
   1   8   6   20.33    2.55   0
   1   8   6   27.10    2.14   0
  -2  -8  -6   35.17    2.95   0
   2   8   6    1.95    2.28   0
   2   8   6   35.78    2.99   0
  -3  -8  -6    8.31    2.73   0
   3   8   6    1.46    1.99   0
  -4  -8  -6   19.61    3.06   0
   4   8   6   16.28    2.18   0
   5   8   6    5.95    3.03   0
  -5  -8  -6    5.16    2.12   0
  -6  -8  -6   -0.61    2.21   0
   6   8   6   -0.74    2.31   0
   7   8   6   -0.83    2.33   0
  -7  -8  -6    3.28    3.23   0
   8   8   6    2.51    2.64   0
  -8  -8  -6   -1.27    3.41   0
  11  -9  -6   -1.69    2.53   0
  10  -9  -6    2.77    2.38   0
   9  -9  -6    1.60    2.23   0
   8  -9  -6    4.30    2.31   0
  -7   9   6    7.96    4.06   0
  -7   9   6    8.24    3.90   0
   7  -9  -6    7.90    2.35   0
  -6   9   6    2.65    3.07   0
  -6   9   6    3.06    3.09   0
   6  -9  -6    1.51    2.07   0
   5  -9  -6   33.90    2.38   0
  -5   9   6   28.31    3.24   0
   4  -9  -6   35.87    2.48   0
  -4   9   6   33.74    2.37   0
  -3   9   6    7.77    2.07   0
  -3   9   6   -2.70    2.09   0
   3  -9  -6    8.26    2.68   0
  -2   9   6    2.38    2.12   0
   2  -9  -6   17.52    2.22   0
  -2   9   6   18.40    3.06   0
  -1   9   6    0.27    2.12   0
   1  -9  -6    0.65    2.51   0
  -1   9   6    2.34    2.70   0
   0   9   6    3.85    3.07   0
   0  -9  -6    4.30    2.62   0
   0   9   6    2.20    2.52   0
   1   9   6   19.54    2.38   0
  -1  -9  -6   26.09    2.20   0
   1   9   6   24.07    3.05   0
   2   9   6   15.24    2.40   0
  -2  -9  -6   22.59    2.17   0
   2   9   6   26.88    2.95   0
   3   9   6   -1.40    2.31   0
  -3  -9  -6   -1.45    2.05   0
   3   9   6   -0.96    2.93   0
  -4  -9  -6    3.57    2.15   0
   4   9   6    0.43    2.99   0
   5   9   6    3.68    2.23   0
  -5  -9  -6    3.19    3.21   0
   6   9   6    1.27    3.27   0
  -6  -9  -6   -2.96    2.33   0
   7   9   6    2.98    3.55   0
  -7  -9  -6    0.78    2.58   0
  10 -10  -6    0.88    3.57   0
   9 -10  -6    3.23    2.35   0
   8 -10  -6    0.45    2.45   0
   7 -10  -6   -0.01    2.22   0
  -7  10   6    3.91    4.07   0
  -7  10   6    1.20    4.03   0
  -6  10   6    1.72    3.28   0
  -6  10   6    2.73    3.14   0
   5 -10  -6   34.68    3.26   0
  -5  10   6   35.91    3.21   0
  -4  10   6   16.70    3.18   0
   4 -10  -6   20.12    2.27   0
   3 -10  -6    5.72    2.14   0
  -3  10   6    3.62    2.11   0
  -3  10   6    6.13    2.18   0
   2 -10  -6   16.11    2.13   0
  -2  10   6   14.99    2.96   0
  -2  10   6   16.47    2.91   0
  -1  10   6    0.57    2.22   0
  -1  10   6    3.03    2.05   0
   1 -10  -6    2.61    2.75   0
   0  10   6   -0.05    2.15   0
   0  10   6    4.82    2.83   0
   0 -10  -6    1.67    1.90   0
   1  10   6    3.59    2.00   0
  -1 -10  -6    5.21    2.76   0
   1  10   6   -0.75    2.15   0
   2  10   6    2.28    2.34   0
   2  10   6    7.55    2.98   0
  -2 -10  -6    8.35    3.12   0
   3  10   6    2.64    2.35   0
   3  10   6    1.14    2.18   0
  -3 -10  -6   -0.53    2.11   0
   4  10   6    4.22    2.26   0
   4  10   6    3.20    3.48   0
  -4 -10  -6    3.56    2.27   0
   5  10   6   -1.57    3.28   0
  -5 -10  -6    0.89    2.51   0
  -6 -10  -6   -3.01    3.56   0
   6  10   6    4.38    3.52   0
   9 -11  -6    1.85    3.78   0
   8 -11  -6    4.65    2.48   0
  -7  11   6    2.27    3.40   0
  -7  11   6    0.94    3.37   0
  -6  11   6    6.64    3.43   0
  -6  11   6    5.31    3.50   0
  -5  11   6    5.40    3.35   0
  -5  11   6    4.01    2.27   0
   4 -11  -6    6.15    3.14   0
  -4  11   6    5.65    3.18   0
   3 -11  -6    3.00    3.02   0
  -3  11   6    0.61    3.07   0
   2 -11  -6    8.08    2.28   0
  -2  11   6    7.17    3.12   0
  -2  11   6    5.25    2.40   0
  -1  11   6   -0.57    3.09   0
   1 -11  -6    0.40    2.16   0
  -1  11   6    1.26    2.09   0
   0 -11  -6   -0.05    3.04   0
   0  11   6    0.64    2.29   0
   0  11   6    0.28    3.16   0
  -1 -11  -6    2.48    2.25   0
   1  11   6    0.23    2.31   0
   1  11   6    3.24    2.98   0
   2  11   6    2.99    2.34   0
  -2 -11  -6    3.89    2.30   0
   2  11   6    4.41    3.04   0
  -3 -11  -6    1.33    2.35   0
   3  11   6   -0.53    3.40   0
   3  11   6    2.14    3.19   0
   4  11   6    0.51    3.56   0
   4  11   6    1.81    3.41   0
  -4 -11  -6    1.42    2.50   0
  -7  12   6    0.40    3.82   0
  -7  12   6    1.45    4.49   0
  -6  12   6    2.36    3.63   0
  -6  12   6   -0.68    3.73   0
  -5  12   6    2.36    3.52   0
  -5  12   6    3.72    3.49   0
  -4  12   6    2.12    3.36   0
   3 -12  -6    1.94    2.39   0
  -3  12   6    5.69    3.40   0
  -2  12   6   -0.18    2.34   0
  -2  12   6    1.95    3.23   0
   2 -12  -6    9.57    3.28   0
  -1  12   6    0.25    2.40   0
  -1  12   6   -0.95    3.04   0
   1 -12  -6   -1.08    3.00   0
   0  12   6   -1.11    2.38   0
   0  12   6    2.04    2.12   0
   0 -12  -6   -0.77    2.35   0
   1  12   6    5.54    3.49   0
  -1 -12  -6    6.24    2.58   0
   1  12   6    5.99    2.37   0
   2  12   6   -0.68    2.46   0
  -2 -12  -6    3.30    2.39   0
   2  12   6   -1.24    2.35   0
   3  12   6    0.07    2.70   0
  -3 -12  -6    1.07    2.56   0
   3  12   6    1.15    2.49   0
  -5  13   6    0.74    3.74   0
  -5  13   6    0.64    3.73   0
  -4  13   6    1.88    3.63   0
  -4  13   6   -1.75    3.70   0
  -3  13   6    1.84    2.52   0
   2 -13  -6    3.80    3.47   0
  -2  13   6    2.56    2.68   0
  -1  13   6    1.08    2.58   0
  -1  13   6   -0.70    2.62   0
   1 -13  -6    2.78    3.57   0
   0  13   6   -1.56    2.48   0
   0  13   6   -1.24    3.56   0
   0 -13  -6   -0.06    2.46   0
   2  13  -7   -0.42    2.50   0
   2  13  -7    1.49    3.55   0
   1  13  -7    1.02    2.51   0
   1  13  -7    3.97    2.50   0
   0  13  -7    5.04    2.60   0
   0  13  -7    5.47    3.62   0
  -1  13  -7    3.51    2.50   0
  -1  13  -7    2.26    3.39   0
  -2  13  -7   -0.06    2.35   0
  -2  13  -7    1.24    2.46   0
  -3  13  -7   -0.85    2.56   0
  -3  13  -7    3.13    3.58   0
  -4  13  -7   -0.61    2.54   0
  -4  13  -7   -0.08    3.69   0
   4  12  -7   -0.70    2.50   0
   4  12  -7    1.06    2.40   0
   3  12  -7    3.10    2.38   0
   3  12  -7    2.73    2.46   0
   2  12  -7    1.77    3.25   0
   2  12  -7    2.72    3.23   0
   1  12  -7    0.03    2.29   0
   1  12  -7    4.60    3.26   0
   0  12  -7    8.00    3.26   0
   0  12  -7    6.66    2.40   0
  -1  12  -7    3.53    2.30   0
  -1  12  -7    2.17    2.36   0
  -2  12  -7   -0.82    2.32   0
  -2  12  -7   -0.45    3.30   0
  -3  12  -7    2.39    2.37   0
  -3  12  -7   -0.63    2.20   0
  -4  12  -7   -0.58    2.43   0
  -4  12  -7    2.59    3.21   0
   5 -12   7   -0.21    3.59   0
  -5  12  -7    2.07    3.53   0
  -5  12  -7   -0.16    2.48   0
  -6  12  -7    3.05    3.84   0
   6 -12   7    1.60    3.77   0
  -6  12  -7    1.49    2.58   0
   6  11  -7   -0.62    2.59   0
   6  11  -7    2.76    3.52   0
   5  11  -7   -1.43    2.38   0
   5  11  -7    2.71    3.41   0
   4  11  -7    1.19    3.29   0
   4  11  -7    1.69    2.35   0
   3  11  -7    1.65    3.19   0
   3  11  -7    6.00    3.12   0
   2  11  -7    3.18    2.96   0
   2  11  -7   -1.44    2.17   0
   1  11  -7    3.27    3.06   0
   1  11  -7    0.99    2.15   0
   0  11  -7   15.50    3.15   0
   0  11  -7   14.68    2.30   0
  -1  11  -7   -1.39    2.82   0
  -1  11  -7    1.72    2.13   0
  -2  11  -7    4.98    2.99   0
  -2  11  -7   -0.11    2.22   0
  -3  11  -7    9.02    3.02   0
  -3  11  -7    9.78    2.29   0
  -4  11  -7   -0.85    2.12   0
   4 -11   7    2.05    2.58   0
  -4  11  -7   -2.98    3.07   0
  -5  11  -7    0.64    3.37   0
   5 -11   7    1.06    2.43   0
  -5  11  -7    1.97    3.27   0
   6 -11   7    0.06    3.40   0
  -6  11  -7    1.30    3.67   0
  -6  11  -7    0.38    2.29   0
  -7  11  -7    1.91    2.58   0
   7 -11   7    2.31    3.70   0
  -7  11  -7    4.34    3.67   0
  -8  11  -7    0.60    2.60   0
   8 -11   7    2.12    2.68   0
   7  10  -7   -2.04    3.54   0
   7  10  -7    1.29    3.62   0
   7  10  -7   -1.62    3.55   0
   6  10  -7   -0.44    3.31   0
   6  10  -7    2.92    3.40   0
   6  10  -7    0.26    3.34   0
   5  10  -7   -0.82    2.23   0
   5  10  -7   -0.36    2.25   0
   4  10  -7    1.37    2.12   0
   4  10  -7    4.26    2.12   0
   3  10  -7    1.82    2.07   0
   3  10  -7    2.73    2.20   0
   2  10  -7    2.08    2.82   0
   2  10  -7   -0.16    2.11   0
   1  10  -7   -0.59    2.87   0
   1  10  -7    6.74    2.85   0
   0  10  -7   15.69    2.13   0
   0  10  -7   14.04    2.09   0
  -1  10  -7    0.12    2.88   0
  -1  10  -7    1.25    2.89   0
  -2  10  -7    1.75    2.80   0
  -2  10  -7    4.04    2.03   0
   3 -10   7    6.28    2.39   0
  -3  10  -7   20.74    3.04   0
  -3  10  -7   15.45    2.86   0
  -4  10  -7    4.91    2.97   0
   4 -10   7    4.17    3.18   0
  -4  10  -7    4.51    2.14   0
  -5  10  -7    1.26    2.20   0
   5 -10   7   -2.32    2.23   0
  -6  10  -7    2.41    3.27   0
   6 -10   7    2.30    2.41   0
  -7  10  -7    5.25    2.36   0
   7 -10   7    3.34    3.48   0
  -8  10  -7    2.62    3.82   0
   8 -10   7    1.12    2.51   0
  -8  10  -7    1.84    3.57   0
   9 -10   7    1.09    3.62   0
   8   9  -7   -0.96    2.42   0
   8   9  -7    1.69    3.85   0
   8   9  -7    1.22    3.53   0
   7   9  -7   -0.14    3.47   0
   7   9  -7    4.56    3.41   0
   7   9  -7   -0.12    2.25   0
   6   9  -7    1.34    4.14   0
   6   9  -7    3.47    2.91   0
   6   9  -7    1.59    3.02   0
   5   9  -7   -0.26    3.69   0
   5   9  -7    1.10    3.07   0
   5   9  -7    0.18    2.10   0
   4   9  -7    5.63    2.09   0
   4   9  -7    5.06    2.93   0
   3   9  -7    3.39    2.02   0
   3   9  -7    2.79    1.96   0
   2   9  -7    0.87    2.85   0
   2   9  -7    1.45    1.97   0
   1   9  -7   15.97    2.16   0
   1   9  -7   15.11    2.10   0
   0   9  -7   12.28    2.09   0
   0   9  -7   11.97    2.09   0
  -1   9  -7   21.59    2.16   0
  -1   9  -7   28.93    2.97   0
  -2   9  -7    2.72    1.79   0
   3  -9   7   12.68    2.00   0
  -3   9  -7    9.17    2.16   0
   3  -9   7    1.65    2.18   0
   4  -9   7    9.88    2.93   0
   4  -9   7    6.31    3.18   0
  -4   9  -7    8.79    2.05   0
  -5   9  -7    5.01    2.32   0
   5  -9   7    2.50    2.20   0
   5  -9   7    6.78    3.06   0
  -6   9  -7    2.44    2.28   0
   6  -9   7    0.73    2.20   0
   6  -9   7    4.37    3.01   0
   7  -9   7    1.55    2.33   0
  -7   9  -7    2.54    3.18   0
   7  -9   7    1.61    3.26   0
   8  -9   7    2.94    3.45   0
  -8   9  -7    2.12    2.39   0
   9  -9   7   -1.06    2.50   0
  -9   9  -7    0.90    2.81   0
   9   8  -7    3.93    3.48   0
   9   8  -7   -1.38    2.53   0
   8   8  -7    1.58    2.32   0
   8   8  -7    2.36    2.40   0
   7   8  -7    0.97    3.05   0
   7   8  -7    1.06    3.06   0
   6   8  -7    5.34    3.05   0
   6   8  -7    1.62    3.85   0
   6   8  -7    2.35    1.98   0
   5   8  -7    1.14    3.79   0
   5   8  -7    3.18    2.01   0
   5   8  -7    1.53    2.86   0
   4   8  -7    9.28    2.09   0
   4   8  -7    7.17    2.09   0
   3   8  -7    9.77    2.02   0
   3   8  -7    9.92    2.03   0
   2   8  -7   -0.20    1.96   0
   2   8  -7    0.70    1.85   0
   1   8  -7   47.67    3.18   0
   1   8  -7   44.10    2.34   0
   0   8  -7   59.48    2.31   0
   1  -8   7    0.19    1.85   0
  -1   8  -7    5.08    2.65   0
   2  -8   7    2.54    3.04   0
   2  -8   7    5.22    2.64   0
  -2   8  -7    3.13    1.97   0
   3  -8   7    4.52    1.85   0
   3  -8   7    4.66    2.86   0
  -3   8  -7    1.62    2.63   0
  -4   8  -7    2.58    2.96   0
   4  -8   7    4.72    2.06   0
   4  -8   7    2.95    3.01   0
  -5   8  -7   -0.16    2.19   0
   5  -8   7   -0.15    2.88   0
  -6   8  -7   10.66    3.11   0
   6  -8   7   10.56    2.18   0
   7  -8   7    4.61    3.01   0
  -7   8  -7    5.20    2.24   0
  -8   8  -7    2.77    3.58   0
   8  -8   7    4.75    3.34   0
   9  -8   7    3.38    3.64   0
  -9   8  -7    4.51    3.70   0
  10  -8   7    0.20    3.81   0
 -10   8  -7    1.80    2.87   0
  10   7  -7    0.25    3.69   0
  10   7  -7    1.32    2.71   0
   9   7  -7    2.94    2.22   0
   9   7  -7    5.85    3.17   0
   8   7  -7    0.99    2.30   0
   8   7  -7   -2.02    2.13   0
   7   7  -7   -0.65    2.07   0
   7   7  -7    0.11    2.10   0
   6   7  -7    4.94    2.03   0
   6   7  -7    5.78    2.09   0
   5   7  -7    2.09    3.56   0
   5   7  -7   -0.94    1.95   0
   5   7  -7    1.35    1.92   0
   4   7  -7   30.95    2.22   0
   4   7  -7   27.30    2.10   0
   3   7  -7   33.19    2.77   0
   3   7  -7   31.74    2.07   0
   2   7  -7    2.76    2.53   0
   2   7  -7    2.01    2.59   0
  -1  -7   7   26.53    2.79   0
   1   7  -7   25.81    2.73   0
   0  -7   7   63.90    3.12   0
   0   7  -7   70.97    2.56   0
   1  -7   7   29.56    2.22   0
  -1   7  -7   34.20    2.86   0
   2  -7   7    1.55    2.71   0
   2  -7   7   -0.01    1.70   0
  -2   7  -7    0.59    2.47   0
   3  -7   7    0.83    1.97   0
   3  -7   7   17.51    2.64   0
  -3   7  -7   16.72    2.75   0
  -4   7  -7    7.71    2.07   0
   4  -7   7    7.54    2.69   0
  -5   7  -7   10.53    3.02   0
   5  -7   7    8.21    2.79   0
  -6   7  -7   25.35    2.23   0
   6  -7   7   19.66    2.86   0
  -7   7  -7    3.60    2.31   0
   7  -7   7    2.86    3.10   0
  -8   7  -7    2.82    3.25   0
   8  -7   7    0.39    3.04   0
   9  -7   7    6.41    3.39   0
  -9   7  -7    3.20    2.58   0
  10  -7   7   -0.81    3.67   0
 -10   7  -7    0.47    3.89   0
  10   6  -7    0.53    3.53   0
  10   6  -7    3.23    2.52   0
   9   6  -7    0.54    2.19   0
   9   6  -7    2.10    2.12   0
   8   6  -7    0.35    2.11   0
   8   6  -7    2.94    2.09   0
   7   6  -7   -0.21    2.78   0
   7   6  -7    3.37    1.96   0
   6   6  -7    8.36    2.00   0
   6   6  -7    8.79    1.99   0
   5   6  -7    3.28    2.61   0
   5   6  -7    5.02    1.89   0
   4   6  -7   26.38    2.03   0
   4   6  -7   25.58    2.84   0
   3   6  -7   21.55    2.06   0
   3   6  -7   25.51    2.88   0
  -2  -6   7    5.54    2.53   0
   2   6  -7    5.92    2.53   0
  -1  -6   7   51.43    2.25   0
   1   6  -7   49.32    2.20   0
   0  -6   7   15.96    2.69   0
   0   6  -7   18.29    1.95   0
   1  -6   7    3.33    2.56   0
   1  -6   7    3.82    2.93   0
  -1   6  -7    1.95    1.91   0
   2  -6   7    0.42    1.83   0
   2  -6   7    0.55    1.77   0
  -2   6  -7    2.65    1.86   0
  -3   6  -7   37.54    2.88   0
   3  -6   7   45.79    2.84   0
  -4   6  -7   74.31    2.68   0
   4  -6   7   65.97    2.52   0
  -5   6  -7   44.78    2.49   0
   5  -6   7   40.37    2.51   0
  -6   6  -7   23.37    3.01   0
   6  -6   7   18.14    2.22   0
  -7   6  -7    0.31    2.81   0
   7  -6   7    0.45    2.90   0
  -8   6  -7    1.96    3.18   0
   8  -6   7   -2.66    3.30   0
   9  -6   7    1.21    3.20   0
  -9   6  -7    2.84    2.34   0
  10  -6   7    1.13    3.47   0
 -10   6  -7    0.86    3.68   0
  11  -6   7    0.40    2.76   0
 -11   6  -7   -0.28    3.94   0
  11   5  -7    0.38    3.79   0
  11   5  -7    2.86    3.67   0
  10   5  -7    2.11    2.36   0
  10   5  -7   -0.29    3.54   0
   9   5  -7    3.08    3.27   0
   9   5  -7    6.33    3.32   0
   8   5  -7   -0.69    2.07   0
   8   5  -7    3.54    2.87   0
   7   5  -7    4.20    2.20   0
   7   5  -7    3.69    2.81   0
   6   5  -7   27.10    3.00   0
   6   5  -7   24.08    2.20   0
   5   5  -7   18.53    2.86   0
   5   5  -7   15.52    1.98   0
   4   5  -7   22.71    2.00   0
   4   5  -7   23.54    1.93   0
  -3  -5   7   37.89    2.11   0
   3   5  -7   38.67    2.14   0
   2   5  -7    1.15    1.78   0
  -2  -5   7   -2.63    2.56   0
  -1  -5   7   80.42    3.08   0
   1   5  -7   80.25    2.52   0
   0  -5   7   25.59    1.99   0
   0   5  -7   24.76    2.72   0
   1  -5   7   11.13    2.89   0
   1  -5   7   36.06    2.71   0
  -1   5  -7   43.36    2.20   0
   2  -5   7  157.67    3.02   0
  -2   5  -7  157.19    3.52   0
  -3   5  -7  191.18    3.29   0
   3  -5   7  193.88    3.78   0
   4  -5   7    3.66    1.76   0
  -4   5  -7    2.15    1.84   0
  -5   5  -7   21.10    2.17   0
   5  -5   7   18.03    2.80   0
  -6   5  -7   -1.11    3.04   0
   6  -5   7   -0.81    2.09   0
  -7   5  -7    1.06    2.19   0
   7  -5   7    2.28    2.98   0
  -8   5  -7    0.23    2.20   0
   8  -5   7    2.09    3.09   0
   9  -5   7    6.60    3.37   0
  -9   5  -7    5.40    2.41   0
 -10   5  -7    0.95    3.54   0
  10  -5   7    2.73    3.58   0
 -11   5  -7    0.35    3.87   0
  11  -5   7   -0.38    3.71   0
  11   4  -7   -2.03    3.57   0
  11   4  -7    2.07    3.52   0
  10   4  -7    2.03    3.35   0
  10   4  -7    0.76    3.41   0
   9   4  -7   -0.29    2.31   0
   9   4  -7    3.30    3.12   0
   8   4  -7    1.58    2.93   0
   8   4  -7    2.67    1.97   0
   7   4  -7    7.86    2.12   0
   7   4  -7    7.12    2.97   0
   6   4  -7   53.99    3.06   0
   6   4  -7   50.18    3.09   0
   5   4  -7   42.33    2.86   0
   5   4  -7   34.24    2.17   0
   4   4  -7   11.52    4.23   0
  -4  -4   7   17.19    1.89   0
   4   4  -7   14.28    1.85   0
  -3  -4   7    0.75    2.47   0
   3   4  -7    1.37    1.70   0
  -2  -4   7    6.07    2.29   0
   2   4  -7    7.70    1.73   0
  -1  -4   7   -0.00    1.80   0
   1   4  -7   -0.05    2.43   0
   0  -4   7    4.82    2.56   0
   0   4  -7    4.25    2.55   0
   1  -4   7   28.37    2.04   0
  -1   4  -7   33.21    2.08   0
  -2   4  -7   34.96    2.07   0
   2  -4   7   31.62    2.03   0
  -3   4  -7  118.66    3.28   0
   3  -4   7  118.44    3.25   0
  -4   4  -7    3.97    2.47   0
   4  -4   7    0.98    1.83   0
  -5   4  -7   67.01    3.17   0
   5  -4   7   65.76    2.53   0
  -6   4  -7    3.11    1.90   0
   6  -4   7    4.65    1.93   0
  -7   4  -7    2.30    2.80   0
   7  -4   7    1.14    2.80   0
  -8   4  -7    2.73    2.94   0
   8  -4   7    0.14    3.04   0
   9  -4   7    4.76    3.13   0
  -9   4  -7    4.45    3.12   0
 -10   4  -7   -1.19    2.28   0
  10  -4   7    2.08    3.36   0
 -11   4  -7    2.86    3.92   0
  11  -4   7    0.18    3.63   0
  12   3  -7   -1.12    3.82   0
  12   3  -7    0.55    2.56   0
  11   3  -7    0.89    3.47   0
  11   3  -7    0.47    2.46   0
  10   3  -7    3.03    3.22   0
  10   3  -7    0.58    3.22   0
   9   3  -7    1.44    2.93   0
   9   3  -7    2.68    3.10   0
   8   3  -7    5.54    2.97   0
   8   3  -7    6.44    2.96   0
   7   3  -7   45.34    3.29   0
   7   3  -7   44.40    3.11   0
   6   3  -7   36.28    2.29   0
   6   3  -7   37.44    3.14   0
   5   3  -7   41.94    2.17   0
  -4  -3   7   10.86    2.70   0
   4   3  -7   13.31    2.50   0
   4   3  -7    6.49    2.90   0
  -3  -3   7   46.47    2.86   0
   3   3  -7   49.68    2.94   0
  -2  -3   7    4.37    2.42   0
   2   3  -7    5.33    2.42   0
  -1  -3   7   65.34    2.33   0
   1   3  -7   63.29    2.28   0
   0  -3   7    5.79    2.72   0
   0   3  -7    2.24    2.75   0
  -1   3  -7   21.42    1.98   0
   1  -3   7   22.59    2.87   0
  -2   3  -7  213.90    3.78   0
   2  -3   7  206.48    3.85   0
  -3   3  -7   58.98    2.28   0
   3  -3   7   55.88    2.27   0
  -4   3  -7    8.56    2.55   0
   4  -3   7    2.49    2.54   0
  -5   3  -7   29.38    2.70   0
   5  -3   7   25.84    2.00   0
  -6   3  -7   32.22    2.88   0
   6  -3   7   26.82    2.23   0
  -7   3  -7    2.05    2.93   0
   7  -3   7    1.19    2.89   0
  -8   3  -7    5.64    2.91   0
   8  -3   7    2.07    2.20   0
  -9   3  -7    2.31    3.13   0
   9  -3   7    1.95    2.22   0
  10  -3   7    0.78    3.34   0
 -10   3  -7   -0.82    2.41   0
 -11   3  -7    2.37    3.62   0
  11  -3   7    1.03    2.69   0
  12   2  -7    0.79    3.58   0
  12   2  -7    1.00    4.52   0
  11   2  -7   -1.01    3.34   0
  11   2  -7   -1.33    3.50   0
  10   2  -7    5.08    3.25   0
  10   2  -7    4.02    3.25   0
   9   2  -7   -0.27    3.02   0
   9   2  -7    3.35    2.91   0
   8   2  -7    3.07    1.95   0
   8   2  -7    7.40    2.87   0
   7   2  -7   50.77    2.60   0
   7   2  -7   50.74    2.51   0
   6   2  -7   81.89    2.83   0
   6   2  -7   84.94    2.81   0
   5   2  -7    0.40    2.60   0
  -5  -2   7    1.73    2.57   0
   5   2  -7   -0.81    1.77   0
   4   2  -7   53.23    3.68   0
  -4  -2   7   78.83    3.34   0
   4   2  -7   81.31    3.38   0
  -3  -2   7   54.86    2.98   0
   3   2  -7   53.64    2.36   0
  -2  -2   7    6.26    1.81   0
   2   2  -7    6.39    1.88   0
  -1  -2   7   87.32    5.46   0
  -1  -2   7  117.87    2.83   0
   1   2  -7  119.65    2.79   0
   0   2  -7  138.28    3.65   0
   0  -2   7  134.83    3.10   0
  -1   2  -7    1.81    2.65   0
   1  -2   7   -1.73    1.94   0
  -2   2  -7   39.56    2.84   0
   2  -2   7   43.47    2.22   0
  -3   2  -7  173.46    3.15   0
   3  -2   7  190.03    3.62   0
  -4   2  -7    3.94    2.46   0
   4  -2   7    1.80    2.52   0
  -5   2  -7   14.42    1.89   0
   5  -2   7   11.91    1.86   0
  -6   2  -7   30.28    2.94   0
   6  -2   7   27.22    2.22   0
  -7   2  -7    7.82    2.14   0
   7  -2   7    9.10    2.18   0
   8  -2   7    3.28    3.01   0
  -8   2  -7    3.30    2.94   0
  -9   2  -7    4.21    2.27   0
   9  -2   7    4.16    2.34   0
 -10   2  -7    0.73    3.46   0
  10  -2   7   -0.34    3.47   0
 -11   2  -7    1.31    3.67   0
  11  -2   7    0.26    3.75   0
  12   1  -7    1.72    3.52   0
  12   1  -7    0.13    3.59   0
  11   1  -7    0.33    3.33   0
  11   1  -7    0.71    3.37   0
  10   1  -7    4.77    3.35   0
  10   1  -7    4.55    3.24   0
   9   1  -7    2.89    2.92   0
   9   1  -7   -0.40    3.00   0
   8   1  -7    2.79    1.98   0
   8   1  -7    2.24    2.84   0
   7   1  -7   35.78    3.19   0
   7   1  -7   30.20    2.40   0
   6   1  -7   19.56    2.90   0
   5   1  -7   -1.26    2.70   0
  -5  -1   7    2.45    2.82   0
   5   1  -7    0.13    2.70   0
   4   1  -7   43.82    3.39   0
  -4  -1   7   55.58    2.58   0
   4   1  -7   58.08    3.23   0
  -3  -1   7   31.00    2.80   0
   3   1  -7   31.93    2.20   0
   2   1  -7    2.43    2.64   0
  -2  -1   7    1.59    2.65   0
  -1  -1   7   97.58    4.37   0
   1   1  -7  126.88    3.53   0
  -1  -1   7  136.92    3.13   0
   0   1  -7  244.10    3.65   0
   0  -1   7  237.44    3.66   0
  -1   1  -7    4.27    2.86   0
   1  -1   7    6.33    1.88   0
  -2   1  -7  258.17    4.03   0
   2  -1   7  259.75    3.67   0
   3  -1   7  134.72    3.50   0
  -3   1  -7  131.39    3.37   0
   4  -1   7   40.83    2.81   0
  -4   1  -7   41.00    2.84   0
   5  -1   7    9.96    2.63   0
  -5   1  -7    8.07    2.49   0
   6  -1   7   33.87    2.25   0
  -6   1  -7   42.80    3.05   0
   7  -1   7    2.95    2.89   0
  -7   1  -7    2.38    2.10   0
   8  -1   7   10.50    2.31   0
  -8   1  -7    9.02    2.25   0
   9  -1   7    5.55    3.17   0
  -9   1  -7    8.31    2.24   0
 -10   1  -7    0.69    3.40   0
  10  -1   7   -1.42    3.33   0
 -11   1  -7   -2.17    3.56   0
  11  -1   7    1.37    2.67   0
  12   0  -7    0.39    7.75   0
  11   0  -7    1.74    4.00   0
  11   0  -7    2.80    4.19   0
  10   0  -7    8.97    3.19   0
  10   0  -7    5.95    3.23   0
   9   0  -7    2.14    2.66   0
   9   0  -7    1.71    2.87   0
   8   0  -7   15.30    2.93   0
   8   0  -7   16.24    2.93   0
   7   0  -7   49.09    3.31   0
   7   0  -7   46.40    2.49   0
   6   0  -7    0.30    2.67   0
  -6   0   7    2.17    2.72   0
   6   0  -7    0.57    2.77   0
   5   0  -7    1.41    2.67   0
   5   0  -7    1.65    2.80   0
  -5   0   7    1.62    2.64   0
   4   0  -7   44.38    3.10   0
   4   0  -7   32.54    3.31   0
  -4   0   7   39.05    2.43   0
   3   0  -7   10.43    2.00   0
  -3   0   7   11.13    1.88   0
   2   0  -7    1.04    2.61   0
  -2   0   7    1.41    1.82   0
  -2   0   7    0.41    2.64   0
   1   0  -7  541.30    5.23   0
  -1   0   7  272.32    5.20   0
  -1   0   7  511.39    5.19   0
   0   0  -7  138.18    3.01   0
   0   0   7  133.54    3.01   0
   1   0   7   26.05    2.98   0
  -1   0  -7   30.92    2.95   0
   2   0   7  218.41    3.37   0
  -2   0  -7  221.14    3.79   0
   3   0   7  210.46    3.78   0
  -3   0  -7  218.54    3.33   0
   4   0   7    6.92    1.91   0
  -4   0  -7    3.28    2.54   0
   5   0   7    4.69    2.48   0
  -5   0  -7    4.04    2.45   0
   6   0   7   19.47    2.70   0
  -6   0  -7   15.98    1.99   0
  -7   0  -7   -1.24    2.61   0
   7   0   7    0.17    1.96   0
   8   0   7    5.06    2.02   0
  -8   0  -7    7.97    2.07   0
   9   0   7    6.32    2.28   0
  -9   0  -7    7.96    3.12   0
  10   0   7    3.32    2.32   0
 -10   0  -7    2.11    2.31   0
  11   0   7    4.02    3.92   0
 -11   0  -7    3.81    3.80   0
  10  -1  -7    6.22    4.37   0
  10  -1  -7    6.65    3.92   0
   9  -1  -7    1.04    2.76   0
   9  -1  -7    2.46    3.59   0
   8  -1  -7    1.13    2.87   0
   8  -1  -7    2.23    2.90   0
   7  -1  -7   64.45    3.59   0
   7  -1  -7   61.44    3.52   0
   7  -1  -7   48.78    3.22   0
   6  -1  -7   13.10    2.83   0
   6  -1  -7    8.85    2.63   0
  -6   1   7   10.97    2.82   0
  -5   1   7   10.41    2.86   0
   5  -1  -7   13.11    2.87   0
   5  -1  -7    9.15    1.98   0
   4  -1  -7    6.10    3.03   0
   4  -1  -7    7.42    2.73   0
  -4   1   7    8.81    2.80   0
   3  -1  -7    1.34    2.60   0
  -3   1   7    2.68    2.72   0
  -2   1   7   -0.16    2.18   0
   2  -1  -7   -0.82    2.55   0
  -2   1   7   -0.13    1.83   0
  -1   1   7  697.08    5.98   0
  -1   1   7  171.92    4.60   0
   1  -1  -7  733.63    6.45   0
   0   1   7   89.31    3.20   0
   0  -1  -7   81.33    3.12   0
   1   1   7   59.74    3.08   0
  -1  -1  -7   59.03    2.43   0
   2   1   7   74.48    3.15   0
  -2  -1  -7   76.79    2.43   0
   3   1   7  118.46    3.26   0
  -3  -1  -7  124.57    3.24   0
   4   1   7    5.86    2.53   0
  -4  -1  -7    4.90    1.68   0
   5   1   7    7.66    2.55   0
  -5  -1  -7    8.04    1.87   0
  -6  -1  -7    4.47    2.67   0
   6   1   7   11.15    2.65   0
  -7  -1  -7    2.01    2.49   0
   7   1   7    3.45    2.65   0
   8   1   7    4.98    2.09   0
  -8  -1  -7    9.27    2.98   0
   9   1   7    1.36    3.01   0
  -9  -1  -7    4.58    3.05   0
  10   1   7   -1.70    2.34   0
 -10  -1  -7    1.03    3.34   0
  11   1   7   -1.34    3.81   0
 -11  -1  -7   -1.12    3.69   0
   9  -2  -7    0.84    1.83   0
   8  -2  -7    9.27    3.57   0
   8  -2  -7    8.74    3.50   0
   8  -2  -7    2.31    2.01   0
   7  -2  -7   64.67    3.78   0
   7  -2  -7   50.87    2.47   0
   6  -2  -7   -0.25    2.53   0
   6  -2  -7    0.84    2.58   0
  -6   2   7    1.08    2.57   0
   5  -2  -7    1.23    1.96   0
   5  -2  -7   11.36    3.03   0
  -5   2   7    9.84    2.75   0
   4  -2  -7    3.69    2.73   0
   4  -2  -7    5.12    3.07   0
  -4   2   7    4.62    2.78   0
   3  -2  -7    0.48    1.95   0
  -3   2   7    3.62    1.95   0
  -2   2   7   22.58    2.74   0
  -2   2   7    8.74    2.41   0
   2  -2  -7   21.95    2.70   0
  -1   2   7  189.32    3.99   0
  -1   2   7   51.78    3.03   0
   1  -2  -7  201.68    3.97   0
   0   2   7   19.53    2.61   0
   0  -2  -7   24.59    2.06   0
   1   2   7    1.30    1.69   0
  -1  -2  -7    2.28    1.78   0
   2   2   7  136.86    2.87   0
  -2  -2  -7  144.28    3.45   0
   3   2   7    8.64    2.56   0
  -3  -2  -7   11.28    2.61   0
   4   2   7   26.13    2.00   0
  -4  -2  -7   29.35    2.83   0
  -5  -2  -7    1.55    1.89   0
   5   2   7    2.74    1.92   0
  -6  -2  -7   10.76    1.92   0
   6   2   7    9.37    1.93   0
   7   2   7    1.00    1.91   0
  -7  -2  -7    1.15    2.57   0
   8   2   7    4.80    3.02   0
  -8  -2  -7    8.23    2.88   0
  -9  -2  -7    1.54    2.04   0
   9   2   7    6.39    3.28   0
  10   2   7   -0.19    2.59   0
 -10  -2  -7   -0.49    2.51   0
  12  -3  -7    1.25    2.15   0
  11  -3  -7   -0.67    2.15   0
  10  -3  -7    1.49    2.11   0
   9  -3  -7    0.57    1.95   0
   8  -3  -7   24.65    2.77   0
   7  -3  -7    2.95    1.90   0
  -7   3   7   39.96    4.12   0
   7  -3  -7   33.12    4.07   0
   6  -3  -7    3.90    1.83   0
  -6   3   7    6.76    2.66   0
   6  -3  -7    6.29    2.49   0
   5  -3  -7    3.29    1.99   0
   5  -3  -7    2.66    2.67   0
  -5   3   7    3.41    2.67   0
   4  -3  -7   54.09    2.64   0
   4  -3  -7   76.95    3.45   0
  -4   3   7   75.90    2.98   0
  -3   3   7   79.79    2.84   0
  -3   3   7   53.04    2.63   0
   3  -3  -7   79.38    2.70   0
  -2   3   7   10.52    2.72   0
  -2   3   7    0.26    2.29   0
   2  -3  -7    8.84    2.56   0
  -1   3   7  180.54    3.34   0
   1  -3  -7  204.28    3.93   0
  -1   3   7  159.74    4.37   0
   0   3   7   22.23    1.86   0
   0  -3  -7   19.36    1.84   0
   1   3   7   24.71    1.93   0
  -1  -3  -7   29.42    2.09   0
   2   3   7   26.74    2.71   0
  -2  -3  -7   27.56    1.99   0
  -3  -3  -7   34.22    2.68   0
   3   3   7   26.43    2.68   0
   4   3   7    0.66    2.61   0
  -4  -3  -7    1.98    1.75   0
  -5  -3  -7   46.88    2.89   0
   5   3   7   37.43    2.16   0
   6   3   7   24.18    2.82   0
  -6  -3  -7   29.52    2.18   0
  -7  -3  -7    0.50    1.98   0
   7   3   7    3.68    1.91   0
   8   3   7    3.43    2.04   0
  -8  -3  -7    4.67    2.20   0
   9   3   7    2.19    2.25   0
  -9  -3  -7   -1.72    2.15   0
 -10  -3  -7   -2.62    3.47   0
  10   3   7   -1.74    3.41   0
  12  -4  -7    1.88    2.37   0
  11  -4  -7    1.82    2.30   0
  10  -4  -7    4.50    2.00   0
   9  -4  -7   -0.69    1.82   0
   8  -4  -7    3.79    1.81   0
   7  -4  -7   26.65    2.82   0
  -7   4   7   35.33    4.32   0
   7  -4  -7   35.32    4.60   0
   6  -4  -7    3.85    2.68   0
   6  -4  -7    5.45    3.14   0
  -6   4   7    4.58    2.90   0
   5  -4  -7   20.58    2.81   0
   5  -4  -7   15.51    2.90   0
  -5   4   7   20.96    2.91   0
  -4   4   7  145.96    4.02   0
   4  -4  -7   97.70    2.83   0
   4  -4  -7  146.11    3.45   0
  -3   4   7  119.66    3.87   0
  -3   4   7  102.65    2.84   0
   3  -4  -7  124.25    3.86   0
  -2   4   7  158.73    3.33   0
  -2   4   7   89.65    3.07   0
   2  -4  -7  166.12    3.38   0
  -1   4   7   60.83    2.96   0
  -1   4   7   54.15    3.57   0
   1  -4  -7   69.05    2.40   0
   0  -4  -7   -0.20    2.36   0
   0   4   7    4.93    1.72   0
   0   4   7    1.17    3.06   0
  -1  -4  -7    9.15    2.53   0
   1   4   7    8.37    1.79   0
  -2  -4  -7   27.52    2.05   0
   2   4   7   26.48    2.09   0
  -3  -4  -7    4.26    2.54   0
   3   4   7    0.80    2.49   0
  -4  -4  -7    9.67    2.60   0
   4   4   7    5.39    2.63   0
  -5  -4  -7   20.04    2.86   0
   5   4   7   16.59    2.00   0
   6   4   7   22.36    3.07   0
  -6  -4  -7   24.53    2.24   0
   7   4   7    1.29    1.94   0
  -7  -4  -7   -0.84    2.78   0
   8   4   7    6.97    3.04   0
  -8  -4  -7   12.10    2.18   0
  -9  -4  -7    6.04    3.34   0
   9   4   7    0.93    2.40   0
 -10  -4  -7    0.84    3.80   0
  10   4   7   -2.13    3.83   0
  12  -5  -7    0.58    2.41   0
  11  -5  -7    4.50    3.26   0
  10  -5  -7    3.34    2.88   0
   9  -5  -7   -2.39    2.03   0
   8  -5  -7    4.96    2.69   0
   7  -5  -7    5.42    1.89   0
  -7   5   7   10.63    4.51   0
   7  -5  -7    9.95    4.26   0
   6  -5  -7   -2.71    1.86   0
   6  -5  -7    0.57    3.12   0
  -6   5   7    1.36    3.41   0
  -5   5   7   42.81    3.18   0
   5  -5  -7   38.23    3.05   0
   5  -5  -7   47.14    3.11   0
  -4   5   7  203.34    4.41   0
   4  -5  -7  223.48    4.59   0
  -3   5   7    2.85    2.17   0
   3  -5  -7  118.66    3.78   0
  -3   5   7  112.21    3.88   0
   2  -5  -7  157.43    3.15   0
  -2   5   7  156.40    3.69   0
  -2   5   7    2.62    2.25   0
   1  -5  -7   61.53    2.91   0
  -1   5   7   51.59    3.33   0
  -1   5   7   57.61    2.93   0
   0   5   7    9.86    2.28   0
   0  -5  -7   42.00    2.14   0
   0   5   7   40.72    2.07   0
  -1  -5  -7   14.43    2.63   0
   1   5   7   12.01    1.94   0
  -2  -5  -7   43.61    2.89   0
   2   5   7   42.40    2.89   0
  -3  -5  -7    9.32    2.60   0
   3   5   7    7.57    1.88   0
   4   5   7    4.59    2.67   0
  -4  -5  -7    6.33    1.91   0
   5   5   7   40.04    3.04   0
  -5  -5  -7   39.98    3.06   0
   6   5   7    9.40    2.80   0
  -6  -5  -7    1.68    2.85   0
   7   5   7    1.84    1.96   0
  -7  -5  -7   -5.39    2.96   0
  -8  -5  -7    4.77    2.20   0
   8   5   7    3.35    2.16   0
  -9  -5  -7    2.21    2.48   0
   9   5   7    1.46    3.40   0
  12  -6  -7    1.41    2.51   0
  11  -6  -7    0.24    2.28   0
  10  -6  -7   -0.43    2.16   0
   9  -6  -7    2.45    2.12   0
   8  -6  -7    0.38    2.03   0
   7  -6  -7   12.97    3.04   0
   7  -6  -7   20.10    4.50   0
  -7   6   7   20.79    5.03   0
   6  -6  -7    2.39    2.79   0
  -6   6   7    2.98    3.54   0
   6  -6  -7   -0.56    2.00   0
  -5   6   7   16.11    2.87   0
   5  -6  -7    2.49    1.97   0
   5  -6  -7   17.68    2.89   0
  -4   6   7   58.26    2.63   0
   4  -6  -7   64.97    2.66   0
  -3   6   7  115.87    3.73   0
  -3   6   7    5.97    2.26   0
   3  -6  -7  127.10    3.86   0
  -2   6   7   79.20    2.97   0
  -2   6   7  100.70    3.35   0
   2  -6  -7  100.54    2.84   0
  -1   6   7   13.91    2.20   0
   1  -6  -7   12.89    1.86   0
  -1   6   7   11.81    2.50   0
   0  -6  -7    2.70    1.75   0
   0   6   7   -0.37    2.47   0
   0   6   7   -0.20    2.22   0
  -1  -6  -7    6.72    1.98   0
   1   6   7    3.74    1.84   0
   2   6   7   58.02    2.83   0
  -2  -6  -7   53.38    3.00   0
   3   6   7   13.52    2.68   0
  -3  -6  -7   14.28    2.02   0
   4   6   7    2.25    1.89   0
  -4  -6  -7    3.65    1.96   0
   5   6   7   16.33    2.10   0
  -5  -6  -7   14.75    2.84   0
   6   6   7    5.29    3.00   0
  -6  -6  -7    2.52    2.19   0
  -7  -6  -7    3.40    3.01   0
   7   6   7   -0.50    2.20   0
  -8  -6  -7   -0.46    3.33   0
   8   6   7    2.73    2.33   0
  -9  -6  -7    0.55    3.65   0
   9   6   7    2.48    3.61   0
  11  -7  -7   -0.09    2.37   0
  10  -7  -7    0.05    2.25   0
   9  -7  -7   -0.05    2.23   0
   8  -7  -7    3.91    2.94   0
   7  -7  -7    4.46    2.13   0
  -7   7   7   27.14    4.64   0
  -6   7   7    0.20    2.96   0
   6  -7  -7    1.68    2.86   0
   6  -7  -7    1.89    2.97   0
   5  -7  -7   15.47    2.77   0
  -5   7   7   12.43    2.93   0
  -4   7   7    5.54    2.72   0
   4  -7  -7    3.54    2.70   0
  -3   7   7    4.36    2.83   0
  -3   7   7    0.62    1.95   0
   3  -7  -7    1.27    1.92   0
  -2   7   7   21.95    2.24   0
  -2   7   7   23.96    2.19   0
   2  -7  -7   28.89    2.96   0
  -1   7   7   -1.20    1.98   0
  -1   7   7   -1.64    2.55   0
   1  -7  -7    1.93    2.54   0
   0   7   7    8.96    2.08   0
   0   7   7   16.14    2.01   0
   0  -7  -7   13.83    2.68   0
   1   7   7   19.89    2.41   0
   1   7   7   25.52    1.99   0
  -1  -7  -7   24.50    1.98   0
   2   7   7   42.17    3.02   0
  -2  -7  -7   50.02    2.28   0
   3   7   7   10.72    2.05   0
  -3  -7  -7   11.78    2.01   0
   4   7   7   -1.74    2.65   0
  -4  -7  -7    1.52    1.98   0
  -5  -7  -7    8.18    2.11   0
   5   7   7   11.35    2.98   0
  -6  -7  -7    2.67    2.16   0
   6   7   7    1.95    2.12   0
  -7  -7  -7   -0.58    3.13   0
   7   7   7   -0.84    2.26   0
  -8  -7  -7   -0.45    2.37   0
   8   7   7    2.62    2.42   0
  11  -8  -7    2.01    3.43   0
  10  -8  -7    0.61    3.28   0
   9  -8  -7    0.73    2.23   0
   8  -8  -7    2.46    2.23   0
  -7   8   7   28.17    4.39   0
   7  -8  -7   20.99    2.26   0
  -7   8   7   26.13    4.62   0
  -6   8   7    0.26    2.89   0
   6  -8  -7   -1.43    2.13   0
   6  -8  -7   -0.42    2.90   0
  -5   8   7   31.15    3.47   0
   5  -8  -7   34.57    3.30   0
   4  -8  -7    8.21    2.81   0
  -4   8   7    8.61    2.91   0
   3  -8  -7   -0.44    1.97   0
  -3   8   7    0.72    1.99   0
  -3   8   7   -0.97    2.02   0
   2  -8  -7   11.75    2.94   0
  -2   8   7   10.16    2.98   0
  -2   8   7    8.71    2.27   0
  -1   8   7   12.41    3.01   0
  -1   8   7   15.62    2.79   0
   1  -8  -7   17.14    2.67   0
   0   8   7    3.30    3.14   0
   0   8   7   -0.18    1.73   0
   0  -8  -7   -0.34    1.73   0
   1   8   7   12.58    2.25   0
   1   8   7   20.71    2.90   0
  -1  -8  -7   19.51    2.86   0
   2   8   7   23.41    2.37   0
   2   8   7   32.60    2.30   0
  -2  -8  -7   29.92    2.27   0
  -3  -8  -7    7.98    1.94   0
   3   8   7    5.36    2.84   0
  -4  -8  -7    7.12    2.97   0
   4   8   7    1.97    3.01   0
  -5  -8  -7    4.46    2.16   0
   5   8   7    5.27    3.10   0
  -6  -8  -7    0.91    2.25   0
   6   8   7    3.19    2.27   0
   7   8   7    1.88    2.48   0
  -7  -8  -7    1.84    3.50   0
  10  -9  -7    1.62    2.57   0
   9  -9  -7    0.94    3.33   0
   8  -9  -7    4.98    2.29   0
  -7   9   7   14.66    4.25   0
   7  -9  -7    9.86    3.28   0
  -7   9   7   14.23    3.96   0
   6  -9  -7    1.09    3.20   0
  -6   9   7    1.99    3.25   0
   5  -9  -7   11.38    2.94   0
  -5   9   7    9.35    2.24   0
  -4   9   7   42.20    2.72   0
   4  -9  -7   55.03    3.69   0
   3  -9  -7   -0.90    2.06   0
  -3   9   7    0.97    2.97   0
  -3   9   7    1.42    2.08   0
   2  -9  -7   14.82    3.21   0
  -2   9   7   12.17    2.10   0
  -2   9   7   13.48    2.20   0
   1  -9  -7    1.99    1.93   0
  -1   9   7   -0.17    2.10   0
  -1   9   7    1.73    1.88   0
   0  -9  -7    2.15    2.80   0
   0   9   7    3.80    3.01   0
   0   9   7    2.53    1.93   0
   1   9   7    5.41    2.19   0
  -1  -9  -7    4.67    2.84   0
   1   9   7    3.93    2.83   0
   2   9   7    6.32    2.30   0
  -2  -9  -7   34.22    2.32   0
   2   9   7   29.89    3.14   0
  -3  -9  -7    2.59    2.97   0
   3   9   7    1.07    2.30   0
   3   9   7    1.93    2.17   0
  -4  -9  -7    1.79    2.24   0
   4   9   7    0.62    3.09   0
  -5  -9  -7    1.28    2.28   0
   5   9   7    3.02    2.31   0
   6   9   7    3.40    3.53   0
  -6  -9  -7    1.34    2.50   0
   9 -10  -7   -2.83    2.63   0
   8 -10  -7    1.45    2.40   0
  -7  10   7    0.68    3.42   0
  -7  10   7    1.20    4.20   0
  -6  10   7    1.17    3.13   0
   5 -10  -7   19.82    2.62   0
  -5  10   7   18.68    3.27   0
   4 -10  -7   23.57    3.15   0
  -4  10   7   19.58    2.36   0
  -3  10   7    0.70    2.17   0
  -3  10   7    2.12    3.15   0
   3 -10  -7    0.65    3.13   0
  -2  10   7    1.55    2.10   0
  -2  10   7   -1.44    2.39   0
   2 -10  -7   -0.56    2.18   0
  -1  10   7    9.03    3.16   0
  -1  10   7   10.40    2.15   0
   1 -10  -7   13.26    3.17   0
   0  10   7    1.06    2.21   0
   0 -10  -7    1.80    2.96   0
   0  10   7   -2.02    2.92   0
   1  10   7    1.47    2.26   0
  -1 -10  -7    4.03    2.16   0
   1  10   7    3.40    2.14   0
   2  10   7   10.64    3.33   0
  -2 -10  -7   17.54    3.25   0
   2  10   7   11.82    2.23   0
   3  10   7   -0.48    2.56   0
  -3 -10  -7    3.23    2.27   0
   3  10   7   -0.66    3.26   0
   4  10   7    4.23    3.28   0
  -4 -10  -7    3.26    2.30   0
   4  10   7   -0.29    2.55   0
   5  10   7    1.71    3.55   0
  -5 -10  -7    1.17    2.55   0
  -7  11   7    2.52    4.45   0
  -7  11   7    1.04    3.75   0
  -6  11   7    2.04    3.42   0
  -6  11   7    2.63    3.37   0
   5 -11  -7    8.40    3.45   0
  -5  11   7    5.91    3.37   0
   4 -11  -7   11.58    2.62   0
  -4  11   7   11.66    2.55   0
  -3  11   7    2.54    3.35   0
   3 -11  -7    0.71    3.34   0
   2 -11  -7    4.81    2.39   0
  -2  11   7    1.77    3.15   0
  -2  11   7    2.94    3.29   0
   1 -11  -7    6.31    2.34   0
  -1  11   7    0.09    2.25   0
  -1  11   7    4.67    2.37   0
   0  11   7    0.44    2.38   0
   0  11   7   -0.81    2.26   0
   0 -11  -7    2.18    2.19   0
   1  11   7   -0.48    3.50   0
   1  11   7   -0.07    2.12   0
  -1 -11  -7    3.93    3.24   0
   2  11   7    4.04    2.43   0
   2  11   7    4.06    2.46   0
  -2 -11  -7    1.72    3.38   0
   3  11   7   -0.93    2.65   0
   3  11   7   -3.02    3.48   0
  -3 -11  -7   -2.37    2.54   0
  -4 -11  -7   -1.68    2.60   0
   4  11   7    0.02    2.59   0
   4  11   7    1.51    3.63   0
  -7  12   7    1.30    4.00   0
  -7  12   7    1.22    4.81   0
  -6  12   7   -0.45    3.79   0
  -6  12   7   -0.83    3.88   0
  -5  12   7    1.68    3.69   0
  -5  12   7    2.29    2.40   0
   4 -12  -7    1.35    3.72   0
  -4  12   7    4.06    3.52   0
   3 -12  -7    3.20    2.51   0
  -3  12   7    0.46    3.51   0
  -2  12   7   -1.39    2.43   0
  -2  12   7    4.73    3.54   0
   2 -12  -7    3.47    3.68   0
  -1  12   7    4.37    2.49   0
  -1  12   7    4.93    2.49   0
   1 -12  -7    6.16    3.68   0
   0  12   7   -0.25    2.61   0
   0 -12  -7   -2.64    3.39   0
   0  12   7    2.63    3.30   0
  -1 -12  -7    2.52    2.40   0
   1  12   7    1.55    2.41   0
   1  12   7    3.22    3.58   0
  -2 -12  -7    1.35    2.61   0
   2  12   7    2.46    2.63   0
   2  12   7    1.42    3.48   0
   3 -13  -7    3.63    3.83   0
  -3  13   7   -1.80    2.63   0
   2 -13  -7    2.19    2.59   0
  -2  13   7    2.70    2.70   0
   1  13  -8    1.62    3.60   0
   0  13  -8    6.51    3.56   0
   0  13  -8    0.62    3.42   0
  -1  13  -8    0.85    2.50   0
  -1  13  -8   -0.74    3.55   0
  -2  13  -8    0.48    3.52   0
  -2  13  -8   -2.21    3.48   0
  -3  13  -8    2.20    2.67   0
   4  12  -8    0.33    3.59   0
   4  12  -8    0.89    2.62   0
   3  12  -8   -1.93    3.46   0
   3  12  -8    3.52    2.40   0
   2  12  -8    2.04    2.34   0
   2  12  -8    0.61    3.37   0
   1  12  -8    5.08    3.31   0
   1  12  -8    5.20    3.32   0
   0  12  -8    1.96    2.41   0
   0  12  -8    4.07    2.43   0
  -1  12  -8    3.40    2.37   0
  -1  12  -8    3.50    2.34   0
  -2  12  -8    0.19    3.24   0
  -2  12  -8    1.92    3.30   0
  -3  12  -8    0.11    3.18   0
  -3  12  -8   -1.72    3.32   0
  -4  12  -8    5.68    3.37   0
  -4  12  -8    1.06    2.47   0
  -5  12  -8    4.18    3.72   0
   5 -12   8   -0.28    2.96   0
  -5  12  -8   -1.14    2.57   0
   5  11  -8   -0.33    3.49   0
   5  11  -8   -1.03    3.46   0
   4  11  -8   -0.01    2.43   0
   4  11  -8    0.20    3.47   0
   3  11  -8   -0.49    2.25   0
   3  11  -8    4.45    3.22   0
   2  11  -8   -3.21    3.32   0
   2  11  -8   -0.16    2.34   0
   1  11  -8   -0.64    2.08   0
   1  11  -8    1.00    3.04   0
   0  11  -8    6.17    2.25   0
   0  11  -8    3.14    2.25   0
  -1  11  -8    4.09    3.15   0
  -1  11  -8    6.14    3.13   0
  -2  11  -8   -1.45    2.18   0
  -2  11  -8    0.54    2.18   0
  -3  11  -8    5.44    3.16   0
  -3  11  -8    5.37    3.48   0
  -4  11  -8    2.91    2.39   0
   4 -11   8    1.10    2.62   0
  -4  11  -8   -0.00    2.16   0
  -5  11  -8   -1.90    3.76   0
   5 -11   8    2.86    3.38   0
  -5  11  -8    4.22    3.33   0
  -6  11  -8    1.23    3.97   0
   6 -11   8   -0.63    3.62   0
  -6  11  -8    4.37    3.67   0
  -7  11  -8    1.74    4.07   0
   7 -11   8    1.25    3.72   0
  -7  11  -8    4.75    3.79   0
   7  10  -8   -1.47    2.62   0
   7  10  -8    0.81    2.57   0
   6  10  -8   -2.09    2.34   0
   6  10  -8    1.91    2.47   0
   5  10  -8   -1.85    2.29   0
   5  10  -8    0.29    3.20   0
   4  10  -8    1.57    2.26   0
   4  10  -8    2.37    3.12   0
   3  10  -8    2.82    3.03   0
   3  10  -8    3.88    2.11   0
   2  10  -8    3.02    2.16   0
   2  10  -8    5.74    3.05   0
   1  10  -8    1.26    2.09   0
   1  10  -8    4.36    2.18   0
   0  10  -8    5.11    2.05   0
   0  10  -8    4.58    2.92   0
  -1  10  -8    4.99    2.07   0
  -1  10  -8    5.43    2.10   0
  -2  10  -8    1.73    2.84   0
  -2  10  -8    1.17    2.09   0
  -3  10  -8    5.14    3.07   0
   4 -10   8    1.78    2.36   0
  -4  10  -8   10.10    3.12   0
  -5  10  -8    0.65    3.31   0
   5 -10   8    0.60    2.33   0
   5 -10   8   -1.32    2.25   0
   6 -10   8    1.83    2.46   0
  -6  10  -8    2.22    3.58   0
   6 -10   8    6.18    3.40   0
  -7  10  -8    3.49    3.70   0
   7 -10   8    0.81    3.55   0
   7 -10   8    4.59    3.60   0
  -8  10  -8    0.36    2.72   0
   8 -10   8    1.63    3.71   0
   8   9  -8    0.23    4.72   0
   8   9  -8   -0.42    2.48   0
   8   9  -8    1.22    3.39   0
   7   9  -8   -0.62    2.36   0
   7   9  -8    0.30    5.57   0
   7   9  -8    3.99    3.41   0
   6   9  -8    3.02    2.28   0
   6   9  -8   -0.85    2.31   0
   5   9  -8    2.02    2.18   0
   5   9  -8    0.78    3.05   0
   4   9  -8    1.09    3.05   0
   4   9  -8    0.84    2.15   0
   3   9  -8    6.58    2.16   0
   3   9  -8    2.99    2.05   0
   2   9  -8   10.00    2.86   0
   2   9  -8    7.19    1.99   0
   1   9  -8    0.96    2.78   0
   1   9  -8    1.38    2.77   0
   0   9  -8    5.10    2.87   0
   0   9  -8    5.03    2.78   0
  -1   9  -8   -0.93    2.03   0
   2  -9   8    3.61    2.79   0
  -2   9  -8    0.71    2.87   0
   3  -9   8    4.71    3.14   0
   3  -9   8    7.52    2.94   0
  -3   9  -8    7.06    2.16   0
  -4   9  -8   15.93    3.01   0
   4  -9   8   10.58    2.21   0
   4  -9   8    9.02    3.35   0
  -5   9  -8   -0.68    3.11   0
   5  -9   8   -0.20    2.13   0
   5  -9   8    1.21    2.07   0
  -6   9  -8    9.63    2.51   0
   6  -9   8    7.18    2.34   0
   6  -9   8    2.75    3.11   0
  -7   9  -8    6.17    2.53   0
   7  -9   8    4.15    2.48   0
  -8   9  -8    0.06    3.66   0
   8  -9   8    0.88    3.57   0
   9  -9   8    1.19    2.75   0
  -9   9  -8    3.53    4.06   0
   9   8  -8   -1.31    2.69   0
   9   8  -8    1.76    3.86   0
   8   8  -8    0.97    3.42   0
   8   8  -8    3.46    3.39   0
   8   8  -8    0.70    3.83   0
   7   8  -8    1.17    4.13   0
   7   8  -8    3.64    2.99   0
   7   8  -8   -0.37    2.24   0
   6   8  -8    4.21    2.27   0
   6   8  -8    2.65    2.15   0
   5   8  -8    3.81    2.05   0
   5   8  -8    1.70    2.83   0
   4   8  -8    5.10    2.00   0
   4   8  -8    5.52    2.05   0
   3   8  -8    9.20    2.10   0
   3   8  -8    8.07    2.05   0
   2   8  -8    3.03    1.98   0
   2   8  -8    4.09    2.08   0
   1   8  -8    7.63    2.83   0
   0  -8   8    0.54    2.61   0
   0   8  -8   -0.85    1.90   0
   1  -8   8    5.40    2.67   0
  -1   8  -8    6.38    1.92   0
   2  -8   8    0.46    3.08   0
   2  -8   8    4.29    1.90   0
  -2   8  -8    4.88    2.65   0
   3  -8   8    6.72    3.09   0
   3  -8   8   21.80    2.75   0
  -3   8  -8   20.00    2.89   0
  -4   8  -8    6.47    2.01   0
   4  -8   8    1.73    2.15   0
   4  -8   8    6.25    1.88   0
  -5   8  -8    3.88    2.15   0
   5  -8   8    5.85    2.87   0
  -6   8  -8    3.77    2.27   0
   6  -8   8    2.58    3.14   0
  -7   8  -8    1.93    2.44   0
   7  -8   8    1.13    3.14   0
  -8   8  -8   -0.19    3.68   0
   8  -8   8   -0.01    2.44   0
   9  -8   8    3.04    2.55   0
  -9   8  -8    2.99    3.90   0
   9   7  -8    2.09    3.45   0
   9   7  -8    2.09    3.32   0
   8   7  -8    0.55    2.32   0
   8   7  -8    1.24    2.34   0
   7   7  -8    3.33    2.04   0
   7   7  -8    1.70    2.08   0
   6   7  -8    1.47    4.46   0
   6   7  -8    5.02    2.06   0
   6   7  -8    6.38    2.83   0
   5   7  -8    4.64    2.07   0
   5   7  -8    3.95    2.00   0
   4   7  -8    4.04    2.01   0
   4   7  -8    4.36    1.97   0
   3   7  -8   20.24    2.04   0
   3   7  -8   25.16    2.93   0
   2   7  -8    6.87    2.72   0
  -1  -7   8    8.99    2.63   0
   1   7  -8    9.04    2.66   0
   0  -7   8   50.40    2.30   0
   0   7  -8   50.99    2.32   0
   1  -7   8    2.99    2.60   0
  -1   7  -8   -3.69    2.75   0
   2  -7   8    4.87    2.97   0
   2  -7   8   17.47    2.75   0
  -2   7  -8   17.00    2.07   0
  -3   7  -8   11.75    2.78   0
   3  -7   8   10.62    1.93   0
   3  -7   8    0.08    2.83   0
  -4   7  -8    6.72    2.84   0
   4  -7   8    3.62    2.05   0
  -5   7  -8    2.13    2.77   0
   5  -7   8   -0.89    1.97   0
  -6   7  -8    4.80    3.05   0
   6  -7   8    5.93    2.10   0
  -7   7  -8    3.90    3.24   0
   7  -7   8    4.38    3.12   0
  -8   7  -8    1.82    2.54   0
   8  -7   8    3.03    3.24   0
   9  -7   8    3.12    3.64   0
  -9   7  -8   -1.06    2.52   0
  10  -7   8    1.53    3.80   0
 -10   7  -8    0.43    3.80   0
  10   6  -8    2.86    3.83   0
  10   6  -8    0.78    2.54   0
   9   6  -8   -1.41    2.49   0
   9   6  -8   -5.27    3.45   0
   8   6  -8    3.90    3.12   0
   8   6  -8    0.39    3.15   0
   7   6  -8    4.57    2.11   0
   7   6  -8    5.19    2.22   0
   6   6  -8    6.64    2.72   0
   6   6  -8    2.85    2.75   0
   5   6  -8    4.27    2.66   0
   5   6  -8    4.65    1.81   0
   4   6  -8    0.82    1.90   0
   4   6  -8    4.10    1.92   0
  -3  -6   8   26.89    2.08   0
   3   6  -8   27.39    2.08   0
  -2  -6   8   13.67    2.78   0
   2   6  -8   12.06    1.92   0
  -1  -6   8   10.26    1.87   0
   1   6  -8    9.20    1.93   0
   0  -6   8   36.82    2.16   0
   0   6  -8   41.58    2.17   0
   1  -6   8   26.40    3.77   0
   1  -6   8   41.32    2.95   0
  -1   6  -8   51.29    2.99   0
   2  -6   8   26.62    2.15   0
  -2   6  -8   29.30    2.90   0
  -3   6  -8   51.07    2.38   0
   3  -6   8   48.01    2.94   0
  -4   6  -8    1.77    1.87   0
   4  -6   8    1.78    2.65   0
  -5   6  -8    0.65    2.95   0
   5  -6   8   -2.38    2.79   0
  -6   6  -8    1.35    3.05   0
   6  -6   8    4.57    2.88   0
  -7   6  -8    9.62    3.17   0
   7  -6   8    6.29    3.16   0
  -8   6  -8    2.52    2.38   0
   8  -6   8   -0.52    3.33   0
   9  -6   8    0.30    3.36   0
  -9   6  -8    1.93    3.72   0
  10  -6   8    0.11    2.49   0
 -10   6  -8    3.17    3.80   0
  11   5  -8    1.85    3.77   0
  11   5  -8    2.33    2.65   0
  10   5  -8   -1.10    3.58   0
  10   5  -8    2.11    2.47   0
   9   5  -8    2.27    2.36   0
   9   5  -8    0.87    2.19   0
   8   5  -8   -0.62    3.04   0
   8   5  -8   -0.20    2.17   0
   7   5  -8    9.34    2.23   0
   7   5  -8    8.34    2.01   0
   6   5  -8    7.23    2.06   0
   6   5  -8    7.08    2.63   0
   5   5  -8    1.92    1.89   0
   5   5  -8    3.71    1.87   0
   4   5  -8   11.97    2.59   0
  -3  -5   8   44.00    2.40   0
   3   5  -8   45.64    2.18   0
  -2  -5   8    3.27    1.90   0
   2   5  -8    2.51    1.75   0
  -1  -5   8   10.32    1.91   0
   1   5  -8   11.38    2.62   0
   0  -5   8   19.95    2.59   0
   0   5  -8   21.47    2.73   0
   1  -5   8    6.22    2.61   0
  -1   5  -8    7.94    2.65   0
  -2   5  -8    1.34    1.88   0
   2  -5   8    1.24    1.83   0
  -3   5  -8   74.49    3.09   0
   3  -5   8   75.38    3.20   0
  -4   5  -8   82.63    3.14   0
   4  -5   8   78.17    2.62   0
  -5   5  -8   -0.01    1.84   0
   5  -5   8   -0.25    2.60   0
  -6   5  -8    9.85    2.33   0
   6  -5   8    5.97    2.97   0
  -7   5  -8    1.59    2.18   0
   7  -5   8    1.02    2.12   0
  -8   5  -8    0.03    2.27   0
   8  -5   8   -0.50    3.17   0
   9  -5   8    2.03    2.39   0
  -9   5  -8    5.06    3.43   0
  10  -5   8    0.52    3.47   0
 -10   5  -8    1.89    2.60   0
  11   4  -8   -0.84    2.62   0
  11   4  -8    1.74    3.62   0
  10   4  -8    3.39    3.18   0
  10   4  -8    1.43    3.34   0
   9   4  -8    5.14    3.00   0
   9   4  -8    2.89    3.12   0
   8   4  -8   -0.83    2.96   0
   8   4  -8    1.86    2.07   0
   7   4  -8    8.52    2.96   0
   7   4  -8    6.68    2.30   0
   6   4  -8   30.50    3.14   0
   6   4  -8   25.78    2.84   0
   5   4  -8    0.35    3.49   0
   5   4  -8    2.40    1.84   0
  -4  -4   8   53.70    2.96   0
   4   4  -8   56.71    2.31   0
  -3  -4   8   48.15    2.92   0
   3   4  -8   51.72    2.92   0
  -2  -4   8    7.43    1.83   0
   2   4  -8    5.34    1.80   0
  -1  -4   8   42.55    3.00   0
   1   4  -8   43.97    2.30   0
   0  -4   8   81.08    3.16   0
   0   4  -8   76.58    2.52   0
  -1   4  -8   11.43    2.63   0
   1  -4   8   10.32    2.61   0
  -2   4  -8   57.75    2.38   0
   2  -4   8   48.18    2.23   0
  -3   4  -8  104.96    3.30   0
   3  -4   8  100.40    2.79   0
  -4   4  -8   33.95    2.11   0
   4  -4   8   35.63    2.81   0
  -5   4  -8    4.89    2.01   0
   5  -4   8    3.22    1.85   0
  -6   4  -8    7.31    2.88   0
   6  -4   8    6.81    2.21   0
  -7   4  -8    6.04    2.86   0
   7  -4   8    3.21    2.97   0
  -8   4  -8   -0.11    3.15   0
   8  -4   8   -0.45    2.16   0
   9  -4   8    3.11    2.40   0
  -9   4  -8    4.63    3.33   0
 -10   4  -8    3.12    3.50   0
  10  -4   8    1.91    3.54   0
  11  -4   8   -2.67    3.71   0
  11   3  -8   -0.53    3.64   0
  11   3  -8    1.08    3.46   0
  10   3  -8    0.94    3.29   0
  10   3  -8    0.39    3.36   0
   9   3  -8    1.62    2.12   0
   9   3  -8    1.94    3.05   0
   8   3  -8    0.34    1.88   0
   8   3  -8    1.09    2.19   0
   7   3  -8    7.41    2.91   0
   7   3  -8    6.79    2.01   0
   6   3  -8   44.69    3.15   0
   6   3  -8   28.22    3.17   0
   6   3  -8   39.35    2.39   0
   5   3  -8    0.90    3.40   0
  -5  -3   8    0.62    2.63   0
   5   3  -8    0.48    2.63   0
  -4  -3   8   37.53    2.17   0
   4   3  -8   37.79    2.84   0
  -3  -3   8   68.21    2.98   0
   3   3  -8   64.81    2.94   0
  -2  -3   8   18.39    1.90   0
   2   3  -8   13.39    1.95   0
  -1  -3   8    2.19    2.50   0
   1   3  -8    0.78    1.68   0
   0   3  -8   31.62    2.07   0
   0  -3   8   32.27    2.80   0
  -1   3  -8   13.71    2.02   0
   1  -3   8   15.40    1.94   0
  -2   3  -8   21.65    2.61   0
   2  -3   8   16.71    2.63   0
  -3   3  -8  186.71    3.64   0
   3  -3   8  174.60    3.69   0
  -4   3  -8    7.10    2.58   0
   4  -3   8    5.46    1.86   0
  -5   3  -8   22.12    2.73   0
   5  -3   8   21.27    2.75   0
  -6   3  -8   20.82    2.20   0
   6  -3   8   15.59    2.25   0
  -7   3  -8    4.87    3.05   0
   7  -3   8    8.56    3.02   0
  -8   3  -8    1.83    2.21   0
   8  -3   8    1.44    2.30   0
  -9   3  -8    5.49    3.34   0
   9  -3   8    3.05    2.40   0
 -10   3  -8    0.20    3.49   0
  10  -3   8    3.04    3.57   0
 -11   3  -8    2.38    4.04   0
  11  -3   8    0.59    3.94   0
  12   2  -8    0.59    3.80   0
  12   2  -8    1.60    3.92   0
  11   2  -8   -0.20    3.57   0
  11   2  -8    1.22    3.48   0
  10   2  -8    4.10    3.17   0
  10   2  -8    0.84    3.18   0
   9   2  -8   -0.91    1.99   0
   9   2  -8    3.69    3.07   0
   8   2  -8    4.95    2.14   0
   8   2  -8    4.30    2.21   0
   7   2  -8   21.85    3.14   0
   7   2  -8   19.27    2.88   0
   6   2  -8   31.26    2.94   0
   6   2  -8   46.80    3.22   0
   5   2  -8    1.80    2.63   0
  -5  -2   8   -0.19    2.48   0
   5   2  -8   -0.77    1.70   0
  -4  -2   8   48.63    2.89   0
   4   2  -8   44.24    2.94   0
  -3  -2   8    8.57    1.80   0
   3   2  -8   10.92    2.62   0
   2   2  -8    2.03    2.44   0
  -2  -2   8    4.06    1.72   0
   1   2  -8   22.69    2.72   0
  -1  -2   8   18.25    3.25   0
  -1  -2   8   23.31    1.98   0
   0   2  -8   63.36    3.00   0
   0  -2   8   63.37    2.95   0
  -1   2  -8    2.11    2.65   0
   1  -2   8    4.03    1.94   0
  -2   2  -8   43.38    2.14   0
   2  -2   8   41.69    2.86   0
  -3   2  -8   21.00    2.75   0
   3  -2   8   15.21    1.97   0
  -4   2  -8    9.25    2.66   0
   4  -2   8    6.50    1.80   0
  -5   2  -8   17.20    2.86   0
   5  -2   8   16.34    2.73   0
  -6   2  -8   26.70    2.86   0
   6  -2   8   22.92    2.23   0
  -7   2  -8    4.46    2.91   0
   7  -2   8    2.72    2.22   0
   8  -2   8    2.45    2.88   0
  -8   2  -8    1.41    2.97   0
  -9   2  -8    8.33    3.41   0
   9  -2   8    8.14    3.31   0
 -10   2  -8    0.67    2.46   0
  10  -2   8    4.05    3.52   0
 -11   2  -8    0.93    3.78   0
  11  -2   8    1.32    3.88   0
  12   1  -8    1.02    4.56   0
  12   1  -8    1.17    3.81   0
  11   1  -8    1.80    3.31   0
  11   1  -8   -1.25    3.43   0
  10   1  -8    4.43    3.18   0
  10   1  -8    0.98    3.39   0
   9   1  -8    5.00    2.97   0
   9   1  -8    4.94    2.10   0
   8   1  -8    2.42    2.16   0
   8   1  -8    2.81    2.91   0
   7   1  -8   42.78    2.50   0
   7   1  -8   34.14    2.97   0
   7   1  -8   45.00    3.19   0
   6   1  -8    7.55    2.11   0
  -6  -1   8   19.76    2.21   0
   6   1  -8   23.96    3.08   0
   5   1  -8    7.13    2.08   0
  -5  -1   8   17.31    2.83   0
   5   1  -8   16.11    2.81   0
   4   1  -8    4.46    1.82   0
   4   1  -8    3.12    3.11   0
  -4  -1   8    3.71    1.85   0
   3   1  -8   61.06    2.53   0
  -3  -1   8   64.03    3.20   0
   2   1  -8    2.44    1.86   0
  -2  -1   8    1.18    2.43   0
   1   1  -8  145.57    2.98   0
  -1  -1   8   68.87    3.37   0
  -1  -1   8  143.44    2.98   0
   0   1  -8   61.53    2.36   0
   0  -1   8   67.33    3.03   0
  -1   1  -8   10.26    1.91   0
   1  -1   8   10.15    2.68   0
  -2   1  -8    1.60    1.76   0
   2  -1   8    0.55    1.84   0
  -3   1  -8   15.00    2.69   0
   3  -1   8   13.79    2.64   0
   4  -1   8   18.58    2.70   0
  -4   1  -8   23.93    2.73   0
   5  -1   8    0.47    2.54   0
  -5   1  -8    0.17    1.83   0
   6  -1   8   17.49    2.69   0
  -6   1  -8   19.79    2.70   0
   7  -1   8    9.86    2.86   0
  -7   1  -8    5.91    2.57   0
   8  -1   8    2.98    3.03   0
  -8   1  -8    3.44    2.10   0
  -9   1  -8    1.40    2.96   0
   9  -1   8    2.83    3.01   0
 -10   1  -8    1.76    3.55   0
  10  -1   8    3.00    3.57   0
  11  -1   8   -0.41    3.00   0
  12   0  -8    0.24    6.93   0
  12   0  -8    0.21    6.90   0
  11   0  -8    0.54    4.06   0
  11   0  -8    1.68    4.22   0
  10   0  -8    4.62    3.12   0
  10   0  -8    6.11    3.94   0
   9   0  -8    6.79    3.04   0
   9   0  -8    8.32    3.10   0
   9   0  -8    0.88    2.12   0
   8   0  -8    3.17    2.78   0
   8   0  -8    3.80    2.92   0
   8   0  -8   -0.14    2.78   0
   7   0  -8   22.41    2.80   0
   7   0  -8   18.02    2.15   0
   6   0  -8    5.03    2.80   0
   6   0  -8    1.51    1.95   0
  -6   0   8    4.29    1.96   0
   5   0  -8    1.36    2.64   0
   5   0  -8    2.35    2.99   0
  -5   0   8    1.67    2.71   0
   4   0  -8   68.82    2.55   0
   4   0  -8   55.09    3.79   0
  -4   0   8   68.71    3.41   0
   3   0  -8  191.71    3.55   0
  -3   0   8  182.88    3.57   0
   2   0  -8   -0.30    2.53   0
  -2   0   8    3.55    2.95   0
  -2   0   8    2.08    2.69   0
  -1   0   8  107.72    4.33   0
   1   0  -8  132.53    3.51   0
  -1   0   8  136.17    2.97   0
   0   0  -8  183.53    3.23   0
   0   0   8  184.72    3.24   0
  -1   0  -8   15.11    2.54   0
   1   0   8    7.92    1.82   0
   2   0   8   92.43    2.60   0
  -2   0  -8  111.91    2.70   0
   3   0   8   12.43    2.62   0
  -3   0  -8   12.40    1.91   0
   4   0   8   17.98    1.94   0
  -4   0  -8   14.87    1.97   0
   5   0   8    8.00    2.63   0
  -5   0  -8    5.41    2.00   0
   6   0   8   24.25    2.89   0
  -6   0  -8   22.82    2.14   0
  -7   0  -8    6.34    2.03   0
   7   0   8    4.44    2.04   0
   8   0   8    0.88    2.05   0
  -8   0  -8    1.22    2.97   0
   9   0   8    0.42    3.31   0
  -9   0  -8    2.83    3.09   0
  10   0   8    2.50    3.43   0
 -10   0  -8   -0.15    2.41   0
  12  -1  -8    2.91    2.68   0
  11  -1  -8    1.48    2.19   0
  10  -1  -8    1.50    2.09   0
  10  -1  -8    9.12    3.92   0
  10  -1  -8    7.28    3.85   0
   9  -1  -8    6.35    3.76   0
   9  -1  -8    6.02    2.15   0
   9  -1  -8    6.36    3.07   0
   8  -1  -8    1.90    2.84   0
   8  -1  -8   -0.93    2.12   0
   8  -1  -8    0.98    2.87   0
   7  -1  -8   19.43    3.03   0
   7  -1  -8   15.26    2.95   0
  -7   1   8   20.25    2.99   0
   6  -1  -8   23.90    3.02   0
   6  -1  -8   15.49    2.18   0
  -6   1   8   21.15    2.97   0
   5  -1  -8    1.69    2.13   0
   5  -1  -8    2.20    2.75   0
  -5   1   8    2.42    2.78   0
   4  -1  -8   25.10    3.44   0
   4  -1  -8   29.47    3.02   0
  -4   1   8   27.08    2.33   0
  -3   1   8  127.25    3.18   0
   3  -1  -8  132.70    3.26   0
  -2   1   8    4.09    2.99   0
   2  -1  -8    3.81    1.83   0
  -2   1   8    4.88    2.64   0
  -1   1   8   77.13    4.14   0
   1  -1  -8   96.81    3.22   0
  -1   1   8   98.52    2.75   0
   0   1   8   85.76    3.13   0
   0  -1  -8   85.84    3.04   0
   1   1   8    3.15    2.63   0
  -1  -1  -8    8.50    2.50   0
   2   1   8   80.51    2.55   0
  -2  -1  -8   84.82    3.11   0
   3   1   8  211.39    3.33   0
  -3  -1  -8  203.71    3.28   0
   4   1   8    1.03    1.84   0
  -4  -1  -8    0.95    2.63   0
   5   1   8    6.54    1.84   0
  -5  -1  -8    3.35    1.92   0
  -6  -1  -8   33.21    2.96   0
   6   1   8   30.72    2.12   0
   7   1   8    5.71    2.05   0
  -7  -1  -8    5.17    2.08   0
   8   1   8    0.69    2.18   0
  -8  -1  -8    1.44    3.01   0
   9   1   8    2.56    3.41   0
  -9  -1  -8    2.08    3.31   0
  10   1   8    0.20    2.68   0
 -10  -1  -8    0.64    3.46   0
  12  -2  -8   -0.68    2.47   0
  11  -2  -8    0.94    2.38   0
  10  -2  -8    2.78    2.13   0
   9  -2  -8    6.50    2.12   0
   9  -2  -8    7.34    4.49   0
   9  -2  -8    7.16    3.96   0
   8  -2  -8    3.46    2.07   0
   8  -2  -8    2.60    3.53   0
   8  -2  -8    1.84    2.74   0
   7  -2  -8   31.87    2.93   0
  -7   2   8   34.71    3.81   0
   7  -2  -8   37.24    3.78   0
   6  -2  -8    6.07    1.96   0
   6  -2  -8    5.75    2.08   0
  -6   2   8    4.81    2.85   0
   5  -2  -8    1.93    2.92   0
   5  -2  -8    2.70    2.67   0
  -5   2   8    3.60    2.75   0
   4  -2  -8   36.34    3.19   0
  -4   2   8   37.23    3.30   0
   4  -2  -8   30.48    2.51   0
  -3   2   8    4.74    2.05   0
   3  -2  -8   29.64    2.93   0
  -3   2   8   35.02    3.02   0
  -2   2   8    1.61    2.72   0
  -2   2   8    0.96    2.26   0
   2  -2  -8    1.29    1.81   0
  -1   2   8   86.18    2.60   0
  -1   2   8   73.75    4.01   0
   1  -2  -8   88.41    3.15   0
   0   2   8   54.59    2.80   0
   0  -2  -8   54.07    2.16   0
   1   2   8    0.64    1.80   0
  -1  -2  -8   -0.57    1.84   0
  -2  -2  -8   52.73    2.30   0
   2   2   8   45.93    2.19   0
   3   2   8   92.38    2.75   0
  -3  -2  -8  103.77    3.22   0
   4   2   8   36.34    2.08   0
  -4  -2  -8   43.15    2.87   0
  -5  -2  -8   27.08    2.77   0
   5   2   8   22.05    2.07   0
  -6  -2  -8   29.87    2.97   0
   6   2   8   27.94    2.94   0
  -7  -2  -8    2.90    2.83   0
   7   2   8    0.66    2.79   0
   8   2   8    4.43    2.09   0
  -8  -2  -8    3.75    2.08   0
   9   2   8   -0.24    3.17   0
  -9  -2  -8    2.96    3.19   0
  10   2   8   -0.51    2.39   0
 -10  -2  -8    2.44    2.55   0
  12  -3  -8   -0.61    2.38   0
  11  -3  -8    0.90    2.27   0
  10  -3  -8    2.98    2.20   0
   9  -3  -8    4.69    2.91   0
   8  -3  -8    4.09    2.15   0
   8  -3  -8    4.86    3.47   0
   8  -3  -8    5.13    3.84   0
   7  -3  -8    4.13    2.14   0
  -7   3   8   15.48    3.09   0
   7  -3  -8   14.80    3.05   0
   6  -3  -8   28.24    2.20   0
  -6   3   8   38.74    3.32   0
   6  -3  -8   34.91    3.00   0
   5  -3  -8   11.66    2.91   0
   5  -3  -8   15.08    2.06   0
  -5   3   8   14.86    2.91   0
   4  -3  -8   99.09    3.11   0
  -4   3   8  107.61    3.78   0
  -3   3   8   25.70    2.25   0
  -3   3   8   17.78    3.10   0
   3  -3  -8   21.95    2.13   0
  -2   3   8   11.04    2.00   0
  -2   3   8    4.73    2.36   0
   2  -3  -8   14.08    2.77   0
  -1   3   8   18.62    2.30   0
  -1   3   8   31.62    2.06   0
   1  -3  -8   38.91    2.80   0
   0   3   8   20.72    2.44   0
   0   3   8   22.51    2.64   0
   0  -3  -8   23.56    2.01   0
   1   3   8   10.71    2.55   0
  -1  -3  -8    9.14    1.89   0
   2   3   8   24.37    2.01   0
  -2  -3  -8   22.05    1.91   0
  -3  -3  -8   23.54    2.05   0
   3   3   8   24.62    2.07   0
  -4  -3  -8    1.02    1.78   0
   4   3   8   -1.81    2.53   0
  -5  -3  -8   18.00    2.09   0
   5   3   8   14.36    2.10   0
   6   3   8   11.70    2.82   0
  -6  -3  -8   15.22    2.86   0
   7   3   8   -0.37    2.02   0
  -7  -3  -8    5.15    2.04   0
   8   3   8    0.02    3.24   0
  -8  -3  -8    0.95    2.15   0
   9   3   8    1.50    2.33   0
  -9  -3  -8   -2.90    2.28   0
  10   3   8    3.63    3.80   0
 -10  -3  -8    0.95    3.81   0
  12  -4  -8    1.15    2.50   0
  11  -4  -8    1.64    2.22   0
  10  -4  -8    1.60    2.11   0
   9  -4  -8    1.82    2.91   0
   8  -4  -8    3.86    2.77   0
   7  -4  -8   27.90    3.92   0
   7  -4  -8   19.71    2.13   0
  -7   4   8   26.02    3.26   0
   6  -4  -8    4.12    2.72   0
   6  -4  -8    4.68    1.93   0
  -6   4   8    5.12    2.71   0
   5  -4  -8    7.56    2.12   0
  -5   4   8    6.79    2.75   0
   5  -4  -8    8.72    2.72   0
  -4   4   8  105.95    3.74   0
   4  -4  -8  102.14    3.63   0
  -3   4   8   57.72    3.34   0
  -3   4   8   42.02    3.32   0
   3  -4  -8   52.50    2.53   0
  -2   4   8   13.33    1.91   0
  -2   4   8   11.14    2.31   0
   2  -4  -8   14.17    1.87   0
  -1   4   8   28.38    2.63   0
  -1   4   8   20.16    2.31   0
   1  -4  -8   24.58    1.94   0
   0   4   8    1.88    2.25   0
   0   4   8   23.64    1.92   0
   0  -4  -8   21.30    1.99   0
  -1  -4  -8    5.11    1.80   0
   1   4   8    4.58    1.92   0
  -2  -4  -8   50.59    2.96   0
   2   4   8   51.01    3.00   0
  -3  -4  -8    6.95    1.77   0
   3   4   8    4.57    1.77   0
  -4  -4  -8    2.73    1.83   0
   4   4   8    1.44    1.84   0
   5   4   8   22.28    2.94   0
  -5  -4  -8   19.40    2.15   0
   6   4   8    6.54    2.90   0
  -6  -4  -8   10.60    2.11   0
   7   4   8    1.87    2.96   0
  -7  -4  -8    4.22    3.03   0
   8   4   8    1.21    3.12   0
  -8  -4  -8   -0.47    2.31   0
   9   4   8    2.27    3.50   0
  -9  -4  -8    0.32    2.44   0
  12  -5  -8    2.25    2.56   0
  11  -5  -8   -0.31    3.18   0
  10  -5  -8    1.57    3.10   0
   9  -5  -8   -0.39    1.92   0
   8  -5  -8    0.73    2.03   0
   7  -5  -8   -0.22    1.83   0
  -7   5   8    1.27    3.57   0
   7  -5  -8    1.17    3.26   0
   6  -5  -8   -3.01    1.96   0
   6  -5  -8    0.23    2.78   0
  -6   5   8    0.78    2.96   0
   5  -5  -8    4.59    2.07   0
   5  -5  -8   12.58    2.03   0
  -5   5   8   12.08    2.96   0
  -4   5   8  107.70    3.84   0
   4  -5  -8  113.71    3.80   0
   3  -5  -8   95.89    3.47   0
  -3   5   8   87.79    3.49   0
  -3   5   8   78.76    2.93   0
   2  -5  -8    4.09    2.60   0
  -2   5   8    4.01    2.33   0
  -2   5   8   -0.04    2.20   0
   1  -5  -8   47.10    2.22   0
  -1   5   8   42.25    2.80   0
  -1   5   8   41.83    2.49   0
   0  -5  -8   49.95    2.25   0
   0   5   8   43.24    2.20   0
   0   5   8   41.72    2.51   0
  -1  -5  -8   15.66    2.66   0
   1   5   8   11.89    1.91   0
  -2  -5  -8    4.70    2.61   0
   2   5   8    5.20    1.82   0
  -3  -5  -8    0.50    2.60   0
   3   5   8    2.31    1.87   0
   4   5   8    2.52    1.95   0
  -4  -5  -8    1.99    1.92   0
   5   5   8   12.78    2.80   0
  -5  -5  -8   12.46    2.04   0
   6   5   8    6.90    2.09   0
  -6  -5  -8    3.09    2.12   0
   7   5   8    0.41    1.99   0
  -7  -5  -8    1.16    2.00   0
   8   5   8    1.01    2.32   0
  -8  -5  -8    2.39    2.37   0
  -9  -5  -8   -1.03    3.56   0
   9   5   8    2.46    2.63   0
  11  -6  -8    0.15    3.48   0
  10  -6  -8    1.97    3.11   0
   9  -6  -8   -0.74    2.09   0
   8  -6  -8   -0.64    2.09   0
   7  -6  -8   13.31    3.07   0
   7  -6  -8   16.24    3.76   0
  -7   6   8   17.81    3.86   0
   6  -6  -8    1.47    2.03   0
   6  -6  -8    1.01    3.32   0
  -6   6   8    1.48    2.92   0
  -5   6   8   19.66    3.01   0
   5  -6  -8   21.51    2.98   0
   4  -6  -8  116.53    3.69   0
  -4   6   8  105.86    3.68   0
  -3   6   8  101.71    3.59   0
  -3   6   8   83.44    2.92   0
   3  -6  -8  103.99    2.95   0
  -2   6   8    4.13    2.18   0
  -2   6   8    4.02    1.84   0
   2  -6  -8    5.72    1.90   0
  -1   6   8   22.03    2.35   0
   1  -6  -8   33.22    2.15   0
  -1   6   8   31.02    2.09   0
   0   6   8    2.12    3.02   0
   0  -6  -8    1.07    1.78   0
   0   6   8    4.72    2.63   0
  -1  -6  -8    3.06    1.88   0
   1   6   8   -0.94    2.90   0
   1   6   8    2.02    1.91   0
   2   6   8   44.74    2.97   0
  -2  -6  -8   50.35    2.93   0
   3   6   8    9.75    2.88   0
  -3  -6  -8   15.17    2.12   0
   4   6   8    0.85    1.97   0
  -4  -6  -8    1.24    1.89   0
   5   6   8    6.91    2.90   0
  -5  -6  -8    5.25    2.99   0
   6   6   8    1.39    3.01   0
  -6  -6  -8    2.98    2.24   0
   7   6   8   -0.80    2.29   0
  -7  -6  -8    0.61    2.41   0
  -8  -6  -8    1.63    2.49   0
   8   6   8    3.72    2.43   0
  11  -7  -8    0.42    2.42   0
  10  -7  -8    2.04    2.31   0
   9  -7  -8    0.08    2.22   0
   8  -7  -8    5.83    2.31   0
   7  -7  -8   20.99    3.15   0
   7  -7  -8   25.94    3.69   0
  -7   7   8   27.31    4.63   0
  -6   7   8    4.65    2.91   0
   6  -7  -8    4.51    2.81   0
  -5   7   8    4.97    2.94   0
   5  -7  -8    6.20    2.82   0
  -4   7   8   28.70    2.40   0
   4  -7  -8   35.22    2.34   0
  -3   7   8    7.62    2.88   0
  -3   7   8    1.03    2.11   0
   3  -7  -8   10.41    2.82   0
  -2   7   8    4.84    3.07   0
  -2   7   8    7.86    2.73   0
   2  -7  -8    7.42    2.84   0
  -1   7   8    0.92    2.08   0
  -1   7   8    4.37    1.83   0
   1  -7  -8    3.40    1.82   0
   0   7   8    6.25    2.23   0
   0  -7  -8   17.53    1.97   0
   0   7   8   19.81    2.09   0
   1   7   8    3.33    3.18   0
   1   7   8    2.64    2.03   0
  -1  -7  -8    8.89    2.73   0
   2   7   8   37.90    3.15   0
  -2  -7  -8   41.26    2.28   0
   3   7   8   15.36    2.85   0
  -3  -7  -8   18.33    2.04   0
   4   7   8    1.01    2.11   0
  -4  -7  -8   -0.42    2.01   0
   5   7   8    3.00    2.10   0
  -5  -7  -8    4.01    2.16   0
  -6  -7  -8    4.34    3.20   0
   6   7   8    2.13    2.29   0
  -7  -7  -8    3.20    2.36   0
   7   7   8    2.66    3.35   0
  11  -8  -8   -0.37    2.39   0
  10  -8  -8    2.19    2.45   0
   9  -8  -8   -3.00    3.45   0
   8  -8  -8    3.98    3.24   0
   7  -8  -8   20.74    4.08   0
   7  -8  -8    0.43    2.18   0
  -7   8   8   22.75    3.74   0
  -6   8   8    4.90    3.33   0
   6  -8  -8    7.93    3.24   0
  -5   8   8    8.38    2.08   0
   5  -8  -8    8.70    2.95   0
   4  -8  -8   12.77    2.20   0
  -4   8   8    7.23    3.01   0
  -3   8   8    2.17    2.09   0
  -3   8   8    2.85    2.84   0
   3  -8  -8    1.16    2.84   0
  -2   8   8    0.99    3.08   0
  -2   8   8    2.65    1.96   0
   2  -8  -8    1.78    2.73   0
  -1   8   8   37.82    3.33   0
  -1   8   8   44.87    3.09   0
   1  -8  -8   44.83    2.41   0
   0   8   8    5.89    2.28   0
   0   8   8    8.39    2.07   0
   0  -8  -8    7.26    2.79   0
   1   8   8    1.20    3.09   0
   1   8   8    1.30    2.03   0
  -1  -8  -8    0.60    1.97   0
   2   8   8   18.56    3.36   0
   2   8   8   21.19    2.14   0
  -2  -8  -8   22.01    2.19   0
   3   8   8    4.02    2.27   0
  -3  -8  -8    1.23    2.10   0
  -4  -8  -8    0.64    2.99   0
   4   8   8    2.12    2.97   0
  -5  -8  -8    6.41    3.22   0
   5   8   8    6.94    3.22   0
  -6  -8  -8   -0.55    3.38   0
   6   8   8    1.23    2.46   0
  10  -9  -8    0.63    2.44   0
   9  -9  -8    2.44    2.40   0
   8  -9  -8    5.58    3.40   0
  -7   9   8   13.58    4.54   0
  -6   9   8    4.36    3.33   0
   6  -9  -8    3.92    3.15   0
  -5   9   8    8.50    3.07   0
   5  -9  -8    7.70    2.25   0
  -4   9   8   27.66    3.26   0
   4  -9  -8   23.33    3.27   0
   3  -9  -8    1.24    2.95   0
  -3   9   8    3.14    3.11   0
  -3   9   8    0.56    2.16   0
   2  -9  -8    4.61    2.84   0
  -2   9   8    3.77    2.27   0
  -2   9   8    2.11    2.05   0
   1  -9  -8    1.92    2.78   0
  -1   9   8    2.32    2.30   0
  -1   9   8    2.01    2.05   0
   0  -9  -8   10.00    2.21   0
   0   9   8    4.42    3.12   0
   0   9   8    7.18    2.27   0
  -1  -9  -8    0.75    1.91   0
   1   9   8    1.57    2.06   0
   1   9   8    0.85    3.19   0
  -2  -9  -8    8.55    2.18   0
   2   9   8    6.39    2.37   0
   2   9   8   11.01    2.26   0
   3   9   8   -3.64    2.35   0
  -3  -9  -8    8.27    3.12   0
   3   9   8    0.43    2.20   0
  -4  -9  -8    3.27    2.28   0
   4   9   8    3.31    2.35   0
  -5  -9  -8    3.81    3.48   0
   5   9   8    2.24    2.58   0
   9 -10  -8    0.38    2.55   0
  -7  10   8    4.05    4.34   0
  -7  10   8    3.15    4.28   0
   6 -10  -8    2.55    3.27   0
  -6  10   8    0.85    3.44   0
  -5  10   8    4.33    2.31   0
   5 -10  -8    5.46    3.22   0
  -4  10   8    9.36    3.30   0
   4 -10  -8   12.02    3.26   0
  -3  10   8    0.47    3.12   0
  -3  10   8    2.10    3.04   0
   3 -10  -8    0.66    2.20   0
  -2  10   8    1.82    2.23   0
  -2  10   8    0.53    2.24   0
   2 -10  -8    1.85    2.14   0
  -1  10   8    8.96    3.37   0
   1 -10  -8    7.49    2.24   0
  -1  10   8    5.56    2.15   0
   0  10   8    1.82    3.22   0
   0 -10  -8    2.23    2.25   0
   0  10   8   -0.60    2.26   0
   1  10   8    1.75    3.29   0
  -1 -10  -8   -1.53    2.03   0
   1  10   8    3.49    3.22   0
   2  10   8    5.68    2.49   0
  -2 -10  -8    4.97    3.24   0
   2  10   8    6.31    3.06   0
   3  10   8    1.77    2.49   0
  -3 -10  -8    0.76    2.39   0
   3  10   8    2.83    2.32   0
   4  10   8   -2.23    2.65   0
   4  10   8   -0.59    3.50   0
  -4 -10  -8   -0.86    2.50   0
  -7  11   8    0.42    3.83   0
  -7  11   8    1.60    4.56   0
  -6  11   8    2.68    3.62   0
  -5  11   8    0.99    3.64   0
   5 -11  -8   -1.26    3.35   0
  -4  11   8    6.36    3.49   0
   4 -11  -8    7.24    3.36   0
   3 -11  -8    2.52    3.36   0
  -3  11   8    2.23    3.34   0
  -2  11   8    1.39    2.39   0
  -2  11   8    6.20    3.35   0
   2 -11  -8    5.07    2.39   0
  -1  11   8    2.54    2.50   0
  -1  11   8    5.71    3.41   0
   1 -11  -8    7.22    3.39   0
   0  11   8   -2.46    2.36   0
   0  11   8   -1.59    3.33   0
   0 -11  -8    0.73    2.26   0
   1  11   8    0.76    3.47   0
   1  11   8    3.03    2.33   0
  -1 -11  -8    1.11    3.25   0
   2  11   8   -0.75    2.55   0
   2  11   8    1.36    2.46   0
  -2 -11  -8    3.59    2.48   0
   3  11   8    1.07    2.62   0
   3  11   8    1.43    3.57   0
  -3 -11  -8   -1.17    3.66   0
  -6  12   8   -0.98    4.00   0
  -6  12   8    1.22    3.78   0
  -5  12   8    1.23    3.84   0
  -4  12   8    3.75    3.62   0
   4 -12  -8    2.82    3.62   0
  -3  12   8    2.57    3.48   0
   3 -12  -8    0.69    3.76   0
  -2  12   8   -1.64    2.54   0
   2 -12  -8    1.47    2.58   0
  -2  12   8    2.10    2.42   0
   1 -12  -8   10.48    3.86   0
  -1  12   8    5.02    2.63   0
  -1  12   8    5.68    3.65   0
   0  12   8   -1.87    2.65   0
   0 -12  -8   -1.19    3.47   0
   0  12   8    1.06    2.37   0
   1  12   8    8.68    3.72   0
   3  12  -9    1.96    3.58   0
   3  12  -9   -0.54    2.52   0
   2  12  -9    2.13    3.64   0
   2  12  -9    2.03    3.65   0
   1  12  -9    0.17    2.42   0
   1  12  -9    7.40    3.46   0
   0  12  -9    0.08    2.41   0
   0  12  -9    3.74    2.51   0
  -1  12  -9    1.41    2.43   0
  -1  12  -9    1.69    2.43   0
  -2  12  -9    2.59    3.36   0
  -2  12  -9    4.41    3.49   0
  -3  12  -9    0.31    2.44   0
  -3  12  -9   -0.63    2.46   0
  -4  12  -9   -0.67    3.78   0
  -4  12  -9    0.78    2.58   0
   5  11  -9    3.13    2.50   0
   5  11  -9    0.91    3.58   0
   4  11  -9    2.58    2.51   0
   4  11  -9    2.58    3.53   0
   3  11  -9    5.37    3.26   0
   3  11  -9    1.36    3.48   0
   2  11  -9    1.18    3.35   0
   2  11  -9   -2.40    3.34   0
   1  11  -9    2.79    2.27   0
   1  11  -9    0.28    3.40   0
   0  11  -9    1.76    2.30   0
   0  11  -9   -1.88    3.21   0
  -1  11  -9    3.06    3.10   0
  -1  11  -9    5.14    3.18   0
  -2  11  -9   -0.37    3.16   0
  -2  11  -9    2.40    2.43   0
  -3  11  -9    5.67    2.43   0
  -3  11  -9    2.28    2.28   0
  -4  11  -9    3.42    3.22   0
  -4  11  -9    3.04    2.16   0
  -5  11  -9    2.11    2.59   0
   5 -11   9    2.23    3.84   0
  -5  11  -9   -0.10    3.49   0
  -6  11  -9    3.70    3.95   0
   6 -11   9    0.17    2.76   0
  -6  11  -9    0.52    2.69   0
   6  10  -9    0.19    3.57   0
   6  10  -9    4.22    2.47   0
   5  10  -9    0.59    2.38   0
   5  10  -9   -1.87    3.39   0
   4  10  -9    2.14    3.25   0
   4  10  -9    0.79    2.26   0
   3  10  -9   -1.77    3.10   0
   3  10  -9    3.71    2.24   0
   2  10  -9   10.05    3.05   0
   2  10  -9   -0.45    3.09   0
   1  10  -9    3.26    3.10   0
   1  10  -9    2.68    2.14   0
   0  10  -9   -0.76    2.12   0
   0  10  -9    0.13    2.13   0
  -1  10  -9    8.70    3.09   0
  -1  10  -9    6.54    2.14   0
  -2  10  -9    1.51    2.10   0
   3 -10   9    3.27    2.11   0
  -3  10  -9    4.87    2.37   0
  -4  10  -9    1.52    2.34   0
   4 -10   9   -0.10    2.48   0
   4 -10   9    1.49    3.19   0
  -5  10  -9    1.25    3.40   0
   5 -10   9    0.84    3.38   0
   5 -10   9    2.12    3.25   0
  -6  10  -9    3.52    3.46   0
   6 -10   9   -0.33    3.50   0
   6 -10   9    1.63    3.44   0
  -7  10  -9   -0.95    3.87   0
   7 -10   9   -1.01    3.78   0
   7 -10   9    2.09    3.76   0
   7   9  -9    0.46    3.40   0
   7   9  -9    3.73    2.50   0
   6   9  -9    0.20    3.30   0
   6   9  -9   -1.68    2.36   0
   5   9  -9    2.33    2.22   0
   5   9  -9   -3.54    3.09   0
   4   9  -9    1.23    3.03   0
   4   9  -9   -2.21    2.14   0
   3   9  -9   14.06    3.17   0
   3   9  -9   17.18    3.18   0
   2   9  -9   11.94    2.17   0
   2   9  -9   13.63    3.01   0
   1   9  -9   -0.36    1.97   0
   1   9  -9    0.75    2.04   0
   0   9  -9    1.56    2.02   0
   1  -9   9   -1.75    2.84   0
  -1   9  -9    2.58    2.90   0
   2  -9   9    0.93    2.80   0
  -2   9  -9   -2.24    2.83   0
   3  -9   9    4.07    3.31   0
   3  -9   9    7.26    2.76   0
  -3   9  -9    7.94    2.18   0
  -4   9  -9    0.97    2.17   0
   4  -9   9   -0.17    2.38   0
   4  -9   9    2.26    2.14   0
  -5   9  -9    0.52    3.18   0
   5  -9   9   -0.91    2.27   0
   5  -9   9    2.60    2.36   0
  -6   9  -9    5.17    3.26   0
   6  -9   9   -0.02    3.33   0
   6  -9   9    4.55    3.20   0
  -7   9  -9    5.15    2.59   0
   7  -9   9    4.79    2.62   0
  -8   9  -9    0.11    2.76   0
   8  -9   9   -1.60    3.68   0
   8   8  -9    1.82    3.40   0
   8   8  -9    3.18    2.40   0
   7   8  -9   -0.70    2.28   0
   7   8  -9    1.90    3.20   0
   6   8  -9    2.05    2.06   0
   6   8  -9    1.47    2.32   0
   5   8  -9    1.64    2.20   0
   5   8  -9    3.04    2.99   0
   4   8  -9   -0.02    2.11   0
   4   8  -9    1.34    2.98   0
   3   8  -9   17.91    2.86   0
   3   8  -9   14.51    2.89   0
   2   8  -9   14.44    2.93   0
  -1  -8   9    8.79    2.07   0
   1   8  -9   10.31    2.83   0
   0  -8   9   -1.17    1.98   0
   0   8  -9   -0.20    2.88   0
   1  -8   9    5.93    2.01   0
  -1   8  -9    3.49    2.82   0
   2  -8   9    0.93    2.94   0
   2  -8   9   -0.72    2.00   0
  -2   8  -9    3.64    2.89   0
  -3   8  -9    2.39    2.88   0
   3  -8   9    3.84    3.00   0
   3  -8   9    7.70    2.81   0
  -4   8  -9   11.35    2.96   0
   4  -8   9    1.14    1.98   0
   4  -8   9   12.74    2.18   0
   5  -8   9    1.39    2.19   0
  -5   8  -9    0.68    2.03   0
  -6   8  -9    3.06    3.36   0
   6  -8   9    4.06    2.27   0
  -7   8  -9    3.12    2.60   0
   7  -8   9    3.78    2.41   0
  -8   8  -9    0.44    2.62   0
   8  -8   9   -0.27    2.53   0
   9  -8   9    3.54    3.89   0
  -9   8  -9    2.31    4.16   0
   9   7  -9   -1.10    3.51   0
   9   7  -9    6.64    3.72   0
   8   7  -9   -0.91    2.15   0
   8   7  -9    0.22    4.84   0
   8   7  -9    0.84    3.07   0
   8   7  -9    0.33    5.08   0
   7   7  -9    5.32    2.28   0
   7   7  -9    0.86    3.03   0
   6   7  -9    4.23    2.16   0
   6   7  -9    4.72    1.97   0
   5   7  -9    3.52    2.02   0
   5   7  -9    6.09    1.97   0
   4   7  -9    3.77    2.94   0
   4   7  -9    1.76    2.06   0
   3   7  -9   17.19    2.10   0
  -2  -7   9    3.70    1.84   0
   2   7  -9    1.26    2.67   0
  -1  -7   9    4.33    1.94   0
   1   7  -9    3.40    2.80   0
   0  -7   9   10.21    2.82   0
   0   7  -9   11.72    2.07   0
   1  -7   9    9.90    2.78   0
  -1   7  -9   13.30    2.87   0
   2  -7   9    0.27    2.88   0
   2  -7   9   -1.16    1.83   0
  -2   7  -9   -0.73    1.90   0
  -3   7  -9   32.54    2.10   0
   3  -7   9    0.53    2.02   0
   3  -7   9   40.00    2.89   0
  -4   7  -9    7.75    2.88   0
   4  -7   9    4.25    1.99   0
  -5   7  -9    0.63    2.95   0
   5  -7   9   -2.34    2.92   0
  -6   7  -9    3.83    3.12   0
   6  -7   9    2.89    2.94   0
  -7   7  -9    2.81    2.32   0
   7  -7   9    2.14    3.24   0
  -8   7  -9    0.67    2.41   0
   8  -7   9   -1.06    3.53   0
   9  -7   9   -1.16    3.56   0
  -9   7  -9    0.99    3.88   0
  10   6  -9    0.95    2.78   0
  10   6  -9   -0.93    3.85   0
   9   6  -9   -0.01    3.52   0
   9   6  -9    2.72    2.46   0
   8   6  -9   -0.18    3.26   0
   8   6  -9    3.90    3.45   0
   8   6  -9    1.55    3.12   0
   7   6  -9    3.23    5.04   0
   7   6  -9    6.20    2.22   0
   7   6  -9    6.66    2.19   0
   6   6  -9    7.02    2.94   0
   6   6  -9    1.86    2.82   0
   5   6  -9    7.23    1.86   0
   5   6  -9    3.72    2.66   0
   4   6  -9   -0.51    1.89   0
  -3  -6   9    6.40    2.64   0
   3   6  -9    7.55    1.93   0
  -2  -6   9    5.75    1.94   0
   2   6  -9    5.44    1.87   0
  -1  -6   9    2.29    1.74   0
   1   6  -9    1.82    1.73   0
   0  -6   9   32.32    2.17   0
   0   6  -9   38.22    2.91   0
   1  -6   9   10.88    5.42   0
   1  -6   9   15.72    2.62   0
  -1   6  -9   16.23    1.94   0
  -2   6  -9   -0.50    2.71   0
   2  -6   9    3.04    2.64   0
  -3   6  -9   18.85    2.79   0
   3  -6   9   15.96    1.97   0
  -4   6  -9    4.06    1.92   0
   4  -6   9    6.78    2.61   0
  -5   6  -9    0.73    2.06   0
   5  -6   9   -0.72    1.85   0
  -6   6  -9    2.48    2.98   0
   6  -6   9    2.55    2.10   0
  -7   6  -9    4.50    2.24   0
   7  -6   9    3.16    3.10   0
  -8   6  -9    1.98    3.47   0
   8  -6   9   -0.90    2.29   0
   9  -6   9   -0.31    3.56   0
  -9   6  -9   -0.28    3.68   0
  10  -6   9    4.05    2.67   0
  10   5  -9    0.54    2.56   0
  10   5  -9    0.73    3.60   0
   9   5  -9    2.94    3.35   0
   9   5  -9    4.09    2.35   0
   8   5  -9    0.25    2.99   0
   8   5  -9    2.13    2.26   0
   8   5  -9    1.32    3.06   0
   7   5  -9    7.53    2.11   0
   7   5  -9    6.94    3.92   0
   7   5  -9    7.85    2.93   0
   6   5  -9    2.29    2.04   0
   6   5  -9    4.74    1.91   0
   5   5  -9    2.75    1.88   0
   5   5  -9    2.48    1.89   0
  -4  -5   9    4.62    2.57   0
   4   5  -9    2.30    1.89   0
  -3  -5   9    9.60    2.71   0
   3   5  -9   10.99    1.88   0
  -2  -5   9   -1.23    2.68   0
   2   5  -9    0.97    1.85   0
  -1  -5   9    1.63    1.97   0
   1   5  -9    3.19    2.56   0
   0  -5   9   79.58    2.54   0
   0   5  -9   79.67    2.44   0
  -1   5  -9   41.73    3.05   0
   1  -5   9   33.58    2.16   0
  -2   5  -9   37.50    2.93   0
   2  -5   9   34.66    2.15   0
   3  -5   9   41.00    3.01   0
  -3   5  -9   46.90    3.04   0
  -4   5  -9    5.91    2.72   0
   4  -5   9    7.68    2.70   0
  -5   5  -9    1.72    1.78   0
   5  -5   9    2.49    1.78   0
  -6   5  -9    1.09    2.96   0
   6  -5   9    3.36    2.16   0
  -7   5  -9    4.31    2.28   0
   7  -5   9    2.93    2.23   0
  -8   5  -9    1.83    3.39   0
   8  -5   9   -0.59    2.37   0
   9  -5   9    0.60    2.46   0
  -9   5  -9   -1.84    3.76   0
  10  -5   9   -1.44    3.80   0
 -10   5  -9   -0.45    3.90   0
  11   4  -9   -0.69    3.77   0
  11   4  -9    0.92    2.76   0
  10   4  -9    2.49    3.24   0
  10   4  -9    0.81    2.52   0
   9   4  -9    4.52    3.64   0
   9   4  -9    3.05    2.31   0
   8   4  -9   -0.46    2.33   0
   8   4  -9    4.05    3.05   0
   8   4  -9    5.89    3.10   0
   7   4  -9    6.29    3.07   0
   7   4  -9    7.92    2.10   0
   7   4  -9   11.78    2.93   0
   6   4  -9    4.07    2.12   0
   6   4  -9    2.41    3.57   0
   6   4  -9    3.27    2.92   0
  -5  -4   9    3.63    1.84   0
   5   4  -9    2.52    2.64   0
  -4  -4   9    2.25    1.96   0
   4   4  -9    1.39    2.67   0
  -3  -4   9   17.80    2.00   0
   3   4  -9   16.88    1.99   0
  -2  -4   9    9.93    2.67   0
   2   4  -9   13.28    1.89   0
  -1  -4   9   16.35    1.93   0
   1   4  -9   21.07    2.70   0
   0   4  -9   28.97    2.72   0
   0  -4   9   26.84    2.76   0
  -1   4  -9   17.56    2.20   0
   1  -4   9   23.85    2.87   0
  -2   4  -9   -0.18    1.90   0
   2  -4   9    2.59    2.68   0
   3  -4   9   49.01    2.25   0
  -3   4  -9   57.84    3.03   0
  -4   4  -9   23.01    2.15   0
   4  -4   9   22.54    2.14   0
  -5   4  -9    0.54    1.74   0
   5  -4   9    3.42    2.50   0
  -6   4  -9    2.41    2.06   0
   6  -4   9    5.00    2.66   0
  -7   4  -9    4.76    2.27   0
   7  -4   9    3.24    2.91   0
  -8   4  -9    2.51    3.36   0
   8  -4   9   -0.30    3.26   0
   9  -4   9    2.58    3.42   0
  -9   4  -9    3.58    2.68   0
 -10   4  -9    2.54    3.65   0
  10  -4   9    2.41    2.53   0
  11   3  -9    0.57    3.70   0
  11   3  -9   -1.21    3.55   0
  10   3  -9    0.37    3.24   0
  10   3  -9   -1.74    3.20   0
   9   3  -9    0.00    2.29   0
   9   3  -9    2.24    2.26   0
   9   3  -9    3.23    2.25   0
   8   3  -9    3.01    3.14   0
   8   3  -9    1.49    2.25   0
   8   3  -9    2.45    3.19   0
   7   3  -9    2.45    2.90   0
   7   3  -9    5.46    3.05   0
   7   3  -9    2.51    3.05   0
   6   3  -9    5.93    3.01   0
   6   3  -9    7.96    2.79   0
  -5  -3   9    8.32    2.63   0
   5   3  -9    1.79    1.81   0
  -4  -3   9    2.20    2.43   0
   4   3  -9    0.60    1.85   0
  -3  -3   9  117.18    3.47   0
   3   3  -9  117.49    3.38   0
  -2  -3   9   16.20    2.77   0
   2   3  -9   11.66    2.00   0
   1   3  -9   19.90    2.64   0
  -1  -3   9   18.44    2.69   0
   0   3  -9   55.99    2.35   0
   0  -3   9   43.15    4.62   0
   0  -3   9   61.96    2.98   0
  -1   3  -9   21.22    2.72   0
   1  -3   9   18.17    1.95   0
  -2   3  -9   20.22    2.86   0
   2  -3   9   24.20    2.72   0
  -3   3  -9    8.69    2.65   0
   3  -3   9    4.92    1.82   0
  -4   3  -9   25.92    2.10   0
   4  -3   9   22.26    2.15   0
  -5   3  -9    3.05    1.84   0
   5  -3   9    3.55    2.56   0
  -6   3  -9   12.37    2.87   0
   6  -3   9   12.21    2.14   0
  -7   3  -9    8.00    2.99   0
   7  -3   9    3.31    2.11   0
  -8   3  -9    5.30    3.18   0
   8  -3   9    1.66    2.16   0
   9  -3   9    1.35    2.48   0
  -9   3  -9    2.85    2.64   0
 -10   3  -9    2.64    3.81   0
  10  -3   9    2.45    3.68   0
  11   2  -9   -0.08    3.67   0
  11   2  -9    0.68    3.57   0
  10   2  -9   -0.50    3.21   0
  10   2  -9    0.20    2.21   0
  10   2  -9   -0.46    2.34   0
   9   2  -9    0.19    3.09   0
   9   2  -9    0.84    3.03   0
   9   2  -9    5.83    3.16   0
   8   2  -9    1.31    2.82   0
   8   2  -9   -0.95    3.23   0
   8   2  -9   -0.05    2.20   0
   7   2  -9    1.03    2.02   0
   7   2  -9    3.51    2.04   0
   7   2  -9    0.95    1.95   0
   6   2  -9   15.84    2.97   0
  -6  -2   9   17.66    2.19   0
   6   2  -9   17.02    2.26   0
   5   2  -9    5.24    2.94   0
  -5  -2   9   14.50    2.02   0
   5   2  -9   15.91    2.64   0
  -4  -2   9   23.28    1.96   0
   4   2  -9   29.72    2.73   0
   3   2  -9   82.75    3.13   0
  -3  -2   9   85.23    2.56   0
   2   2  -9   11.04    1.92   0
  -2  -2   9    7.81    1.83   0
   1   2  -9   11.70    2.62   0
  -1  -2   9    9.30    2.97   0
  -1  -2   9    9.86    2.65   0
   0   2  -9   80.75    2.64   0
   0  -2   9   84.29    2.49   0
  -1   2  -9   91.91    3.10   0
   1  -2   9   87.45    2.60   0
  -2   2  -9   36.48    2.92   0
   2  -2   9   36.99    2.94   0
  -3   2  -9    1.01    2.53   0
   3  -2   9    2.52    1.80   0
  -4   2  -9   32.96    2.82   0
   4  -2   9   27.92    2.82   0
  -5   2  -9   -0.34    1.79   0
   5  -2   9    2.12    1.79   0
  -6   2  -9   24.66    2.94   0
   6  -2   9   19.38    2.92   0
  -7   2  -9   10.54    2.19   0
   7  -2   9   14.27    3.08   0
   8  -2   9    0.07    2.16   0
  -8   2  -9    1.54    2.11   0
  -9   2  -9    6.40    3.39   0
   9  -2   9    1.32    3.39   0
 -10   2  -9   -0.41    3.96   0
  10  -2   9    0.49    2.83   0
  12   1  -9   -0.13    3.98   0
  12   1  -9    1.17    4.68   0
  12   1  -9   -0.95    2.53   0
  11   1  -9    0.04    3.49   0
  11   1  -9    0.78    2.48   0
  11   1  -9    0.01    3.48   0
  10   1  -9    3.13    3.23   0
  10   1  -9    0.98    3.23   0
  10   1  -9    1.35    2.40   0
   9   1  -9    8.88    3.08   0
   9   1  -9    3.51    2.33   0
   9   1  -9    9.13    3.15   0
   8   1  -9   -1.11    2.99   0
   8   1  -9    1.62    2.13   0
   8   1  -9    1.19    2.99   0
   7   1  -9    1.70    2.05   0
   7   1  -9   -0.13    2.89   0
   6   1  -9   12.00    2.09   0
   6   1  -9   10.31    2.13   0
  -6  -1   9   11.02    2.89   0
   5   1  -9    1.76    2.65   0
   5   1  -9    0.58    1.95   0
  -5  -1   9    2.16    2.51   0
   4   1  -9    6.74    2.57   0
  -4  -1   9    7.33    2.54   0
   3   1  -9  143.59    3.52   0
  -3  -1   9  141.17    3.55   0
   2   1  -9    2.89    2.48   0
  -2  -1   9    3.53    1.73   0
   1   1  -9   28.37    2.74   0
  -1  -1   9   15.21    2.38   0
  -1  -1   9   24.20    2.70   0
   0   1  -9  198.09    3.84   0
   0  -1   9  191.02    3.84   0
  -1   1  -9   97.83    2.70   0
   1  -1   9   99.07    2.61   0
  -2   1  -9    3.95    2.58   0
   2  -1   9    4.52    1.83   0
  -3   1  -9    5.82    2.74   0
   3  -1   9    6.18    2.90   0
  -4   1  -9   25.26    2.76   0
   4  -1   9   25.11    2.06   0
  -5   1  -9    8.49    2.69   0
   5  -1   9    6.48    1.90   0
  -6   1  -9   29.52    2.98   0
   6  -1   9   29.46    2.95   0
  -7   1  -9    6.55    2.13   0
   7  -1   9    9.84    2.11   0
  -8   1  -9    0.28    2.09   0
   8  -1   9    1.29    3.05   0
  -9   1  -9   10.34    3.42   0
   9  -1   9    3.34    2.52   0
 -10   1  -9    1.73    2.66   0
  10  -1   9    0.00    3.79   0
  12   0  -9    0.94    2.56   0
  12   0  -9   -0.19    6.14   0
  12   0  -9    0.42    6.12   0
  11   0  -9    0.00    4.25   0
  11   0  -9    0.80    3.62   0
  11   0  -9    0.84    4.08   0
  10   0  -9    4.11    3.26   0
  10   0  -9    1.76    2.19   0
  10   0  -9    2.11    3.27   0
   9   0  -9    5.26    3.17   0
   9   0  -9    6.27    3.17   0
   9   0  -9    8.37    3.23   0
   8   0  -9    1.42    2.70   0
   8   0  -9    1.06    2.91   0
   8   0  -9    1.44    3.01   0
   7   0  -9    3.69    2.75   0
   7   0  -9    1.51    1.92   0
  -7   0   9    0.59    2.68   0
   6   0  -9    2.29    2.79   0
   6   0  -9    1.95    2.13   0
  -6   0   9    1.02    2.80   0
   5   0  -9    0.93    2.83   0
   5   0  -9    0.26    2.22   0
  -5   0   9    1.89    2.74   0
   4   0  -9   40.28    2.94   0
  -4   0   9   40.44    2.34   0
   3   0  -9  101.47    3.28   0
  -3   0   9   94.64    3.32   0
   2   0  -9    4.14    2.57   0
  -2   0   9    2.94    3.02   0
  -2   0   9    0.40    1.78   0
  -1   0   9   25.55    3.36   0
   1   0  -9   32.90    2.14   0
  -1   0   9   32.38    2.74   0
   0   0  -9   77.56    2.48   0
   0   0   9   78.38    3.13   0
  -1   0  -9   41.62    2.27   0
   1   0   9   45.45    2.30   0
   2   0   9    6.97    1.86   0
  -2   0  -9    7.36    1.88   0
   3   0   9   19.96    1.98   0
  -3   0  -9   18.05    2.91   0
   4   0   9    2.45    1.87   0
  -4   0  -9    0.85    1.83   0
   5   0   9   18.38    2.66   0
  -5   0  -9   16.36    2.07   0
   6   0   9   16.23    2.10   0
  -6   0  -9   16.71    2.66   0
  -7   0  -9    6.39    2.95   0
   7   0   9    5.06    2.89   0
   8   0   9   -0.77    2.97   0
  -8   0  -9   -0.50    2.96   0
   9   0   9    1.85    2.41   0
  -9   0  -9    2.66    3.29   0
 -10   0  -9    3.19    3.67   0
  10   0   9    0.69    2.58   0
  12  -1  -9   -0.76    3.71   0
  11  -1  -9    0.71    2.29   0
  10  -1  -9    0.80    2.26   0
  10  -1  -9    2.71    3.28   0
  10  -1  -9    2.33    3.92   0
   9  -1  -9    5.28    3.20   0
   9  -1  -9    6.45    3.13   0
   9  -1  -9    6.72    3.23   0
   8  -1  -9    3.25    2.98   0
   8  -1  -9    0.72    2.90   0
   8  -1  -9    0.86    2.99   0
   7  -1  -9    5.89    2.93   0
   7  -1  -9    8.71    2.00   0
  -7   1   9    9.24    2.83   0
   6  -1  -9   13.52    3.15   0
  -6   1   9   20.74    2.98   0
   6  -1  -9   17.21    3.12   0
   5  -1  -9   10.41    3.17   0
   5  -1  -9   12.05    2.18   0
  -5   1   9   10.84    2.95   0
   4  -1  -9   31.39    2.24   0
  -4   1   9   29.16    2.29   0
   3  -1  -9  118.65    2.92   0
  -3   1   9  114.65    3.42   0
  -2   1   9   15.58    3.16   0
   2  -1  -9   18.79    2.00   0
  -2   1   9   18.42    1.91   0
  -1   1   9   25.67    3.77   0
   1  -1  -9   30.65    2.02   0
  -1   1   9   30.80    2.73   0
   0   1   9   74.50    2.44   0
   0  -1  -9   74.75    2.99   0
   1   1   9   -1.20    1.77   0
  -1  -1  -9    1.28    1.83   0
   2   1   9   26.89    2.07   0
  -2  -1  -9   23.86    2.05   0
   3   1   9   44.20    2.86   0
  -3  -1  -9   39.77    2.29   0
   4   1   9   -1.46    2.52   0
  -4  -1  -9    1.80    1.83   0
   5   1   9   15.08    1.99   0
  -5  -1  -9   14.68    2.01   0
  -6  -1  -9    8.62    2.80   0
   6   1   9   10.98    2.76   0
   7   1   9    1.44    2.16   0
  -7  -1  -9    3.67    2.16   0
   8   1   9    1.58    2.13   0
  -8  -1  -9    3.79    2.98   0
   9   1   9    3.51    3.56   0
  -9  -1  -9    1.13    3.37   0
  10   1   9    2.28    3.52   0
 -10  -1  -9   -0.44    2.59   0
  12  -2  -9    0.89    2.60   0
  11  -2  -9   -3.23    2.34   0
  10  -2  -9    4.65    3.28   0
   9  -2  -9    5.53    2.15   0
   9  -2  -9    8.79    4.00   0
   9  -2  -9    9.14    4.06   0
   8  -2  -9    0.45    3.02   0
   8  -2  -9    0.42    2.77   0
   8  -2  -9   -0.42    2.98   0
   7  -2  -9    7.96    2.15   0
   7  -2  -9   14.31    3.09   0
  -7   2   9   15.20    3.11   0
   6  -2  -9    1.22    2.07   0
   6  -2  -9    8.91    2.81   0
  -6   2   9    7.94    2.80   0
   5  -2  -9   11.19    3.10   0
   5  -2  -9   15.07    2.98   0
  -5   2   9   17.53    3.03   0
   4  -2  -9   24.03    3.01   0
  -4   2   9   26.33    2.31   0
  -3   2   9   51.47    2.67   0
   3  -2  -9   71.26    3.11   0
  -3   2   9   68.79    3.22   0
  -2   2   9    5.56    2.27   0
   2  -2  -9    9.59    2.51   0
  -2   2   9   10.76    1.87   0
  -1   2   9    9.70    1.81   0
  -1   2   9    9.30    2.92   0
   1  -2  -9   13.56    1.86   0
   0   2   9   29.30    2.05   0
   0  -2  -9   32.64    2.14   0
   1   2   9    3.75    1.89   0
  -1  -2  -9    4.78    1.92   0
   2   2   9   25.18    1.96   0
  -2  -2  -9   18.93    2.62   0
   3   2   9   31.81    2.87   0
  -3  -2  -9   40.26    2.20   0
   4   2   9   28.47    2.07   0
  -4  -2  -9   34.84    2.81   0
  -5  -2  -9    1.61    2.73   0
   5   2   9   -0.42    2.79   0
   6   2   9    9.02    2.16   0
  -6  -2  -9   11.96    2.92   0
   7   2   9   -0.36    1.92   0
  -7  -2  -9    1.79    2.70   0
   8   2   9   -0.54    2.27   0
  -8  -2  -9   -1.15    2.26   0
   9   2   9    1.80    2.43   0
  -9  -2  -9    1.53    2.28   0
  12  -3  -9   -0.49    2.47   0
  11  -3  -9    1.09    3.39   0
  10  -3  -9    3.40    3.24   0
   9  -3  -9    4.42    4.98   0
   9  -3  -9    5.34    4.99   0
   9  -3  -9    3.12    2.20   0
   8  -3  -9    1.32    2.30   0
   8  -3  -9   -0.05    3.41   0
   7  -3  -9    2.80    2.27   0
  -7   3   9    6.86    3.00   0
   7  -3  -9    7.12    2.89   0
   6  -3  -9   38.88    3.44   0
  -6   3   9   42.27    2.67   0
   6  -3  -9   42.56    3.24   0
   5  -3  -9    1.99    2.83   0
  -5   3   9    0.81    2.82   0
   4  -3  -9   96.63    3.58   0
  -4   3   9   92.86    2.96   0
  -3   3   9    5.20    2.04   0
   3  -3  -9   25.05    2.84   0
  -3   3   9   28.06    2.77   0
  -2   3   9   -0.89    2.41   0
  -2   3   9    1.88    2.11   0
   2  -3  -9   -1.90    1.66   0
  -1   3   9   29.71    2.15   0
  -1   3   9   25.21    2.28   0
   1  -3  -9   33.52    2.08   0
   0   3   9   12.40    2.57   0
   0   3   9    9.76    2.22   0
   0  -3  -9   12.99    2.63   0
   1   3   9    0.82    1.78   0
  -1  -3  -9    2.00    1.87   0
   2   3   9    5.23    1.83   0
  -2  -3  -9    7.40    1.84   0
   3   3   9   54.88    2.40   0
  -3  -3  -9   61.61    2.34   0
  -4  -3  -9   11.39    2.13   0
   4   3   9   19.21    2.73   0
  -5  -3  -9   11.49    2.92   0
   5   3   9    4.40    2.18   0
   6   3   9   21.00    2.97   0
  -6  -3  -9   19.19    2.17   0
   7   3   9    2.50    3.08   0
  -7  -3  -9    0.73    2.25   0
   8   3   9    2.45    3.18   0
  -8  -3  -9    1.72    2.23   0
   9   3   9    3.48    3.54   0
  -9  -3  -9   -0.41    2.38   0
  12  -4  -9    1.88    2.69   0
  11  -4  -9    1.60    3.44   0
  10  -4  -9    0.30    3.10   0
   9  -4  -9    5.72    2.25   0
   8  -4  -9    1.35    1.96   0
   8  -4  -9    1.44    3.60   0
  -8   4   9    0.70    3.65   0
   7  -4  -9   30.76    3.74   0
   7  -4  -9   -0.28    2.07   0
  -7   4   9   29.26    3.35   0
   6  -4  -9   11.82    2.18   0
  -6   4   9   27.26    3.30   0
   6  -4  -9   29.78    3.10   0
  -5   4   9    6.77    2.92   0
   5  -4  -9    5.28    2.86   0
   4  -4  -9  142.88    4.02   0
  -4   4   9  137.07    4.01   0
  -3   4   9   35.86    3.07   0
  -3   4   9    5.69    2.17   0
   3  -4  -9   31.26    2.26   0
  -2   4   9    2.97    1.84   0
  -2   4   9    2.42    2.14   0
   2  -4  -9    1.13    2.50   0
  -1   4   9   23.80    2.73   0
  -1   4   9   15.51    3.05   0
   1  -4  -9   26.21    1.97   0
   0   4   9    6.28    2.10   0
   0   4   9   22.20    2.66   0
   0  -4  -9   26.15    2.68   0
  -1  -4  -9    4.02    1.94   0
   1   4   9    7.18    2.70   0
  -2  -4  -9   15.79    1.99   0
   2   4   9   10.73    1.92   0
  -3  -4  -9   31.33    2.11   0
   3   4   9   27.90    2.92   0
   4   4   9    0.29    1.87   0
  -4  -4  -9    1.52    2.77   0
   5   4   9    5.30    2.88   0
  -5  -4  -9    5.79    2.83   0
   6   4   9   16.21    2.25   0
  -6  -4  -9   17.35    2.37   0
   7   4   9    2.41    3.11   0
  -7  -4  -9   -0.18    2.26   0
   8   4   9   -1.39    2.34   0
  -8  -4  -9   -0.79    2.38   0
   9   4   9    2.61    3.70   0
  11  -5  -9   -1.33    2.43   0
  10  -5  -9    0.54    3.19   0
   9  -5  -9    8.34    2.22   0
   8  -5  -9    1.36    4.30   0
   8  -5  -9    1.90    2.06   0
  -8   5   9    2.43    4.97   0
   7  -5  -9    2.52    2.82   0
   7  -5  -9    0.01    2.82   0
  -7   5   9   -0.84    2.93   0
   6  -5  -9   10.98    2.95   0
   6  -5  -9   11.89    2.99   0
  -6   5   9   11.55    3.12   0
   5  -5  -9    7.24    2.77   0
  -5   5   9    5.34    2.02   0
  -4   5   9   70.96    3.44   0
   4  -5  -9   73.65    2.86   0
   3  -5  -9   16.22    2.87   0
  -3   5   9   16.53    2.02   0
  -3   5   9   10.39    2.51   0
   2  -5  -9    4.16    2.69   0
  -2   5   9    2.66    1.75   0
  -2   5   9    5.32    3.05   0
   1  -5  -9    9.99    2.56   0
  -1   5   9    8.09    2.65   0
  -1   5   9    2.50    2.17   0
   0  -5  -9   83.60    3.22   0
   0   5   9   66.54    3.17   0
   0   5   9   59.39    3.43   0
   1   5   9    7.28    1.82   0
  -1  -5  -9    7.96    1.87   0
  -2  -5  -9    7.24    1.88   0
   2   5   9    6.38    1.93   0
  -3  -5  -9   40.07    3.05   0
   3   5   9   36.53    2.29   0
   4   5   9   -1.22    1.93   0
  -4  -5  -9   -0.69    2.00   0
   5   5   9    5.99    2.11   0
  -5  -5  -9    1.20    2.96   0
   6   5   9    3.66    3.14   0
  -6  -5  -9    2.38    3.00   0
   7   5   9   -0.04    2.32   0
  -7  -5  -9    4.63    3.24   0
   8   5   9    0.57    3.40   0
  -8  -5  -9    0.39    3.50   0
  11  -6  -9    1.28    2.43   0
  10  -6  -9   -0.79    3.27   0
   9  -6  -9    4.83    2.18   0
   8  -6  -9    0.38    2.21   0
   8  -6  -9    0.35    6.05   0
   7  -6  -9    6.61    2.97   0
  -7   6   9    8.61    4.09   0
   7  -6  -9    7.42    3.02   0
   6  -6  -9    0.20    2.94   0
  -6   6   9   -0.36    2.99   0
  -5   6   9    5.31    2.00   0
   5  -6  -9    6.16    2.81   0
  -4   6   9   32.21    2.26   0
   4  -6  -9   41.55    3.03   0
  -3   6   9    2.43    2.90   0
   3  -6  -9    3.56    2.65   0
  -3   6   9    2.70    2.24   0
  -2   6   9   -0.17    1.97   0
   2  -6  -9    2.78    2.01   0
  -2   6   9    1.72    2.15   0
  -1   6   9   28.28    3.13   0
   1  -6  -9   28.82    2.09   0
  -1   6   9   25.67    2.78   0
   0   6   9    7.98    2.21   0
   0  -6  -9   15.52    1.93   0
   0   6   9   13.03    2.69   0
   1   6   9   -0.30    2.27   0
  -1  -6  -9    4.56    1.96   0
   1   6   9    2.88    1.94   0
   2   6   9    9.06    2.00   0
  -2  -6  -9    6.70    1.98   0
   3   6   9   10.20    2.08   0
  -3  -6  -9   11.87    2.79   0
   4   6   9    0.52    2.08   0
  -4  -6  -9    0.71    2.05   0
   5   6   9    0.58    3.02   0
  -5  -6  -9    2.09    2.10   0
   6   6   9   -0.14    3.22   0
  -6  -6  -9    2.56    3.30   0
   7   6   9   -0.32    2.31   0
  -7  -6  -9    3.61    3.26   0
  11  -7  -9    2.92    2.43   0
  10  -7  -9    6.00    3.50   0
   9  -7  -9    2.92    2.33   0
   8  -7  -9    2.85    2.35   0
   7  -7  -9   16.31    4.11   0
   7  -7  -9    8.75    2.21   0
  -7   7   9   13.82    3.58   0
  -6   7   9    4.37    3.19   0
   6  -7  -9    5.30    3.23   0
  -5   7   9    6.30    3.01   0
   5  -7  -9    6.66    2.99   0
   4  -7  -9   13.33    3.12   0
  -4   7   9   13.82    3.05   0
  -3   7   9    4.11    2.94   0
  -3   7   9    1.82    2.30   0
   3  -7  -9    2.71    1.89   0
  -2   7   9    3.11    2.17   0
   2  -7  -9   -0.28    1.94   0
  -2   7   9    2.00    2.92   0
  -1   7   9   14.06    3.17   0
  -1   7   9   20.36    2.95   0
   1  -7  -9   16.89    2.77   0
   0   7   9   37.15    2.60   0
   0   7   9   43.54    2.09   0
   0  -7  -9   53.08    2.42   0
   1   7   9   -1.02    2.27   0
   1   7   9    0.60    2.83   0
  -1  -7  -9   -1.05    1.97   0
   2   7   9    6.68    2.19   0
   2   7   9    9.27    2.07   0
  -2  -7  -9    8.85    2.06   0
   3   7   9    7.03    2.13   0
  -3  -7  -9    9.91    3.05   0
   4   7   9    1.95    2.11   0
  -4  -7  -9    2.26    3.00   0
   5   7   9    0.82    2.30   0
  -5  -7  -9   -1.85    3.28   0
   6   7   9    2.10    2.36   0
  -6  -7  -9    1.77    2.42   0
  -7  -7  -9   -0.27    3.74   0
   7   7   9    1.41    3.65   0
  10  -8  -9    3.62    3.60   0
   9  -8  -9   -0.50    2.43   0
   8  -8  -9   -2.05    2.41   0
   7  -8  -9   10.91    3.25   0
  -7   8   9   10.11    3.51   0
  -6   8   9   15.32    3.42   0
   6  -8  -9   13.35    3.37   0
   5  -8  -9    2.58    2.82   0
  -5   8   9    4.79    3.01   0
  -4   8   9    6.61    3.14   0
   4  -8  -9    4.73    3.01   0
  -3   8   9    3.10    2.94   0
  -3   8   9   -1.48    2.19   0
   3  -8  -9   -0.58    2.88   0
  -2   8   9   -0.10    2.16   0
  -2   8   9    1.39    1.98   0
   2  -8  -9    0.55    2.82   0
  -1   8   9   35.01    2.45   0
  -1   8   9   36.04    3.14   0
   1  -8  -9   37.52    3.11   0
   0   8   9    0.42    2.19   0
   0   8   9   15.97    2.18   0
   0  -8  -9   19.15    2.14   0
   1   8   9    1.95    2.25   0
   1   8   9   -3.11    2.00   0
  -1  -8  -9    3.16    2.96   0
   2   8   9    2.97    2.29   0
   2   8   9    8.21    3.03   0
  -2  -8  -9    4.21    2.12   0
   3   8   9    3.21    2.39   0
   3   8   9    5.44    3.13   0
  -3  -8  -9    3.84    3.05   0
   4   8   9    1.21    2.35   0
  -4  -8  -9    0.36    2.28   0
  -5  -8  -9    1.67    2.36   0
   5   8   9    3.26    3.31   0
   6   8   9   -0.53    2.51   0
  -6  -8  -9    1.84    2.48   0
   9  -9  -9   -1.02    2.50   0
   7  -9  -9    8.32    3.39   0
  -7   9   9    7.05    4.53   0
  -6   9   9    5.04    3.40   0
   6  -9  -9    7.87    3.32   0
  -5   9   9    5.29    3.09   0
   5  -9  -9    2.38    2.20   0
  -4   9   9    4.38    3.14   0
   4  -9  -9    8.51    3.08   0
   3  -9  -9    5.90    3.13   0
  -3   9   9    2.88    2.22   0
  -3   9   9   -1.84    3.28   0
   2  -9  -9    2.70    2.16   0
  -2   9   9    0.95    2.32   0
  -2   9   9    2.35    2.25   0
   1  -9  -9    2.87    2.98   0
  -1   9   9   -1.17    2.25   0
  -1   9   9    3.37    2.15   0
   0   9   9   17.94    2.42   0
   0   9   9   23.09    3.20   0
   0  -9  -9   30.94    2.47   0
  -1  -9  -9    3.01    3.08   0
   1   9   9    1.37    2.25   0
   1   9   9    3.24    3.21   0
  -2  -9  -9    5.03    2.19   0
   2   9   9   -1.13    3.42   0
   2   9   9    1.60    2.08   0
  -3  -9  -9    1.14    2.42   0
   3   9   9   -0.75    2.40   0
   3   9   9    4.39    3.21   0
   4   9   9    1.18    2.70   0
  -4  -9  -9   -0.66    3.60   0
   4   9   9   -0.58    2.42   0
  -5  -9  -9    2.91    2.56   0
   5   9   9    5.02    2.62   0
  -7  10   9    4.73    4.66   0
  -6  10   9    3.05    3.63   0
   6 -10  -9    4.08    3.55   0
   5 -10  -9    2.97    3.34   0
  -5  10   9    0.16    2.38   0
  -4  10   9    5.28    3.36   0
   4 -10  -9    3.77    2.43   0
  -3  10   9    5.64    3.08   0
  -3  10   9   -2.43    3.37   0
   3 -10  -9    1.94    3.27   0
  -2  10   9    1.13    2.35   0
   2 -10  -9    0.61    3.13   0
  -2  10   9    1.99    2.11   0
  -1  10   9    1.01    2.49   0
   1 -10  -9    5.23    3.17   0
  -1  10   9    3.77    2.32   0
   0 -10  -9    0.43    2.01   0
   0  10   9    3.53    2.40   0
   0  10   9    0.81    3.18   0
   1  10   9    2.78    2.43   0
  -1 -10  -9    2.65    2.38   0
   1  10   9    2.62    2.27   0
   2  10   9    2.31    3.51   0
  -2 -10  -9    1.44    3.35   0
   2  10   9    4.22    3.35   0
   3  10   9   -1.23    3.72   0
  -3 -10  -9    0.63    3.48   0
   3  10   9    0.53    2.43   0
  -7  11   9    1.32    4.99   0
  -7  11   9    1.28    4.88   0
  -6  11   9   -0.82    3.82   0
   6 -11  -9   -0.35    3.81   0
  -5  11   9   -0.64    3.55   0
   5 -11  -9    1.48    3.61   0
   4 -11  -9    3.86    3.51   0
  -4  11   9    5.41    3.67   0
  -3  11   9    7.13    3.62   0
   3 -11  -9    3.44    3.59   0
  -2  11   9    1.22    2.45   0
  -2  11   9    7.14    2.60   0
   2 -11  -9    6.58    2.63   0
  -1  11   9    1.10    3.59   0
  -1  11   9    2.95    2.47   0
   1 -11  -9    5.32    3.52   0
   0  11   9    1.82    3.54   0
   0  11   9    2.30    2.37   0
   0 -11  -9    1.37    2.42   0
   1  11   9   -0.74    2.55   0
   1  11   9    2.29    3.38   0
  -1 -11  -9    0.98    2.54   0
   2  11   9    1.11    2.60   0
   2  11   9   -0.69    3.64   0
   4 -12  -9    1.85    2.59   0
  -3  12   9    1.46    2.76   0
   3 -12  -9    0.97    2.76   0
   2 -12  -9    0.51    2.66   0
  -2  12   9    2.34    2.68   0
  -2  12   9    2.19    3.79   0
   1  12 -10    1.47    2.51   0
   1  12 -10    1.70    3.66   0
   0  12 -10   -0.49    2.47   0
   0  12 -10    1.14    2.53   0
  -1  12 -10    0.01    2.54   0
  -1  12 -10    2.24    3.64   0
  -2  12 -10    2.29    3.40   0
  -2  12 -10   -0.90    2.70   0
   4  11 -10    1.28    3.61   0
   4  11 -10    3.65    3.71   0
   3  11 -10    1.36    3.52   0
   3  11 -10    3.07    3.54   0
   2  11 -10    3.14    3.43   0
   2  11 -10    5.09    3.40   0
   1  11 -10    2.15    2.35   0
   1  11 -10    3.91    3.32   0
   0  11 -10   -1.65    3.28   0
   0  11 -10   -0.70    2.39   0
  -1  11 -10    6.30    3.45   0
  -1  11 -10    2.82    2.30   0
  -2  11 -10    2.48    3.33   0
  -2  11 -10    6.09    3.57   0
  -3  11 -10   -1.89    3.50   0
  -3  11 -10    5.10    3.49   0
  -4  11 -10    2.31    2.61   0
  -5  11 -10    2.59    2.59   0
   5 -11  10    1.51    2.88   0
   5  10 -10    1.14    3.41   0
   5  10 -10    2.08    3.45   0
   4  10 -10    0.76    2.38   0
   4  10 -10    2.99    3.34   0
   3  10 -10    6.26    3.38   0
   3  10 -10    1.50    2.34   0
   2  10 -10    1.50    3.24   0
   2  10 -10    2.74    2.30   0
   1  10 -10    4.07    3.08   0
   1  10 -10    0.38    2.20   0
   0  10 -10    1.15    2.10   0
   0  10 -10    0.18    2.19   0
  -1  10 -10    3.75    2.10   0
   2 -10  10    4.74    2.37   0
  -2  10 -10    3.46    2.23   0
  -3  10 -10    1.41    2.28   0
   3 -10  10   -0.08    2.27   0
  -4  10 -10    1.52    3.41   0
   4 -10  10    3.46    3.51   0
   4 -10  10    1.95    2.32   0
  -5  10 -10    2.74    3.47   0
   5 -10  10    0.58    3.45   0
   5 -10  10    3.07    2.51   0
  -6  10 -10    1.78    2.45   0
   6 -10  10   -0.19    2.62   0
   6 -10  10   -0.00    3.62   0
   7   9 -10    2.86    3.71   0
   7   9 -10   -0.48    3.62   0
   6   9 -10    2.06    2.39   0
   6   9 -10    2.01    3.30   0
   5   9 -10    0.60    2.33   0
   5   9 -10   -0.97    2.26   0
   4   9 -10    0.99    2.15   0
   4   9 -10    0.75    2.36   0
   3   9 -10    6.32    3.06   0
   3   9 -10    2.01    2.16   0
   2   9 -10    3.20    2.19   0
   2   9 -10    3.35    2.26   0
   1   9 -10    0.01    2.18   0
   0  -9  10    2.61    3.07   0
   0   9 -10    2.10    2.23   0
   1  -9  10    2.55    2.07   0
  -1   9 -10    5.16    3.08   0
   2  -9  10    3.19    2.98   0
  -2   9 -10   -2.42    3.03   0
  -3   9 -10    2.87    3.03   0
   3  -9  10    2.06    3.46   0
   3  -9  10    2.47    2.13   0
  -4   9 -10    4.30    3.21   0
   4  -9  10    0.59    2.25   0
   4  -9  10    2.12    3.02   0
  -5   9 -10    1.36    3.27   0
   5  -9  10    0.47    3.36   0
   5  -9  10    0.48    3.21   0
  -6   9 -10    0.33    2.42   0
   6  -9  10   -1.49    2.54   0
   6  -9  10    0.60    2.27   0
  -7   9 -10    0.08    3.85   0
   7  -9  10   -0.40    3.58   0
   8   8 -10    3.86    3.60   0
   8   8 -10   -2.45    2.60   0
   7   8 -10   -1.05    3.39   0
   7   8 -10    0.65    2.32   0
   6   8 -10    5.85    3.06   0
   6   8 -10    5.33    2.36   0
   5   8 -10    4.72    3.06   0
   5   8 -10    2.11    2.11   0
   4   8 -10   -0.02    3.10   0
   4   8 -10   -1.21    3.07   0
   3   8 -10    9.30    3.11   0
   3   8 -10    3.81    2.35   0
   2   8 -10   10.21    2.13   0
  -1  -8  10    4.39    2.76   0
   1   8 -10    2.44    1.97   0
   0  -8  10   -0.26    2.75   0
   0   8 -10    2.94    1.96   0
   1  -8  10    7.35    2.80   0
  -1   8 -10    5.70    2.84   0
  -2   8 -10    2.18    3.01   0
   2  -8  10   -0.56    2.02   0
  -3   8 -10    9.33    2.11   0
   3  -8  10    5.04    3.36   0
   3  -8  10    7.45    2.07   0
  -4   8 -10    3.44    2.06   0
   4  -8  10    0.48    3.21   0
   4  -8  10    3.90    3.01   0
  -5   8 -10    1.31    2.08   0
   5  -8  10    1.75    2.97   0
  -6   8 -10    2.31    3.42   0
   6  -8  10    1.52    2.27   0
  -7   8 -10    1.22    2.46   0
   7  -8  10    2.30    3.39   0
  -8   8 -10    1.74    3.99   0
   8  -8  10    0.11    2.64   0
   9   7 -10    4.78    2.54   0
   8   7 -10    1.00    3.47   0
   8   7 -10    0.89    3.51   0
   7   7 -10    1.70    3.26   0
   7   7 -10   -0.42    3.44   0
   6   7 -10    1.77    3.15   0
   6   7 -10    4.80    3.11   0
   5   7 -10    5.93    2.00   0
   5   7 -10    4.15    2.87   0
   4   7 -10    1.60    2.00   0
   4   7 -10   -0.45    2.01   0
  -3  -7  10    4.99    2.02   0
   3   7 -10    5.61    2.86   0
  -2  -7  10    6.71    2.09   0
   2   7 -10    6.20    2.11   0
  -1  -7  10    6.24    2.85   0
   1   7 -10    1.49    1.99   0
   0  -7  10    8.04    2.07   0
   0   7 -10   10.65    2.12   0
   1  -7  10    9.46    2.12   0
  -1   7 -10   12.91    2.16   0
  -2   7 -10    0.40    1.98   0
   2  -7  10    0.89    3.64   0
   2  -7  10    2.44    2.79   0
  -3   7 -10    0.67    2.90   0
   3  -7  10   -0.29    3.00   0
   3  -7  10    3.51    2.68   0
  -4   7 -10    9.11    3.03   0
   4  -7  10    2.74    2.14   0
  -5   7 -10    0.92    2.06   0
   5  -7  10    2.98    2.93   0
  -6   7 -10    2.55    2.41   0
   6  -7  10    1.97    2.13   0
  -7   7 -10    1.18    2.48   0
   7  -7  10    3.66    3.34   0
  -8   7 -10    0.87    4.01   0
   8  -7  10    2.77    2.55   0
   9   6 -10    0.82    2.56   0
   9   6 -10   -0.20    4.46   0
   9   6 -10    0.15    3.51   0
   8   6 -10    3.98    2.32   0
   8   6 -10    2.65    2.40   0
   7   6 -10    3.47    3.09   0
   7   6 -10    1.12    2.29   0
   6   6 -10    2.61    3.00   0
   6   6 -10    3.73    2.24   0
   5   6 -10    4.47    2.08   0
   5   6 -10    2.40    2.82   0
  -4  -6  10    1.02    1.97   0
   4   6 -10    0.35    1.96   0
  -3  -6  10    8.36    2.81   0
   3   6 -10   11.16    2.08   0
  -2  -6  10    3.10    2.06   0
   2   6 -10    4.18    2.82   0
  -1  -6  10   -1.28    1.94   0
   1   6 -10    2.06    2.72   0
   0  -6  10   11.05    2.75   0
   0   6 -10   13.33    1.99   0
  -1   6 -10   68.64    2.47   0
   1  -6  10   64.24    3.18   0
  -2   6 -10    4.45    2.03   0
   2  -6  10    7.00    2.90   0
  -3   6 -10    5.44    2.04   0
   3  -6  10    3.52    2.77   0
  -4   6 -10    1.97    2.05   0
   4  -6  10    1.30    2.84   0
  -5   6 -10    4.70    2.79   0
   5  -6  10    3.97    2.82   0
  -6   6 -10    0.37    2.17   0
   6  -6  10    2.23    3.07   0
  -7   6 -10    3.62    3.28   0
   7  -6  10    2.01    3.36   0
  -8   6 -10    1.78    3.57   0
   8  -6  10    0.38    3.28   0
   9  -6  10    0.41    3.79   0
  -9   6 -10    3.34    3.84   0
  10   5 -10   -1.88    3.83   0
  10   5 -10    1.72    3.71   0
  10   5 -10    1.26    2.61   0
   9   5 -10    1.34    4.36   0
   9   5 -10    0.07    3.49   0
   9   5 -10   -0.25    2.29   0
   8   5 -10    2.20    4.21   0
   8   5 -10    2.33    3.16   0
   8   5 -10    0.64    3.42   0
   7   5 -10    1.03    2.19   0
   7   5 -10    1.15    2.97   0
   6   5 -10    7.82    2.89   0
   6   5 -10    7.54    2.04   0
   5   5 -10    8.25    2.03   0
  -4  -5  10   -0.20    2.76   0
   4   5 -10    0.10    1.94   0
  -3  -5  10   11.33    2.77   0
   3   5 -10   14.56    2.03   0
  -2  -5  10    3.66    1.95   0
   2   5 -10    1.64    2.66   0
  -1  -5  10    2.70    2.49   0
   1   5 -10    2.28    1.95   0
   0   5 -10    7.43    2.66   0
   0  -5  10    7.53    1.99   0
  -1   5 -10   55.69    2.90   0
   1  -5  10   48.12    2.95   0
  -2   5 -10   23.00    2.10   0
   2  -5  10   23.69    2.81   0
  -3   5 -10    6.02    2.08   0
   3  -5  10    6.43    2.06   0
  -4   5 -10    7.59    2.03   0
   4  -5  10    4.59    2.70   0
  -5   5 -10   -0.57    2.65   0
   5  -5  10    1.00    2.02   0
  -6   5 -10    2.83    2.28   0
   6  -5  10    3.02    3.04   0
  -7   5 -10    5.49    2.16   0
   7  -5  10    4.84    2.10   0
  -8   5 -10   -0.06    2.48   0
   8  -5  10    3.46    3.35   0
   9  -5  10    3.25    3.78   0
  -9   5 -10    1.49    3.99   0
  10   4 -10    1.71    2.58   0
  10   4 -10    0.95    3.63   0
  10   4 -10   -1.00    3.64   0
   9   4 -10    1.93    2.47   0
   9   4 -10    1.46    3.40   0
   9   4 -10    2.89    3.27   0
   8   4 -10    3.31    3.12   0
   8   4 -10    1.92    3.89   0
   8   4 -10    3.53    3.23   0
   7   4 -10    3.18    2.06   0
   7   4 -10    1.36    3.79   0
   7   4 -10    1.08    2.19   0
   6   4 -10    6.28    2.86   0
  -5  -4  10    5.23    2.68   0
   5   4 -10    6.08    2.94   0
  -4  -4  10    1.44    2.58   0
   4   4 -10   -0.26    2.52   0
  -3  -4  10    2.80    1.94   0
   3   4 -10    1.74    1.92   0
  -2  -4  10    3.58    2.70   0
   2   4 -10    6.12    2.62   0
   1   4 -10    1.32    1.90   0
  -1  -4  10   -0.51    1.90   0
   0   4 -10   43.86    2.93   0
   0  -4  10   48.87    2.28   0
  -1   4 -10   44.52    2.26   0
   1  -4  10   37.77    2.91   0
  -2   4 -10   13.00    2.01   0
   2  -4  10   15.12    2.67   0
  -3   4 -10   14.42    2.01   0
   3  -4  10   18.90    1.98   0
  -4   4 -10    9.66    2.04   0
   4  -4  10    6.93    2.05   0
  -5   4 -10   -0.64    2.63   0
   5  -4  10    1.89    1.84   0
  -6   4 -10    4.60    2.19   0
   6  -4  10    4.41    2.08   0
  -7   4 -10    2.01    2.38   0
   7  -4  10    1.95    2.13   0
  -8   4 -10   -0.54    2.38   0
   8  -4  10    2.54    3.13   0
   9  -4  10    1.41    2.50   0
  -9   4 -10    0.39    2.57   0
  11   3 -10    0.88    2.62   0
  11   3 -10   -0.37    2.74   0
  11   3 -10    3.42    3.76   0
  10   3 -10   -1.27    2.49   0
  10   3 -10    1.30    3.71   0
  10   3 -10    0.49    3.30   0
   9   3 -10    3.07    2.21   0
   9   3 -10    1.95    3.46   0
   9   3 -10    5.59    3.39   0
   8   3 -10    2.80    3.00   0
   8   3 -10    3.32    2.33   0
   8   3 -10    1.97    2.34   0
   7   3 -10    4.80    2.88   0
   7   3 -10   -0.14    2.98   0
   7   3 -10    1.87    2.09   0
  -6  -3  10   10.20    3.04   0
   6   3 -10   10.25    3.22   0
  -5  -3  10    4.93    1.93   0
   5   3 -10    3.27    1.80   0
  -4  -3  10    2.85    2.54   0
   4   3 -10    1.27    1.83   0
   3   3 -10   12.66    2.80   0
  -3  -3  10    9.98    1.85   0
   2   3 -10    9.27    2.55   0
  -2  -3  10    9.64    2.71   0
   1   3 -10    1.20    2.60   0
  -1  -3  10   -0.57    2.62   0
   0   3 -10   30.75    2.79   0
   0  -3  10   18.70    3.41   0
   0  -3  10   29.54    2.78   0
  -1   3 -10   39.35    2.90   0
   1  -3  10   34.71    2.12   0
  -2   3 -10    0.82    1.89   0
   2  -3  10    2.77    1.92   0
  -3   3 -10   22.81    2.11   0
   3  -3  10   26.53    2.83   0
  -4   3 -10   16.96    1.89   0
   4  -3  10   17.85    1.97   0
  -5   3 -10   -0.82    2.00   0
   5  -3  10   -0.89    1.97   0
  -6   3 -10    4.73    2.95   0
   6  -3  10    1.25    2.08   0
  -7   3 -10    7.10    2.26   0
   7  -3  10    4.41    2.16   0
   8  -3  10   -3.09    3.17   0
  -8   3 -10    4.14    3.19   0
   9  -3  10    4.74    3.52   0
  -9   3 -10    4.77    3.65   0
  11   2 -10    0.28    3.95   0
  11   2 -10    1.18    3.64   0
  11   2 -10    0.52    3.87   0
  10   2 -10    3.80    3.65   0
  10   2 -10    2.05    3.29   0
  10   2 -10    3.10    3.18   0
   9   2 -10    4.27    3.19   0
   9   2 -10    4.83    3.22   0
   9   2 -10   10.04    3.28   0
   8   2 -10    1.57    3.05   0
   8   2 -10    2.41    2.31   0
   8   2 -10    2.00    3.22   0
   7   2 -10    0.74    2.08   0
   7   2 -10   -1.17    2.98   0
   6   2 -10    3.40    3.14   0
  -6  -2  10    6.97    2.90   0
   6   2 -10    7.07    2.06   0
   5   2 -10    8.27    2.82   0
  -5  -2  10    4.50    2.04   0
   4   2 -10    0.20    2.64   0
  -4  -2  10    1.69    1.75   0
   3   2 -10   22.91    1.97   0
  -3  -2  10   21.17    2.04   0
   2   2 -10   39.17    2.19   0
  -2  -2  10   38.31    2.88   0
   1   2 -10    5.85    1.83   0
  -1  -2  10    3.92    2.66   0
  -1  -2  10    6.83    2.66   0
   0  -2  10   23.52    3.24   0
   0   2 -10   31.76    2.28   0
   0  -2  10   25.34    2.11   0
  -1   2 -10    0.05    1.91   0
   1  -2  10    3.02    2.60   0
  -2   2 -10    4.47    2.69   0
   2  -2  10    1.77    2.68   0
  -3   2 -10    2.58    1.84   0
   3  -2  10    3.59    2.61   0
  -4   2 -10   20.44    2.01   0
   4  -2  10   17.51    2.00   0
  -5   2 -10   -0.34    2.00   0
   5  -2  10    1.94    1.95   0
  -6   2 -10    6.04    2.13   0
   6  -2  10    5.55    2.97   0
  -7   2 -10    5.82    3.04   0
   7  -2  10    0.52    2.97   0
   8  -2  10    4.72    2.39   0
  -8   2 -10    4.47    3.32   0
  -9   2 -10    0.67    3.67   0
   9  -2  10    0.90    2.38   0
  11   1 -10    0.56    3.61   0
  11   1 -10    0.65    3.61   0
  11   1 -10    0.05    3.63   0
  10   1 -10    1.13    3.47   0
  10   1 -10    2.49    3.31   0
  10   1 -10    3.78    3.19   0
   9   1 -10    6.92    3.21   0
   9   1 -10    5.89    3.16   0
   9   1 -10    4.12    2.52   0
   8   1 -10    0.91    2.12   0
   8   1 -10    1.42    2.04   0
   8   1 -10    0.64    2.94   0
   7   1 -10    0.44    2.11   0
   7   1 -10    1.75    2.07   0
  -7  -1  10    3.43    2.95   0
   6   1 -10    6.35    3.03   0
   6   1 -10    7.12    3.04   0
  -6  -1  10    4.49    2.75   0
   5   1 -10    5.73    1.85   0
  -5  -1  10    7.35    2.73   0
   4   1 -10   -0.88    1.85   0
  -4  -1  10    0.78    2.60   0
   3   1 -10   91.06    2.62   0
  -3  -1  10   85.74    2.66   0
   2   1 -10   14.27    1.88   0
  -2  -1  10   13.19    1.95   0
   1   1 -10   17.77    2.71   0
  -1  -1  10   14.96    3.13   0
  -1  -1  10   16.05    2.01   0
   0  -1  10   44.52    3.64   0
   0   1 -10   61.63    2.35   0
   0  -1  10   54.26    2.29   0
  -1   1 -10   22.21    1.96   0
   1  -1  10   27.80    2.68   0
  -2   1 -10   24.09    2.02   0
   2  -1  10   22.89    2.78   0
  -3   1 -10    4.91    2.55   0
   3  -1  10    1.22    2.58   0
  -4   1 -10    4.02    1.86   0
   4  -1  10    3.71    1.93   0
  -5   1 -10    4.38    2.00   0
   5  -1  10   -0.41    2.03   0
  -6   1 -10    4.21    2.13   0
   6  -1  10    7.45    2.11   0
  -7   1 -10    4.42    2.86   0
   7  -1  10    3.66    2.20   0
  -8   1 -10    0.39    2.35   0
   8  -1  10    2.14    2.30   0
  -9   1 -10    0.86    2.49   0
   9  -1  10    3.28    2.53   0
  11   0 -10   -2.63    3.56   0
  11   0 -10    1.47    4.65   0
  11   0 -10    1.01    3.59   0
  10   0 -10    2.50    3.38   0
  10   0 -10    1.37    3.36   0
  10   0 -10   -2.09    2.32   0
   9   0 -10    3.55    3.42   0
   9   0 -10    5.74    3.38   0
   9   0 -10    5.61    3.25   0
   8   0 -10   -0.12    2.96   0
   8   0 -10   -1.11    2.96   0
   8   0 -10    0.29    2.20   0
   7   0 -10    1.73    2.93   0
   7   0 -10   -0.49    3.08   0
  -7   0  10    3.24    2.73   0
   6   0 -10    5.66    2.86   0
  -6   0  10    6.22    2.76   0
   6   0 -10    1.43    3.06   0
   5   0 -10   28.96    2.92   0
  -5   0  10   25.28    2.24   0
   4   0 -10    5.99    1.92   0
  -4   0  10    8.10    2.69   0
   3   0 -10  110.62    3.31   0
  -3   0  10  108.71    3.37   0
   2   0 -10   16.77    2.00   0
  -2   0  10   14.00    3.04   0
  -2   0  10   21.19    2.75   0
  -1   0  10    5.39    2.27   0
   1   0 -10    5.05    1.95   0
  -1   0  10    5.49    2.58   0
   0   0  10   62.33    3.02   0
   0   0 -10  106.60    3.36   0
   0   0  10  109.85    3.36   0
  -1   0 -10  118.21    3.45   0
   1   0  10  112.72    2.72   0
  -2   0 -10    2.76    1.85   0
   2   0  10   -0.18    2.59   0
  -3   0 -10    7.76    2.66   0
   3   0  10    1.56    1.93   0
   4   0  10   29.90    2.88   0
  -4   0 -10   29.93    2.84   0
   5   0  10    0.97    1.97   0
  -5   0 -10    0.85    1.99   0
   6   0  10   12.10    2.13   0
  -6   0 -10   10.79    2.74   0
  -7   0 -10    3.56    2.12   0
   7   0  10    6.16    3.10   0
   8   0  10   -0.05    2.41   0
  -8   0 -10   -0.47    2.35   0
  -9   0 -10    3.54    3.47   0
   9   0  10    7.77    3.52   0
  11  -1 -10    2.19    2.41   0
  11  -1 -10    0.12    5.07   0
  11  -1 -10    0.01    5.15   0
  10  -1 -10    0.30    3.43   0
  10  -1 -10   -0.53    2.38   0
  10  -1 -10    2.28    4.04   0
   9  -1 -10    1.13    2.23   0
   9  -1 -10    3.92    3.40   0
   9  -1 -10    4.64    3.37   0
   8  -1 -10    1.36    3.12   0
   8  -1 -10   -0.07    2.87   0
   7  -1 -10    0.20    3.01   0
   7  -1 -10    1.56    2.89   0
  -7   1  10    2.83    3.02   0
   6  -1 -10   -0.14    2.08   0
   6  -1 -10    6.00    2.07   0
  -6   1  10    6.17    2.85   0
   5  -1 -10    0.68    2.03   0
  -5   1  10    1.50    2.77   0
   4  -1 -10    2.74    2.69   0
  -4   1  10    4.24    1.85   0
   3  -1 -10   39.88    2.18   0
  -3   1  10   41.59    2.29   0
  -2   1  10    4.63    2.11   0
   2  -1 -10    6.59    2.54   0
  -2   1  10    5.63    2.54   0
  -1   1  10    3.42    2.20   0
   1  -1 -10   -0.95    2.56   0
  -1   1  10   -0.44    2.57   0
   0   1  10   23.12    3.54   0
   0  -1 -10   26.28    2.78   0
   0   1  10   29.22    2.91   0
   1   1  10   46.26    2.90   0
  -1  -1 -10   43.24    2.24   0
   2   1  10    4.70    1.90   0
  -2  -1 -10    4.66    2.66   0
   3   1  10   19.58    2.69   0
  -3  -1 -10   20.03    1.95   0
   4   1  10   23.59    2.82   0
  -4  -1 -10   30.98    2.13   0
   5   1  10    0.81    2.82   0
  -5  -1 -10    2.53    1.98   0
  -6  -1 -10    5.00    2.02   0
   6   1  10    8.03    2.78   0
   7   1  10    1.90    2.03   0
  -7  -1 -10    1.72    2.85   0
   8   1  10    1.13    2.35   0
  -8  -1 -10    0.41    2.39   0
   9   1  10    1.58    3.56   0
  -9  -1 -10    0.23    3.66   0
  11  -2 -10    1.04    3.57   0
  10  -2 -10    0.80    3.28   0
  10  -2 -10    1.98    4.73   0
  10  -2 -10    0.57    4.15   0
   9  -2 -10    0.82    3.20   0
   9  -2 -10    3.88    3.96   0
   9  -2 -10    4.31    4.10   0
   8  -2 -10   -0.02    3.11   0
  -8   2  10   -0.33    2.97   0
   8  -2 -10    0.11    3.04   0
   7  -2 -10   -0.65    2.10   0
   7  -2 -10    9.06    3.04   0
  -7   2  10    9.13    3.21   0
   6  -2 -10   11.15    2.99   0
   6  -2 -10   15.27    2.24   0
  -6   2  10   14.89    2.99   0
   5  -2 -10    7.80    2.02   0
  -5   2  10    9.07    2.11   0
   4  -2 -10   32.48    2.37   0
  -4   2  10   31.06    2.35   0
  -3   2  10   16.72    2.34   0
   3  -2 -10   21.12    2.95   0
  -3   2  10   21.66    2.12   0
   2  -2 -10   -0.12    2.45   0
  -2   2  10    1.60    3.03   0
  -2   2  10    1.20    2.52   0
  -1   2  10    5.74    2.60   0
  -1   2  10    5.78    2.97   0
   1  -2 -10    7.69    1.82   0
   0   2  10   21.99    2.14   0
   0   2  10    7.40    2.17   0
   0  -2 -10   21.82    2.97   0
   1   2  10   14.61    2.67   0
  -1  -2 -10   11.66    2.70   0
   2   2  10    1.89    2.64   0
  -2  -2 -10    3.66    2.61   0
   3   2  10   46.60    2.27   0
  -3  -2 -10   47.46    2.24   0
   4   2  10    9.77    2.08   0
  -4  -2 -10   18.34    2.93   0
  -5  -2 -10   -0.69    1.94   0
   5   2  10    1.67    1.93   0
  -6  -2 -10    2.00    1.99   0
   6   2  10    3.82    2.93   0
   7   2  10    1.08    2.03   0
  -7  -2 -10   -0.31    2.03   0
   8   2  10    0.13    2.24   0
  -8  -2 -10   -0.91    2.28   0
   9   2  10   -1.92    3.62   0
  -9  -2 -10    0.82    2.51   0
  11  -3 -10   -0.12    2.46   0
  10  -3 -10   -0.81    2.34   0
   9  -3 -10    1.29    2.21   0
   9  -3 -10    3.45    3.95   0
   9  -3 -10    3.54    3.85   0
   8  -3 -10   -0.52    2.09   0
  -8   3  10    1.69    3.95   0
   8  -3 -10    0.32    3.18   0
   7  -3 -10    1.64    2.29   0
  -7   3  10    2.71    3.18   0
   7  -3 -10    3.20    3.00   0
   6  -3 -10   44.65    3.31   0
  -6   3  10   50.27    2.78   0
   5  -3 -10    9.17    2.83   0
  -5   3  10   10.12    2.12   0
   4  -3 -10   31.68    2.38   0
  -4   3  10   36.23    3.15   0
  -3   3  10    1.50    2.11   0
   3  -3 -10   10.88    2.01   0
  -3   3  10   14.47    2.09   0
  -2   3  10    7.84    2.56   0
  -2   3  10    6.28    2.17   0
   2  -3 -10    9.50    2.54   0
  -1   3  10    3.57    2.57   0
  -1   3  10    7.48    2.02   0
   1  -3 -10    4.75    1.85   0
   0   3  10   33.67    2.21   0
   0   3  10   10.77    2.18   0
   0  -3 -10   40.66    2.81   0
   1   3  10    4.48    2.61   0
  -1  -3 -10    1.09    1.83   0
   2   3  10    2.65    1.94   0
  -2  -3 -10    5.30    2.82   0
   3   3  10   18.59    2.24   0
  -3  -3 -10   18.70    2.89   0
  -4  -3 -10    8.20    2.76   0
   4   3  10    7.94    2.78   0
  -5  -3 -10    0.84    1.99   0
   5   3  10   -0.56    2.77   0
   6   3  10    3.82    2.12   0
  -6  -3 -10    3.20    3.12   0
  -7  -3 -10   -0.14    2.22   0
   7   3  10   -2.22    3.16   0
   8   3  10    0.93    2.44   0
  -8  -3 -10    1.11    2.42   0
  11  -4 -10   -2.29    3.56   0
  10  -4 -10    0.03    2.41   0
   9  -4 -10    0.24    3.00   0
   9  -4 -10    1.93    6.74   0
   9  -4 -10    1.70    6.70   0
   8  -4 -10    0.99    3.12   0
   8  -4 -10    0.41    2.27   0
  -8   4  10    0.12    3.11   0
   7  -4 -10   14.79    3.25   0
  -7   4  10   15.28    3.29   0
   7  -4 -10   14.97    3.29   0
  -6   4  10   21.26    2.39   0
   6  -4 -10   20.01    3.17   0
  -5   4  10   15.63    2.25   0
   5  -4 -10   11.05    2.86   0
   4  -4 -10   19.63    2.09   0
  -4   4  10   18.68    2.14   0
  -3   4  10   18.45    3.00   0
  -3   4  10   13.71    3.18   0
   3  -4 -10   18.38    2.08   0
  -2   4  10   15.13    2.82   0
  -2   4  10   10.76    3.18   0
   2  -4 -10   11.92    2.06   0
  -1   4  10    3.60    2.53   0
  -1   4  10    1.00    2.07   0
   1  -4 -10    5.54    2.63   0
   0   4  10   12.56    2.66   0
   0   4  10   -0.90    2.07   0
   0  -4 -10    9.38    1.95   0
   1   4  10   -1.43    2.64   0
  -1  -4 -10    0.50    1.80   0
  -2  -4 -10    4.80    2.80   0
   2   4  10    4.58    2.00   0
  -3  -4 -10   21.03    2.17   0
   3   4  10   17.51    3.01   0
  -4  -4 -10    6.09    2.13   0
   4   4  10    6.10    2.04   0
   5   4  10    1.10    2.03   0
  -5  -4 -10    2.21    2.18   0
   6   4  10    5.91    2.18   0
  -6  -4 -10    7.43    2.23   0
   7   4  10   -0.91    2.36   0
  -7  -4 -10    2.71    3.32   0
   8   4  10   -1.79    2.47   0
  -8  -4 -10   -0.80    2.56   0
  11  -5 -10    2.74    2.51   0
  10  -5 -10    1.74    3.07   0
   9  -5 -10    2.84    2.30   0
   8  -5 -10    2.42    3.19   0
  -8   5  10    2.82    3.92   0
   8  -5 -10    3.10    3.69   0
   7  -5 -10    8.76    3.24   0
  -7   5  10    6.56    3.23   0
   7  -5 -10   -0.97    2.25   0
   6  -5 -10   40.12    3.31   0
  -6   5  10   34.14    3.45   0
   5  -5 -10   17.81    3.03   0
  -5   5  10   17.96    3.21   0
  -4   5  10   19.72    3.16   0
   4  -5 -10   19.59    2.97   0
   3  -5 -10   11.77    2.06   0
  -3   5  10   14.29    2.83   0
  -3   5  10    7.52    2.19   0
   2  -5 -10    5.72    2.73   0
  -2   5  10    2.40    2.04   0
  -2   5  10    1.59    2.01   0
   1  -5 -10    9.11    2.60   0
[truncated: 117,531 more chars]
