# Supplementary material for: Crystal structure and Hirshfeld surface analysis of 2,2′-{(1E,1′E)-[ethane-1,2-diylbis(aza­nylyl­idene)]bis­(methanylyl­idene)}bis­[4-(tri­fluoro­meth­oxy)phenol]copper(II) hydro­quinone hemisolvate
Source: Acta Crystallogr E Crystallogr Commun. 2019 Oct 29;75(Pt 11):1729–33. doi: 10.1107/S2056989019014294 (PMC6829737; doi:10.1107/S2056989019014294)
Supplement: Supplementary file 2 [file e-75-01729-Isup2.hkl]

data_I                                                                          
_shelx_title ' shelxt_a.res in P-1'                                             
_shelx_refln_list_code          4                                               
_shelx_F_calc_maximum      203.70                                               
_exptl_crystal_F_000       556.00                                               
_reflns_d_resolution_high  0.8109                                               
                                                                                
loop_                                                                           
 _space_group_symop_operation_xyz                                               
 'x, y, z'                                                                      
 '-x, -y, -z'                                                                   
                                                                                
_cell_length_a     9.3167                                                       
_cell_length_b    10.0363                                                       
_cell_length_c    11.8052                                                       
_cell_angle_alpha  92.633                                                       
_cell_angle_beta   97.310                                                       
_cell_angle_gamma  98.670                                                       
                                                                                
_shelx_F_squared_multiplier     1.000                                           
                                                                                
loop_                                                                           
 _refln_index_h                                                                 
 _refln_index_k                                                                 
 _refln_index_l                                                                 
 _refln_F_squared_calc                                                          
 _refln_F_squared_meas                                                          
 _refln_F_squared_sigma                                                         
 _refln_observed_status                                                         
   1   0   0        309.97        384.99        40.96 o                         
   2   0   0       3168.02       3268.33        62.58 o                         
   3   0   0        271.42        350.11        14.53 o                         
   4   0   0        465.40        491.67        14.15 o                         
   5   0   0        408.31        470.85        13.34 o                         
   6   0   0        216.54        219.62         8.84 o                         
   7   0   0        210.23        225.68         8.97 o                         
   8   0   0         11.00          3.77         6.88 o                         
   9   0   0        240.19        294.50        11.24 o                         
  10   0   0         67.41         78.19        10.40 o                         
  11   0   0          3.16          6.99        14.47 o                         
 -11   1   0          1.61          4.87        10.84 o                         
 -10   1   0        116.83        147.48        11.56 o                         
  -9   1   0         82.36         97.38        11.55 o                         
  -8   1   0         24.60         21.91         8.97 o                         
  -7   1   0         76.51         61.63         9.11 o                         
  -6   1   0         45.21         36.78         8.69 o                         
  -5   1   0        112.51        108.88         9.80 o                         
  -4   1   0        138.55        146.70        11.96 o                         
  -3   1   0        714.13       1081.04        24.34 o                         
  -2   1   0        739.31        683.12        28.30 o                         
  -1   1   0        698.40       1098.06        38.12 o                         
   0   1   0       9685.61       8325.87      2652.77 o                         
   1   1   0       1606.69       1868.71        30.07 o                         
   2   1   0       3792.38       4036.66       174.35 o                         
   3   1   0        663.05        735.22        14.30 o                         
   4   1   0        219.31        179.75         9.34 o                         
   5   1   0        146.81        149.89         9.68 o                         
   6   1   0        310.39        317.05        14.79 o                         
   7   1   0        541.89        617.34        16.53 o                         
   8   1   0         26.06         34.55         9.04 o                         
   9   1   0         83.57        124.81         9.62 o                         
  10   1   0         25.50         31.47         9.46 o                         
  11   1   0          0.60          4.76        10.21 o                         
 -11   2   0          0.39         -2.47        13.95 o                         
 -10   2   0         75.11         88.00        18.14 o                         
  -9   2   0        150.53        170.09        11.15 o                         
  -8   2   0         31.26         42.84         9.50 o                         
  -7   2   0        287.95        301.15        18.92 o                         
  -6   2   0          7.50          3.36         8.37 o                         
  -5   2   0          3.50          0.73         9.42 o                         
  -4   2   0        789.68       1064.19        24.86 o                         
  -3   2   0       1628.61       1719.75        32.94 o                         
  -2   2   0        446.71        570.06        20.61 o                         
  -1   2   0        495.92        408.13       127.41 o                         
   0   2   0       1825.52       2267.44       183.99 o                         
   1   2   0       4591.96       4926.47        67.75 o                         
   2   2   0         22.03         23.61         7.71 o                         
   3   2   0       1499.86       1584.63        71.45 o                         
   4   2   0        446.17        534.57        11.14 o                         
   5   2   0        170.86        163.18        10.71 o                         
   6   2   0        455.89        575.80        25.92 o                         
   7   2   0         67.52        101.05        13.06 o                         
   8   2   0          0.45         12.78         8.63 o                         
   9   2   0         73.98         87.27         9.51 o                         
  10   2   0         13.45         16.01         9.32 o                         
  -9   3   0         52.69         58.14        17.48 o                         
  -8   3   0          6.28          5.49        12.12 o                         
  -7   3   0        181.68        238.46        15.49 o                         
  -6   3   0        540.32        568.87        34.86 o                         
  -5   3   0         66.32         61.26        11.82 o                         
  -4   3   0        719.43        749.63        20.26 o                         
  -3   3   0       1542.56       1716.06        37.29 o                         
  -2   3   0       1944.90       2165.94        26.24 o                         
  -1   3   0       3313.85       3165.26       260.33 o                         
   0   3   0         60.51         22.28         9.45 o                         
   1   3   0          0.66         19.50         7.23 o                         
   2   3   0        296.15        274.56         9.89 o                         
   3   3   0         45.15         48.53         9.17 o                         
   4   3   0        253.23        256.64         8.46 o                         
   5   3   0         25.23         45.95         5.87 o                         
   6   3   0        195.60        234.46         8.49 o                         
   7   3   0        137.46        112.01        19.39 o                         
   8   3   0         39.13         39.92         6.44 o                         
   9   3   0         63.27         65.76         8.40 o                         
  10   3   0          0.32         14.58         9.91 o                         
  -6   4   0        777.43        880.54        26.18 o                         
  -5   4   0        156.36        150.57        12.92 o                         
  -4   4   0        496.71        560.64        15.04 o                         
  -3   4   0       3888.23       4091.57        79.09 o                         
  -2   4   0        128.41        147.17        13.38 o                         
  -1   4   0       1447.26       1269.85       101.86 o                         
   0   4   0         12.82         15.26         7.63 o                         
   1   4   0        470.87        473.46         9.65 o                         
   2   4   0         25.22         24.48         6.49 o                         
   3   4   0        361.67        445.51         9.71 o                         
   4   4   0        309.73        323.40        16.56 o                         
   5   4   0        387.58        437.25        24.27 o                         
   6   4   0        531.20        554.58        22.61 o                         
   7   4   0         15.74         11.17         6.88 o                         
   8   4   0         13.65         22.49         7.47 o                         
   9   4   0         63.15         72.80         7.95 o                         
  10   4   0          0.09         10.70        10.48 o                         
  -6   5   0        903.68        810.91        21.59 o                         
  -5   5   0          6.54          2.29         8.37 o                         
  -4   5   0       1456.62       1572.41        44.27 o                         
  -3   5   0        552.24        566.19       155.64 o                         
  -2   5   0         90.97         83.89        23.98 o                         
  -1   5   0       4317.28       4334.79       379.62 o                         
   0   5   0        480.28        449.96        32.57 o                         
   1   5   0         39.31         34.81         6.35 o                         
   2   5   0        285.78        374.31         8.29 o                         
   3   5   0        206.04        216.26        10.34 o                         
   4   5   0        391.30        337.38        10.39 o                         
   5   5   0        487.55        476.35         9.73 o                         
   6   5   0        149.71        145.25         7.53 o                         
   7   5   0         67.55         57.32        12.75 o                         
   8   5   0          1.21          2.49         6.34 o                         
   9   5   0         52.63         58.17        18.71 o                         
  -7   6   0          1.80          5.68        15.57 o                         
  -6   6   0        607.70        680.39        17.93 o                         
  -5   6   0        177.66        186.39        22.37 o                         
  -4   6   0        471.37        541.72        49.58 o                         
  -3   6   0       1264.09       1369.59       352.49 o                         
  -2   6   0         45.71         37.68         6.18 o                         
  -1   6   0       1619.66       1628.55       210.12 o                         
   0   6   0        636.67        619.21        41.55 o                         
   1   6   0        112.97        108.63        13.61 o                         
   2   6   0        545.42        653.90        21.27 o                         
   3   6   0        377.01        313.19         8.32 o                         
   4   6   0        129.32        132.97         7.37 o                         
   5   6   0         12.92         20.54         8.28 o                         
   6   6   0        162.47        173.75         7.92 o                         
   7   6   0         13.72         12.60         5.63 o                         
   8   6   0          6.68          4.76         6.48 o                         
  -7   7   0          1.39          6.29         6.68 o                         
  -6   7   0        361.14        328.03       105.13 o                         
  -5   7   0         40.70         19.55         6.35 o                         
  -4   7   0        773.86        775.68       112.32 o                         
  -3   7   0          3.35          4.02         6.35 o                         
  -2   7   0          0.03          2.66         6.80 o                         
  -1   7   0        412.35        351.97        28.29 o                         
   0   7   0        155.06        125.96        11.57 o                         
   1   7   0         80.50         89.25         6.80 o                         
   2   7   0        732.98        709.60        10.55 o                         
   3   7   0        572.11        572.54        10.77 o                         
   4   7   0         71.44         93.69        17.31 o                         
   5   7   0        104.60        125.89         6.93 o                         
   6   7   0          6.73          2.10         9.23 o                         
   7   7   0          0.21          0.92        11.16 o                         
   8   7   0          6.92          5.88         7.84 o                         
  -9   8   0          9.93         -9.98         9.98 o                         
  -8   8   0          7.83          5.90         9.21 o                         
  -7   8   0        170.98        159.96        54.42 o                         
  -6   8   0        261.78        311.33        41.95 o                         
  -5   8   0         18.02         17.70         6.89 o                         
  -4   8   0          2.59          4.70         5.39 o                         
  -3   8   0        147.26        137.13        20.20 o                         
  -2   8   0         14.14         30.44         6.59 o                         
  -1   8   0        185.74        159.97        45.81 o                         
   0   8   0         60.37         52.08        19.30 o                         
   1   8   0        120.09         98.44        11.28 o                         
   2   8   0        214.73        201.55        22.28 o                         
   3   8   0       1228.97       1400.24        92.77 o                         
   4   8   0          9.09          1.96         8.21 o                         
   5   8   0          1.98         -2.04         7.07 o                         
   6   8   0          9.16         11.61         7.38 o                         
   7   8   0          0.07          6.31         8.01 o                         
  -9   9   0          3.77         10.75         9.71 o                         
  -8   9   0          0.32         -0.02         9.86 o                         
  -7   9   0        184.33        197.64        23.62 o                         
  -6   9   0         67.41         84.61        19.74 o                         
  -5   9   0          0.46         -0.10         5.54 o                         
  -4   9   0        120.77        161.40        14.34 o                         
  -3   9   0          3.97          4.39         5.36 o                         
  -2   9   0         14.87         16.07         8.60 o                         
  -1   9   0        140.83        174.15        50.85 o                         
   0   9   0         76.86         48.52        16.66 o                         
   1   9   0         10.39          7.33        12.27 o                         
   2   9   0          8.44          8.39         9.02 o                         
   3   9   0        100.10        110.52         8.28 o                         
   4   9   0          3.95         10.46         6.23 o                         
   5   9   0          6.43         13.84        12.07 o                         
   6   9   0          4.56          6.21        13.47 o                         
  -8  10   0          1.19         -0.64         7.45 o                         
  -7  10   0        131.18        135.08        23.73 o                         
  -6  10   0         53.91         51.03        18.41 o                         
  -5  10   0        123.17        121.03        22.88 o                         
  -4  10   0        199.13        188.51        55.14 o                         
  -3  10   0          2.23          8.48         9.00 o                         
  -2  10   0          1.04          6.02         6.30 o                         
  -1  10   0        119.38         99.90        35.23 o                         
   0  10   0        109.81         97.99        30.32 o                         
   1  10   0          1.57         10.20         5.97 o                         
   2  10   0          6.81         14.69         6.49 o                         
   3  10   0        130.87        110.39         8.70 o                         
   4  10   0         45.34         39.23         6.14 o                         
   5  10   0         14.35         14.22         6.80 o                         
  -6  11   0          1.09         -0.05         8.03 o                         
  -5  11   0          1.59          7.20         6.67 o                         
  -4  11   0        138.88        147.56        10.20 o                         
  -3  11   0         34.42         33.68         9.14 o                         
  -2  11   0          1.88          7.73         7.42 o                         
  -1  11   0        182.79        208.28        13.02 o                         
   0  11   0         60.16         29.74        13.11 o                         
   1  11   0         11.16         14.70         5.28 o                         
   2  11   0         68.53         61.86         7.92 o                         
   3  11   0         10.32          9.59         6.99 o                         
  -4  12   0         26.15         23.79        10.26 o                         
  -3  12   0         10.60         23.44        10.06 o                         
  -2  12   0          0.63          9.38         7.61 o                         
  -1  12   0         99.48         84.16         7.78 o                         
   0  12   0         39.92         25.11         8.21 o                         
  -1 -12   1         52.70         48.30         6.28 o                         
   0 -12   1         15.85         22.44         9.36 o                         
   1 -12   1         59.06         60.33         9.50 o                         
   2 -12   1         31.41         32.42         9.65 o                         
   3 -12   1          2.51          9.68         7.94 o                         
   4 -12   1         42.51         49.53        10.06 o                         
  -3 -11   1          0.14          2.33         7.90 o                         
  -2 -11   1         61.05         49.15        13.34 o                         
  -1 -11   1         15.16         12.37         5.41 o                         
   0 -11   1         27.94         36.41        14.53 o                         
   1 -11   1         25.20         40.78        17.08 o                         
   2 -11   1         31.81         44.29        16.26 o                         
   3 -11   1          5.01         10.01         7.35 o                         
   4 -11   1         73.86         95.25         8.81 o                         
   5 -11   1         28.39         33.13         7.13 o                         
   6 -11   1          0.02          0.66         6.27 o                         
  -5 -10   1         73.85         60.49         6.63 o                         
  -4 -10   1          1.44         -0.93         5.50 o                         
  -3 -10   1         54.70         56.82         6.76 o                         
  -2 -10   1         10.88         12.97         5.69 o                         
  -1 -10   1         24.95         35.84         5.58 o                         
   0 -10   1         13.02         22.64         5.42 o                         
   1 -10   1        184.39        215.58        18.03 o                         
   2 -10   1          4.38          9.08         7.02 o                         
   3 -10   1         54.11         59.03         9.80 o                         
   4 -10   1         93.48        104.71         8.22 o                         
   5 -10   1        145.92        127.77         8.77 o                         
   6 -10   1         11.37         14.94         7.60 o                         
   7 -10   1         77.25         58.13        28.38 o                         
  -6  -9   1          5.17          7.16         7.80 o                         
  -5  -9   1        144.06        126.78        17.94 o                         
  -4  -9   1         13.99         20.58         7.38 o                         
  -3  -9   1         42.80         28.23         5.35 o                         
  -2  -9   1        251.55        224.14        14.33 o                         
  -1  -9   1          2.50          9.92         5.24 o                         
   0  -9   1        207.83        181.42         9.47 o                         
   1  -9   1        123.79        115.28         6.31 o                         
   2  -9   1         31.58         33.94         8.37 o                         
   3  -9   1         16.09         13.85         7.26 o                         
   4  -9   1        292.21        277.54        20.35 o                         
   5  -9   1         81.81         91.66         6.38 o                         
   6  -9   1         19.14         17.26         7.24 o                         
   7  -9   1        125.16        132.87        38.02 o                         
   8  -9   1         25.16         20.94         7.45 o                         
  -7  -8   1          0.07         -4.65         6.14 o                         
  -6  -8   1          2.07          4.32         7.30 o                         
  -5  -8   1         29.25         11.16         8.71 o                         
  -4  -8   1         85.10        113.59        12.43 o                         
  -3  -8   1        142.00        114.00         6.56 o                         
  -2  -8   1        452.42        397.93        84.29 o                         
  -1  -8   1         46.91         35.06         5.64 o                         
   0  -8   1        116.26        108.05        27.84 o                         
   1  -8   1        157.73        166.40         8.61 o                         
   2  -8   1         89.01         90.09         6.84 o                         
   3  -8   1         59.56         86.75         8.41 o                         
   4  -8   1        243.56        285.87        22.71 o                         
   5  -8   1        132.34        152.04        15.25 o                         
   6  -8   1        121.34        118.09        12.89 o                         
   7  -8   1        272.27        255.99        83.44 o                         
   8  -8   1         24.27         14.19         8.45 o                         
  -8  -7   1          2.86         15.90         9.47 o                         
  -7  -7   1          0.79         -0.27        12.57 o                         
  -6  -7   1         41.56         44.64        11.84 o                         
  -5  -7   1        209.05        204.12        14.04 o                         
  -4  -7   1         11.31          3.57         5.96 o                         
  -3  -7   1        437.89        488.60        14.79 o                         
  -2  -7   1        226.08        210.54        24.40 o                         
  -1  -7   1          1.15          0.08         5.10 o                         
   0  -7   1         53.63         51.20         6.88 o                         
   1  -7   1        251.41        225.79        41.31 o                         
   2  -7   1         30.68         25.42         6.40 o                         
   3  -7   1        271.57        211.94        46.58 o                         
   4  -7   1        584.59        722.67       188.04 o                         
   5  -7   1        136.85        183.28        58.68 o                         
   6  -7   1          1.64         -0.42         5.75 o                         
   7  -7   1         35.21         42.96        11.43 o                         
   8  -7   1         87.62         85.69        13.26 o                         
  -9  -6   1         10.28         14.24         7.89 o                         
  -8  -6   1          7.57         16.87        12.70 o                         
  -7  -6   1          0.43         -2.27         5.50 o                         
  -6  -6   1        131.58        103.63         6.70 o                         
  -5  -6   1         30.35         40.50         6.95 o                         
  -4  -6   1         55.99         58.57         6.91 o                         
  -3  -6   1         41.99         41.18         8.15 o                         
  -2  -6   1        134.02         98.95         7.60 o                         
  -1  -6   1         11.44         12.12         6.91 o                         
   0  -6   1        776.55        772.61       197.99 o                         
   1  -6   1        487.93        472.45        56.40 o                         
   2  -6   1        128.67        147.05        21.55 o                         
   3  -6   1        323.14        337.28        88.39 o                         
   4  -6   1        364.35        383.15       109.67 o                         
   5  -6   1        140.22        162.96         8.83 o                         
   6  -6   1         13.53         16.74         9.69 o                         
   7  -6   1        100.82         93.45        10.11 o                         
   8  -6   1          0.71          1.88        12.53 o                         
  -9  -5   1         21.99         21.77        13.56 o                         
  -8  -5   1         12.55         22.38         6.35 o                         
  -7  -5   1          7.20         14.99         8.87 o                         
  -6  -5   1        164.72        172.63         7.58 o                         
  -5  -5   1        311.23        298.52         8.53 o                         
  -4  -5   1         24.85         31.93         6.63 o                         
  -3  -5   1        475.89        352.81         7.78 o                         
  -2  -5   1         11.99         12.59         8.32 o                         
  -1  -5   1        161.49        104.19        21.37 o                         
   0  -5   1       2966.29       3226.18       246.59 o                         
   1  -5   1       3723.85       3829.17       324.21 o                         
   2  -5   1          0.70          7.95         6.41 o                         
   3  -5   1         27.66         18.23         6.14 o                         
   4  -5   1        903.96       1020.81        34.11 o                         
   5  -5   1        185.45        176.96        14.70 o                         
   6  -5   1        422.60        453.01        13.91 o                         
   7  -5   1          1.74          7.35        13.65 o                         
   8  -5   1          1.53          2.04        17.24 o                         
 -10  -4   1          1.63          3.31         6.90 o                         
  -9  -4   1         30.30         20.28         9.16 o                         
  -8  -4   1         25.33         36.02        10.75 o                         
  -7  -4   1          0.84         -0.45         6.68 o                         
  -6  -4   1        958.47        851.81        32.75 o                         
  -5  -4   1        493.09        443.38        12.27 o                         
  -4  -4   1         29.24         18.23         5.73 o                         
  -3  -4   1        227.92        173.22        17.96 o                         
  -2  -4   1        157.35        137.94         7.38 o                         
  -1  -4   1        528.66        502.30        16.78 o                         
   0  -4   1        372.49        352.01        26.21 o                         
   1  -4   1       5263.66       4614.42       791.65 o                         
   2  -4   1       2242.93       2532.78      1394.53 o                         
   3  -4   1       2675.52       2988.60        74.10 o                         
   4  -4   1       1753.94       1742.91        27.49 o                         
   5  -4   1        127.80        114.74        10.71 o                         
   6  -4   1        194.36        178.38        10.39 o                         
   7  -4   1        435.99        461.02        14.42 o                         
   8  -4   1         95.34         94.13        12.35 o                         
   9  -4   1         18.65         24.00        13.55 o                         
 -10  -3   1          0.87          6.88         7.71 o                         
  -9  -3   1         53.89         74.39        13.47 o                         
  -8  -3   1         59.17         52.47         7.77 o                         
  -7  -3   1         75.66         86.01         7.61 o                         
  -6  -3   1        413.47        414.23        10.60 o                         
  -5  -3   1       1089.69       1129.78        83.78 o                         
  -4  -3   1         27.68         32.93         7.30 o                         
  -3  -3   1       1053.20        985.00        16.49 o                         
  -2  -3   1        374.17        396.15         9.85 o                         
  -1  -3   1        534.37        635.53        19.37 o                         
   0  -3   1       1318.77       1340.85        90.23 o                         
   1  -3   1       5716.60       5336.57       502.17 o                         
   2  -3   1       1345.11       1597.41        37.33 o                         
   3  -3   1        806.89        739.76        16.76 o                         
   4  -3   1       2021.21       1972.89        56.48 o                         
   5  -3   1        221.25        194.77        10.76 o                         
   6  -3   1        493.03        466.94        13.45 o                         
   7  -3   1        340.74        362.51        13.37 o                         
   8  -3   1         29.04         34.96         8.93 o                         
   9  -3   1         14.90         16.96        10.07 o                         
  10  -3   1         75.69         93.74        13.81 o                         
  11  -3   1          0.48          5.19        15.39 o                         
 -10  -2   1         10.99          1.16         7.43 o                         
  -9  -2   1         50.28         50.25         7.76 o                         
  -8  -2   1         19.86         14.40         8.41 o                         
  -7  -2   1          2.30          0.49         6.79 o                         
  -6  -2   1        893.60        929.17        57.27 o                         
  -5  -2   1        193.24        226.00        10.16 o                         
  -4  -2   1         68.34         71.45         7.10 o                         
  -3  -2   1       1537.14       1315.67        16.26 o                         
  -2  -2   1       2871.49       3288.67        25.21 o                         
  -1  -2   1       3476.17       4012.53        42.32 o                         
   0  -2   1       3672.52       3114.48       338.24 o                         
   1  -2   1       4505.01       4999.05        59.11 o                         
   2  -2   1        635.61        798.53        18.49 o                         
   3  -2   1        291.08        262.10        13.18 o                         
   4  -2   1       2152.84       1907.79        31.87 o                         
   5  -2   1         11.91          8.99         8.43 o                         
   6  -2   1        379.56        308.76        11.66 o                         
   7  -2   1        664.04        772.73        15.51 o                         
   8  -2   1          3.49          8.96         8.77 o                         
   9  -2   1        100.38        119.65        10.41 o                         
  10  -2   1         56.76         68.20        10.48 o                         
  11  -2   1          3.06         12.58        10.75 o                         
 -11  -1   1          0.04          2.65        10.44 o                         
 -10  -1   1         19.76         20.76         9.61 o                         
  -9  -1   1         24.66         38.47        12.61 o                         
  -8  -1   1         54.22         68.81         7.85 o                         
  -7  -1   1         60.89         62.86         7.39 o                         
  -6  -1   1        674.12        778.17        22.25 o                         
  -5  -1   1        122.16         95.86         9.08 o                         
  -4  -1   1          3.79         14.21         7.87 o                         
  -3  -1   1        213.00        135.25         9.74 o                         
  -2  -1   1       3234.14       3618.92        87.25 o                         
  -1  -1   1         79.63         75.39        12.60 o                         
   0  -1   1       1915.01       1905.07       483.64 o                         
   1  -1   1       3903.18       4626.01        46.96 o                         
   2  -1   1          0.28         -0.23        13.28 o                         
   3  -1   1       2142.60       1723.66        23.77 o                         
   4  -1   1        413.34        455.85        12.82 o                         
   5  -1   1         48.39         33.37         8.40 o                         
   6  -1   1          3.94          7.34         7.99 o                         
   7  -1   1        325.36        410.08        23.45 o                         
   8  -1   1          9.88          8.05         8.19 o                         
   9  -1   1         36.64         38.48         9.13 o                         
  10  -1   1         61.69         57.38         9.89 o                         
  11  -1   1          0.08         -0.49        11.33 o                         
 -11   0   1          2.12          3.04        10.08 o                         
 -10   0   1         26.98         28.43         9.69 o                         
  -9   0   1        170.75        190.98        15.33 o                         
  -8   0   1          0.33          9.91         8.19 o                         
  -7   0   1         35.25         29.17         8.67 o                         
  -6   0   1        148.92        111.73         7.15 o                         
  -5   0   1        169.24        138.39         8.58 o                         
  -4   0   1         24.78         65.19        10.54 o                         
  -3   0   1        149.23         93.13        10.63 o                         
  -2   0   1       2884.22       2729.52        84.37 o                         
  -1   0   1        236.98        394.87        24.13 o                         
   1   0   1       1431.45       1602.78        30.89 o                         
   2   0   1        600.04        826.29        21.80 o                         
   3   0   1        272.86        243.81        12.50 o                         
   4   0   1        303.68        241.85        10.23 o                         
   5   0   1         31.59         20.94         8.40 o                         
   6   0   1         24.36         30.94         6.11 o                         
   7   0   1         43.64         48.78         7.36 o                         
   8   0   1         23.68         17.55         7.36 o                         
   9   0   1         27.46         17.30         8.95 o                         
  10   0   1         44.07         49.13         9.86 o                         
  11   0   1          0.11         -0.43         8.52 o                         
 -11   1   1          4.45          7.03        12.11 o                         
 -10   1   1         35.79         35.41         9.25 o                         
  -9   1   1        186.61        230.26        14.27 o                         
  -8   1   1        109.56        133.32        13.70 o                         
  -7   1   1        151.37        154.64        11.66 o                         
  -6   1   1        393.76        384.92        12.99 o                         
  -5   1   1         70.21         83.10        10.17 o                         
  -4   1   1        161.01        144.43        14.10 o                         
  -3   1   1        738.41        762.03        52.21 o                         
  -1   1   1        423.23        380.59        31.49 o                         
   0   1   1      14693.76      15337.62       171.27 o                         
   1   1   1       6073.50       6265.70        41.53 o                         
   2   1   1        887.61        870.79        17.32 o                         
   3   1   1       1693.50       1565.82        18.62 o                         
   4   1   1       1348.10       1579.74        30.78 o                         
   5   1   1          0.02          0.60         7.04 o                         
   6   1   1        385.79        394.13         9.70 o                         
   7   1   1        230.70        253.12        10.54 o                         
   8   1   1          4.00          9.50         9.03 o                         
   9   1   1          3.48         14.78         8.61 o                         
  10   1   1          5.44         10.93         9.48 o                         
 -10   2   1         15.09         24.18        15.70 o                         
  -9   2   1        238.81        268.56        17.19 o                         
  -8   2   1         18.11         14.66        11.72 o                         
  -7   2   1        209.62        216.82        15.15 o                         
  -6   2   1        572.19        547.07        22.30 o                         
  -2   2   1          1.94          4.01        13.42 o                         
  -1   2   1       5570.96       5072.35      1020.69 o                         
   0   2   1       4389.86       4128.18        33.85 o                         
   1   2   1       2403.04       2239.99        22.77 o                         
   2   2   1       3887.55       3915.70        57.68 o                         
   3   2   1       2501.75       2371.82        93.38 o                         
   4   2   1       1526.47       1502.59        62.94 o                         
   5   2   1         23.28         14.28         5.78 o                         
   6   2   1        359.04        292.81        10.13 o                         
   7   2   1        116.94        106.95         9.18 o                         
   8   2   1         13.15         28.41         8.80 o                         
   9   2   1         37.04         36.15         9.33 o                         
  10   2   1          0.24          7.07        13.29 o                         
  -3   3   1       4057.82       4298.19       145.52 o                         
  -2   3   1       2941.46       2155.06       813.37 o                         
  -1   3   1       9190.10       7253.15      1640.64 o                         
   0   3   1        224.06        187.17        12.73 o                         
   1   3   1          2.09         22.75         7.38 o                         
   2   3   1         52.07         42.43         7.87 o                         
   3   3   1       3082.01       2930.25        32.96 o                         
   4   3   1       1963.09       2069.84        19.12 o                         
   5   3   1         41.69         13.32         7.98 o                         
   6   3   1        163.30        154.56         7.69 o                         
   7   3   1        165.73        192.34        13.43 o                         
   8   3   1          2.93         11.69         7.42 o                         
   9   3   1        101.68        101.85         9.78 o                         
  10   3   1          1.16          7.83         6.74 o                         
  -4   4   1        828.09       1006.98        40.21 o                         
  -3   4   1       4136.00       3818.78      1319.62 o                         
  -2   4   1        645.96        695.64       188.21 o                         
  -1   4   1          2.45          8.17         4.98 o                         
   0   4   1        705.58        539.83        40.01 o                         
   1   4   1         24.22         33.25         6.49 o                         
   2   4   1        216.85        146.11         7.07 o                         
   3   4   1         66.99         36.72         6.11 o                         
   4   4   1        563.14        652.39        10.28 o                         
   5   4   1         37.81         26.67         6.85 o                         
   6   4   1        225.64        231.48         7.99 o                         
   7   4   1         27.92         23.03         7.09 o                         
   8   4   1          0.03          4.53         8.91 o                         
   9   4   1         46.07         51.00        12.93 o                         
  -5   5   1         14.14         26.09        10.78 o                         
  -4   5   1        315.83        347.31       102.62 o                         
  -3   5   1        318.97        329.94        32.69 o                         
  -2   5   1       3120.65       3653.40       321.45 o                         
  -1   5   1         71.41         19.36         7.83 o                         
   0   5   1        162.04        150.16        35.85 o                         
   1   5   1        117.73        108.10         9.12 o                         
   2   5   1         48.24         32.96         6.91 o                         
   3   5   1        406.83        415.19         8.00 o                         
   4   5   1        238.99        303.57         8.44 o                         
   5   5   1        117.10        129.41         8.41 o                         
   6   5   1         39.06         34.32         6.68 o                         
   7   5   1         78.59         76.52         7.14 o                         
   8   5   1          0.76          9.98         6.91 o                         
   9   5   1         39.46         57.03         8.28 o                         
  -6   6   1        353.85        338.62        73.78 o                         
  -5   6   1         35.48         39.14         6.18 o                         
  -4   6   1         54.81         53.22         6.15 o                         
  -3   6   1       1225.04       1192.70        89.28 o                         
  -2   6   1          7.40          8.15         4.74 o                         
  -1   6   1        675.53        635.07        44.28 o                         
   0   6   1        144.92        104.20        32.03 o                         
   1   6   1         26.61         26.08         9.82 o                         
   2   6   1        120.60         95.14         8.51 o                         
   3   6   1        372.77        436.82        14.27 o                         
   4   6   1        113.42         93.53         7.29 o                         
   5   6   1          0.13          5.29         6.84 o                         
   6   6   1         47.36         41.95         8.45 o                         
   7   6   1         21.43         15.33         6.83 o                         
   8   6   1          0.33         12.81         9.03 o                         
  -8   7   1          1.37          2.45         9.03 o                         
  -7   7   1        126.40          5.49         8.26 o                         
  -6   7   1        289.87        396.54        37.66 o                         
  -5   7   1         62.14         79.91         7.34 o                         
  -4   7   1        478.63        489.29        39.93 o                         
  -3   7   1         85.03         76.93         6.66 o                         
  -2   7   1         19.92         11.33         7.11 o                         
  -1   7   1         38.16         56.26         6.16 o                         
   0   7   1        850.20        799.70       203.47 o                         
   1   7   1        288.92        260.30        66.80 o                         
   2   7   1        409.48        527.73        21.73 o                         
   3   7   1        650.90        619.37        37.74 o                         
   4   7   1         73.26         57.25         7.35 o                         
   5   7   1         27.96         13.48         8.57 o                         
   6   7   1         15.52         19.75         7.26 o                         
   7   7   1          3.95          7.95         7.37 o                         
   8   7   1          0.32         -0.02         6.67 o                         
  -9   8   1         37.56         33.39        13.65 o                         
  -8   8   1          1.21         -4.17         8.80 o                         
  -7   8   1        187.52        175.64        67.00 o                         
  -6   8   1        299.58        331.76        38.44 o                         
  -5   8   1          1.06         -0.69         6.95 o                         
  -4   8   1         24.41         14.20         7.05 o                         
  -3   8   1        217.68        285.98        23.38 o                         
  -2   8   1         57.96         53.02         6.80 o                         
  -1   8   1        234.06        276.38        31.02 o                         
   0   8   1        594.09        495.26       127.89 o                         
   1   8   1          0.41         -1.90         5.52 o                         
   2   8   1        418.24        366.50        80.50 o                         
   3   8   1        668.77        688.25        31.10 o                         
   4   8   1          2.28          8.15         6.90 o                         
   5   8   1          0.35         -2.93         8.63 o                         
   6   8   1         42.27         60.08         9.09 o                         
   7   8   1         15.38          9.03         8.62 o                         
  -9   9   1         31.05          3.18         9.57 o                         
  -8   9   1          0.91          8.89         9.07 o                         
  -7   9   1        161.56        162.83        16.88 o                         
  -6   9   1         82.24         64.59        26.34 o                         
  -5   9   1         52.65         48.70         5.76 o                         
  -4   9   1        105.41        133.24        33.64 o                         
  -3   9   1         66.45         95.76         7.89 o                         
  -2   9   1          6.40         10.76         6.49 o                         
  -1   9   1         79.24         39.71        28.15 o                         
   0   9   1        115.20         86.86        28.42 o                         
   1   9   1         50.37         54.86         8.15 o                         
   2   9   1          3.00          1.17         5.07 o                         
   3   9   1        310.82        314.22        28.12 o                         
   4   9   1         56.44         47.30         7.81 o                         
   5   9   1          3.01         11.95        10.86 o                         
   6   9   1         43.71         37.04         7.09 o                         
  -8  10   1          0.38          5.83         8.53 o                         
  -7  10   1         60.91         39.51        25.39 o                         
  -6  10   1         76.59         92.81         8.21 o                         
  -5  10   1         25.13         31.54         7.34 o                         
  -4  10   1         57.67         71.17         8.08 o                         
  -3  10   1         57.85         75.83         9.25 o                         
  -2  10   1          4.69          1.16         5.68 o                         
  -1  10   1        150.06        166.91        15.73 o                         
   0  10   1         33.73          9.47        16.42 o                         
   1  10   1          2.15          8.28         6.02 o                         
   2  10   1          4.60          7.13         6.20 o                         
   3  10   1         89.66         95.86        10.37 o                         
   4  10   1          4.22         10.83         6.17 o                         
  -6  11   1         14.13         25.14         7.19 o                         
  -5  11   1          2.94          6.30         5.88 o                         
  -4  11   1        134.84        138.17        10.08 o                         
  -3  11   1         53.32         68.35         9.62 o                         
  -2  11   1          7.42          9.16         9.03 o                         
  -1  11   1         96.46        101.50        32.80 o                         
   0  11   1        126.16        101.64        35.13 o                         
   1  11   1          0.03          0.81         6.28 o                         
   2  11   1         30.76         18.61         6.86 o                         
   3  11   1          7.30          7.14         7.46 o                         
  -4  12   1         23.74         15.34         8.42 o                         
  -3  12   1         29.73         36.54         7.29 o                         
  -2  12   1          3.69          3.06         7.85 o                         
  -1  12   1         67.92         79.89        12.66 o                         
   0  12   1         81.34         50.00        22.70 o                         
  -1 -12   2         54.95         42.56        17.14 o                         
   0 -12   2         12.32          8.09         7.76 o                         
   1 -12   2         36.76         46.96        12.63 o                         
   2 -12   2         35.36         22.25         7.14 o                         
   3 -12   2          0.41         11.91         9.78 o                         
   4 -12   2         18.78         27.34        10.12 o                         
  -3 -11   2          0.13         16.34         7.94 o                         
  -2 -11   2         47.35         48.48         6.68 o                         
  -1 -11   2         51.64         62.47        12.00 o                         
   0 -11   2          5.39         16.45         7.30 o                         
   1 -11   2          8.69         18.39         6.99 o                         
   2 -11   2        161.32        174.66        14.63 o                         
   3 -11   2         11.49          9.99         9.25 o                         
   4 -11   2         81.42         95.67         9.13 o                         
   5 -11   2        128.94        158.48        20.28 o                         
   6 -11   2          0.19          5.67         7.04 o                         
  -5 -10   2         55.79         27.83         5.93 o                         
  -4 -10   2          0.52          2.59         5.94 o                         
  -3 -10   2         49.30         35.50         6.68 o                         
  -2 -10   2         35.50         36.00         8.37 o                         
  -1 -10   2         12.31         10.71         6.08 o                         
   0 -10   2          0.94          0.79         6.98 o                         
   1 -10   2          3.33          3.69         6.73 o                         
   2 -10   2         27.85         34.86         7.39 o                         
   3 -10   2          0.15          4.56         7.16 o                         
   4 -10   2        153.93        167.81        19.29 o                         
   5 -10   2        110.76        116.40         7.93 o                         
   6 -10   2         11.39         23.79         6.19 o                         
   7 -10   2         16.90         23.41         8.26 o                         
  -6  -9   2         31.87         29.44        14.09 o                         
  -5  -9   2        173.66        166.96        10.84 o                         
  -4  -9   2          2.44          1.83         6.31 o                         
  -3  -9   2         17.04         20.95         5.52 o                         
  -2  -9   2         52.60         35.02         5.51 o                         
  -1  -9   2        173.87        140.22         5.95 o                         
   0  -9   2          0.45          7.43         4.77 o                         
   1  -9   2         76.72        103.24         9.82 o                         
   2  -9   2         17.08         44.16         8.78 o                         
   3  -9   2         48.12         57.24         5.98 o                         
   4  -9   2        344.09        437.24        44.15 o                         
   5  -9   2         58.27         60.47        12.42 o                         
   6  -9   2          0.47         -1.26         6.04 o                         
   7  -9   2         50.61         70.29         8.10 o                         
   8  -9   2         40.43         23.31        15.26 o                         
  -7  -8   2          1.79          8.20         6.49 o                         
  -6  -8   2         32.29         46.00         8.14 o                         
  -5  -8   2        227.77        246.94         8.39 o                         
  -4  -8   2        195.60        196.14        33.70 o                         
  -3  -8   2        131.67        113.69        11.38 o                         
  -2  -8   2        172.13        139.49        12.37 o                         
  -1  -8   2         59.49         60.01         9.19 o                         
   0  -8   2          1.83          8.93         5.64 o                         
   1  -8   2        200.75        207.24         6.83 o                         
   2  -8   2         82.90         83.58         7.66 o                         
   3  -8   2         12.55          8.52        10.92 o                         
   4  -8   2        465.81        546.47        58.69 o                         
   5  -8   2          1.70          0.83         6.25 o                         
   6  -8   2          8.72         25.98         7.08 o                         
   7  -8   2        112.89         82.04        34.72 o                         
   8  -8   2         42.26         50.03        10.86 o                         
   9  -8   2          0.35          2.11        12.44 o                         
  -8  -7   2          7.98         12.36         6.35 o                         
  -7  -7   2          0.21          5.01         7.37 o                         
  -6  -7   2         86.77         91.80         7.83 o                         
  -5  -7   2         97.65         97.11         8.82 o                         
  -4  -7   2         68.27         74.29         6.99 o                         
  -3  -7   2          6.87          8.76         8.20 o                         
  -2  -7   2        177.22        208.98        41.88 o                         
  -1  -7   2       1110.51       1039.42        66.46 o                         
   0  -7   2        204.01        231.43        17.11 o                         
   1  -7   2        293.10        284.33         9.72 o                         
   2  -7   2        429.81        414.57       113.27 o                         
   3  -7   2          5.91          3.26         5.46 o                         
   4  -7   2       1533.52       1491.57       172.35 o                         
   5  -7   2          1.08          3.73         5.22 o                         
   6  -7   2          4.69         24.33         8.72 o                         
   7  -7   2        148.85        161.42        11.54 o                         
   8  -7   2        152.42        162.52        10.98 o                         
   9  -7   2          0.17          1.15        13.35 o                         
  -9  -6   2         15.42         25.03        10.05 o                         
  -8  -6   2         37.25         28.89         7.56 o                         
  -7  -6   2         11.30          1.07         6.43 o                         
  -6  -6   2        207.34        237.46        10.14 o                         
  -5  -6   2         64.84         63.15         6.01 o                         
  -4  -6   2        108.38        116.80         8.53 o                         
  -3  -6   2         49.92         56.49         8.48 o                         
  -2  -6   2        293.55        326.06        10.14 o                         
  -1  -6   2        537.60        531.60       115.00 o                         
   0  -6   2        770.25        670.49        56.30 o                         
   1  -6   2       2149.19       1967.23       516.51 o                         
   2  -6   2        190.28        142.96        11.77 o                         
   3  -6   2        332.81        309.01        26.63 o                         
   4  -6   2        939.03        940.14        18.10 o                         
   5  -6   2         57.08         68.32         9.34 o                         
   6  -6   2        298.10        274.67        10.72 o                         
   7  -6   2         94.89         94.28         9.81 o                         
   8  -6   2         89.14         94.49        16.83 o                         
   9  -6   2          0.04          0.62        12.00 o                         
  -9  -5   2         18.39         20.70         7.87 o                         
  -8  -5   2         34.72         31.40         7.81 o                         
  -7  -5   2         29.64         30.31         6.30 o                         
  -6  -5   2         62.20         54.63         6.78 o                         
  -5  -5   2        173.97        172.69         7.26 o                         
  -4  -5   2         18.52         24.99         7.76 o                         
  -3  -5   2        103.77        118.51        10.55 o                         
  -2  -5   2         58.71         30.46         6.66 o                         
  -1  -5   2        189.96        150.29        40.83 o                         
   0  -5   2       2002.93       2012.99       165.80 o                         
   1  -5   2       1528.28       1549.46       124.78 o                         
   2  -5   2        424.48        427.59        87.46 o                         
   3  -5   2        325.45        348.71        11.03 o                         
   4  -5   2       1069.55       1146.04        15.40 o                         
   5  -5   2          0.99          1.20         8.54 o                         
   6  -5   2         14.76          9.30         8.45 o                         
   7  -5   2          1.13          7.94         7.97 o                         
   8  -5   2         20.53         43.47        10.19 o                         
   9  -5   2          2.93          3.82         9.60 o                         
  10  -5   2         43.53         54.23        15.49 o                         
 -10  -4   2          0.00          0.41        10.02 o                         
  -9  -4   2         14.75         20.58         6.69 o                         
  -8  -4   2         31.73         38.08         7.46 o                         
  -7  -4   2          1.11         -4.11         6.31 o                         
  -6  -4   2        341.91        378.05        14.29 o                         
  -5  -4   2         62.01         57.20         9.21 o                         
  -4  -4   2          3.69          2.36         8.03 o                         
  -3  -4   2          5.50         11.89         5.95 o                         
  -2  -4   2       1024.53        991.65        12.61 o                         
  -1  -4   2        316.19        394.61        23.58 o                         
   0  -4   2       1828.09       2084.67       162.20 o                         
   1  -4   2       1170.81       1295.84        91.30 o                         
   2  -4   2        212.87        193.74         9.61 o                         
   3  -4   2        633.13        677.00        24.84 o                         
   4  -4   2       1092.72       1163.86        16.41 o                         
   5  -4   2         87.37        147.27         9.72 o                         
   6  -4   2         86.07        115.07         9.73 o                         
   7  -4   2        240.30        300.78        11.30 o                         
   8  -4   2         34.50         51.16         9.96 o                         
   9  -4   2          1.87          9.79         9.92 o                         
  10  -4   2          9.56         13.43        12.25 o                         
 -10  -3   2          0.29         -0.88         7.91 o                         
  -9  -3   2         33.07         36.05         6.49 o                         
  -8  -3   2         49.27         55.44         7.38 o                         
  -7  -3   2         23.64         25.51         5.78 o                         
  -6  -3   2        200.82        190.84        10.48 o                         
  -5  -3   2        355.95        268.05        13.79 o                         
  -4  -3   2        190.22        258.02        13.93 o                         
  -3  -3   2         70.16         64.22         7.49 o                         
  -2  -3   2        789.76        832.01        13.90 o                         
  -1  -3   2        723.60        746.75        14.49 o                         
   0  -3   2        813.27        652.45       118.94 o                         
   1  -3   2        503.97        547.30        12.71 o                         
   2  -3   2        239.43        234.05        10.13 o                         
   3  -3   2        745.13        808.44        67.82 o                         
   4  -3   2        152.07        130.09         8.84 o                         
   5  -3   2       1263.13       1138.78        42.78 o                         
   6  -3   2          0.35          2.60         8.05 o                         
   7  -3   2        565.45        566.80        13.32 o                         
   8  -3   2        158.68        146.45        10.34 o                         
   9  -3   2          8.85         14.53         9.63 o                         
  10  -3   2          5.77         13.39        10.50 o                         
  11  -3   2          0.19          3.37        10.79 o                         
 -10  -2   2          2.50          2.20         9.40 o                         
  -9  -2   2         99.17        127.35         9.88 o                         
  -8  -2   2         38.28         47.26         7.67 o                         
  -7  -2   2         31.55         18.53         8.84 o                         
  -6  -2   2        327.08        386.80        15.92 o                         
  -5  -2   2        913.96        970.98        19.32 o                         
  -4  -2   2        202.10        274.24        10.78 o                         
  -3  -2   2       1252.56       1587.82        18.42 o                         
  -2  -2   2      11459.26      11610.54        56.61 o                         
  -1  -2   2        253.84        239.79        10.20 o                         
   0  -2   2       1745.20       2320.14       147.05 o                         
   1  -2   2       4950.28       5058.29        66.73 o                         
   2  -2   2        140.11        101.48         9.95 o                         
   3  -2   2        371.67        405.41        14.02 o                         
   4  -2   2         25.48         49.50         7.99 o                         
   5  -2   2        111.12         86.31         8.79 o                         
   6  -2   2        104.32        127.97         9.54 o                         
   7  -2   2        479.01        486.99        36.92 o                         
   8  -2   2        245.26        249.30        11.43 o                         
   9  -2   2         45.82         56.33         9.64 o                         
  10  -2   2         31.16         37.09        10.77 o                         
  11  -2   2          1.83          6.15        11.40 o                         
 -11  -1   2         11.78         12.51        10.44 o                         
 -10  -1   2          0.11          2.72         7.59 o                         
  -9  -1   2         74.82         98.83         9.78 o                         
  -8  -1   2         61.54         56.11         7.77 o                         
  -7  -1   2          7.05          8.97         8.53 o                         
  -6  -1   2        156.29        154.36         9.65 o                         
  -5  -1   2        281.96        270.49        10.46 o                         
  -4  -1   2          5.51          2.33         7.41 o                         
  -3  -1   2       3205.70       3491.76       119.37 o                         
  -2  -1   2      41492.30      44807.20       558.52 o                         
  -1  -1   2         10.26          1.90        11.70 o                         
   0  -1   2        268.92        347.37        15.73 o                         
   1  -1   2       2138.91       2055.08        24.73 o                         
   2  -1   2         55.44         64.95        12.22 o                         
   3  -1   2         33.12         48.46         8.47 o                         
   4  -1   2         56.79         37.64         8.02 o                         
   5  -1   2        795.11        627.95        12.97 o                         
   6  -1   2        928.20        945.52        16.81 o                         
   7  -1   2        808.97        811.49        14.10 o                         
   8  -1   2         95.51         93.75         8.12 o                         
   9  -1   2         29.40         23.84         9.27 o                         
  10  -1   2         25.47         23.89         9.43 o                         
  11  -1   2          8.92          6.26        10.43 o                         
 -11   0   2         13.63         12.12         9.97 o                         
 -10   0   2          1.21          4.79         9.22 o                         
  -9   0   2         54.39         66.22         9.54 o                         
  -8   0   2         27.57         24.29         7.74 o                         
  -7   0   2         64.71         64.75         8.96 o                         
  -6   0   2        319.06        345.13        11.32 o                         
  -5   0   2        500.11        496.92        13.07 o                         
  -4   0   2         81.70        216.20        12.12 o                         
  -3   0   2        254.92        263.59        11.37 o                         
  -2   0   2      30750.40      32728.21       467.64 o                         
  -1   0   2         10.58          4.45         9.70 o                         
   0   0   2       4614.07       5021.44        64.12 o                         
   1   0   2        146.86        176.80        11.90 o                         
   2   0   2         30.29         38.14         8.52 o                         
   3   0   2        429.01        387.33        12.97 o                         
   4   0   2       3295.39       3281.71        23.94 o                         
   5   0   2        244.19        230.45         8.06 o                         
   6   0   2        363.53        351.15        10.99 o                         
   7   0   2        502.43        580.42        12.62 o                         
   8   0   2         54.70         55.08         7.92 o                         
   9   0   2         33.98         41.57         7.72 o                         
  10   0   2         18.34         13.47         6.80 o                         
 -11   1   2         14.72         19.82        13.63 o                         
 -10   1   2         20.25         28.97        11.35 o                         
  -9   1   2         39.81         35.41        10.17 o                         
  -8   1   2          6.91         10.96         8.96 o                         
  -7   1   2          0.75          5.79         8.47 o                         
  -6   1   2        890.76        870.15        18.51 o                         
  -5   1   2        298.44        215.03        12.90 o                         
  -4   1   2        418.32        428.83        18.04 o                         
  -3   1   2       1561.12       1475.93        30.96 o                         
  -2   1   2        221.82        247.41        16.89 o                         
  -1   1   2       2346.17       2386.00       387.42 o                         
   0   1   2       6026.20       6981.55       289.50 o                         
   1   1   2        833.95        845.33        15.22 o                         
   2   1   2       1758.06       1979.76        19.64 o                         
   3   1   2       1669.63       1857.67        28.92 o                         
   4   1   2       1465.41       1426.03        32.32 o                         
   5   1   2        150.11        143.49         8.80 o                         
   6   1   2        193.08        228.96        10.18 o                         
   7   1   2        218.02        222.81         8.94 o                         
   8   1   2         10.02          6.87         7.02 o                         
   9   1   2          1.66          0.71         6.13 o                         
  10   1   2         11.39         13.43         6.75 o                         
  -3   2   2       1886.65       1916.42        42.49 o                         
  -2   2   2         98.83         61.66        27.28 o                         
  -1   2   2        110.45         96.82         8.79 o                         
   0   2   2        184.63        258.82        10.82 o                         
   1   2   2         10.79         11.34        10.28 o                         
   2   2   2         16.06         -3.64         6.74 o                         
   3   2   2       1077.64       1233.89        20.32 o                         
   4   2   2       1138.21       1115.35        12.75 o                         
   5   2   2         32.97         29.42         7.99 o                         
   6   2   2        188.76        201.85         9.57 o                         
   7   2   2        135.46        112.82         9.09 o                         
   8   2   2          0.34          1.85         8.90 o                         
   9   2   2         29.51         27.77         9.51 o                         
  10   2   2          0.37          8.47         7.91 o                         
  -3   3   2       2320.27       1619.97       811.02 o                         
  -2   3   2         58.05         57.01         8.88 o                         
  -1   3   2          4.09         19.65         7.02 o                         
   0   3   2        110.66        139.58         8.91 o                         
   1   3   2         27.20         18.24         7.89 o                         
   2   3   2        128.44         95.95         7.18 o                         
   3   3   2       3035.53       3290.12        59.86 o                         
   4   3   2        959.09        902.17        33.66 o                         
   5   3   2         18.22          4.42         5.93 o                         
   6   3   2        162.74        128.80        10.21 o                         
   7   3   2        205.62        186.02         7.20 o                         
   8   3   2         10.87         17.57         8.88 o                         
   9   3   2          1.56          3.52         7.27 o                         
  10   3   2          0.22          8.33         8.05 o                         
  -4   4   2        239.44        287.06        25.24 o                         
  -3   4   2       7103.39       7043.45       619.33 o                         
  -2   4   2         26.04         15.18         6.02 o                         
  -1   4   2        937.66        948.98        65.94 o                         
   0   4   2         26.62         32.19         7.39 o                         
   1   4   2       3739.77       3539.78        83.99 o                         
   2   4   2        628.08        526.70         9.24 o                         
   3   4   2       2910.53       2926.92        17.85 o                         
   4   4   2        950.43        822.39        27.33 o                         
   5   4   2         21.45         32.59        12.54 o                         
   6   4   2        136.64        123.36         6.43 o                         
   7   4   2        154.57        154.08         7.91 o                         
   8   4   2          0.45          0.00         8.63 o                         
   9   4   2         16.48         16.64         6.53 o                         
  -5   5   2        104.82         42.78        26.89 o                         
  -4   5   2        443.21        343.02        81.20 o                         
  -3   5   2       1706.52       1720.92       146.03 o                         
  -2   5   2       1660.86       1364.20        88.56 o                         
  -1   5   2         25.20         30.19         5.88 o                         
   0   5   2       2366.43       2003.84       124.81 o                         
   1   5   2          4.13         -3.74         6.99 o                         
   2   5   2         27.02         41.51         8.35 o                         
   3   5   2        230.40        161.16         7.39 o                         
   4   5   2        148.39        125.79         6.43 o                         
   5   5   2          1.87          3.79         6.60 o                         
   6   5   2         26.82         32.88         7.03 o                         
   7   5   2         48.67         40.99         5.87 o                         
   8   5   2          7.02          8.57         8.72 o                         
   9   5   2         13.10         16.15         7.51 o                         
  -7   6   2        202.71        173.51        13.29 o                         
  -6   6   2        331.36         20.19         8.71 o                         
  -5   6   2         64.84         57.52        15.85 o                         
  -4   6   2         44.65         51.60         6.08 o                         
  -3   6   2        712.27        757.30        60.69 o                         
  -2   6   2         24.72          7.12         5.13 o                         
  -1   6   2         61.69         47.23         6.08 o                         
   0   6   2       1627.64       1567.94       113.12 o                         
   1   6   2       1388.15       1454.82        26.95 o                         
   2   6   2         80.78        112.85         7.24 o                         
   3   6   2        374.95        367.11        13.38 o                         
   4   6   2         97.20        104.58         6.46 o                         
   5   6   2          0.60          6.00         8.43 o                         
   6   6   2         81.79         84.16         7.57 o                         
   7   6   2         10.36         10.14         6.64 o                         
   8   6   2          0.15         -6.06         7.28 o                         
 -10   7   2         16.10          7.80         9.12 o                         
  -9   7   2         87.91          8.71         8.75 o                         
  -8   7   2         24.07         31.44         9.21 o                         
  -7   7   2         42.70         29.94         8.94 o                         
  -6   7   2         76.28        109.49        42.37 o                         
  -5   7   2         43.22         53.29        20.46 o                         
  -4   7   2         68.69         78.96        19.62 o                         
  -3   7   2         42.21         35.09         9.70 o                         
  -2   7   2         65.47         89.10         7.78 o                         
  -1   7   2         41.99         44.51         6.98 o                         
   0   7   2       1063.33       1157.08        77.75 o                         
   1   7   2       1163.74       1012.46       192.39 o                         
   2   7   2          7.51          9.74        10.16 o                         
   3   7   2        138.16        154.43         7.39 o                         
   4   7   2         16.10          5.86         6.78 o                         
   5   7   2         19.24         21.07         5.76 o                         
   6   7   2         27.65         22.66        11.16 o                         
   7   7   2          9.80         19.42        12.84 o                         
  -9   8   2         93.20         79.11         9.89 o                         
  -8   8   2         17.09         -6.44         9.39 o                         
  -7   8   2         58.68         38.04        19.71 o                         
  -6   8   2         57.31         83.63        17.16 o                         
  -5   8   2         17.78         22.77         7.12 o                         
  -4   8   2          0.73          7.39         7.15 o                         
  -3   8   2        297.81        256.51        17.25 o                         
  -2   8   2         51.55         61.70        11.53 o                         
  -1   8   2          1.26          1.93         5.01 o                         
   0   8   2         44.25         39.31         5.00 o                         
   1   8   2        554.10        507.52        42.70 o                         
   2   8   2         38.40         51.53         7.28 o                         
   3   8   2         51.98         63.54         7.06 o                         
   4   8   2          3.77          0.82         8.56 o                         
   5   8   2          3.36          7.42         7.57 o                         
   6   8   2         58.21         56.84         7.71 o                         
   7   8   2         23.38         22.02         9.56 o                         
  -9   9   2         81.86        100.43        14.65 o                         
  -8   9   2          0.48         12.34         9.12 o                         
  -7   9   2        102.33        105.97        16.09 o                         
  -6   9   2        153.13        153.32        51.23 o                         
  -5   9   2          3.70          2.02         6.26 o                         
  -4   9   2         79.65         68.06        26.98 o                         
  -3   9   2        237.61        259.93        18.76 o                         
  -2   9   2         48.50         45.13        27.69 o                         
  -1   9   2          6.86          9.66         6.95 o                         
   0   9   2         93.18        102.68        17.03 o                         
   1   9   2         35.86         34.04         5.36 o                         
   2   9   2        175.67        160.84        11.09 o                         
   3   9   2         48.53         41.96         5.54 o                         
   4   9   2         20.57         17.64         6.22 o                         
   5   9   2          9.46         15.38         7.51 o                         
  -8  10   2          0.02         -7.12        10.12 o                         
  -7  10   2         20.81         29.02         8.65 o                         
  -6  10   2        165.91        141.32        34.79 o                         
  -5  10   2          0.39          0.04         5.95 o                         
  -4  10   2          1.61          1.18         6.93 o                         
  -3  10   2        259.32        291.80        10.41 o                         
  -2  10   2        122.86        128.70         9.78 o                         
  -1  10   2         82.86         75.70        38.97 o                         
   0  10   2        119.68        118.59         8.37 o                         
   1  10   2         24.88         16.99         5.77 o                         
   2  10   2         24.93         16.32        12.04 o                         
   3  10   2         47.30         31.94         7.47 o                         
   4  10   2          9.28          5.22         6.20 o                         
  -6  11   2         12.32         14.72         7.05 o                         
  -5  11   2         16.52         32.43         9.52 o                         
  -4  11   2         27.61         37.50         9.53 o                         
  -3  11   2        205.67        217.86        18.94 o                         
  -2  11   2          7.67         11.46         7.42 o                         
  -1  11   2         71.29         76.26         6.12 o                         
   0  11   2        108.04        100.15        11.05 o                         
   1  11   2          2.79          5.47         5.68 o                         
   2  11   2         11.31          5.93         6.17 o                         
  -3  12   2         36.21         40.13        10.41 o                         
  -2  12   2          9.86          2.01         8.17 o                         
  -1  12   2         19.28         19.26         6.14 o                         
   0 -12   3          2.17          3.99         7.65 o                         
   1 -12   3          9.99         15.44         9.43 o                         
   2 -12   3         31.33         41.04         7.98 o                         
   3 -12   3         13.33          1.87        16.26 o                         
  -3 -11   3          0.48         -7.44         9.92 o                         
  -2 -11   3         39.54         30.74         6.02 o                         
  -1 -11   3         26.86         24.88         7.36 o                         
   0 -11   3          9.45         -0.83         9.11 o                         
   1 -11   3         33.53         34.41         7.48 o                         
   2 -11   3         79.39         87.46         9.08 o                         
   3 -11   3         14.42         13.75         7.71 o                         
   4 -11   3         14.37         17.47         6.29 o                         
   5 -11   3        112.31        105.05        10.08 o                         
   6 -11   3          9.26         10.96         5.83 o                         
  -5 -10   3         32.52         32.07         9.28 o                         
  -4 -10   3         13.43         11.47         5.35 o                         
  -3 -10   3          2.93          6.92         5.19 o                         
  -2 -10   3         40.85         38.55         8.97 o                         
  -1 -10   3        102.62         97.59        30.83 o                         
   0 -10   3         26.33         27.75         5.92 o                         
   1 -10   3         57.93         59.69         6.87 o                         
   2 -10   3         87.40         99.13        12.23 o                         
   3 -10   3         66.58         49.13         9.50 o                         
   4 -10   3        103.18        104.31        10.22 o                         
   5 -10   3        141.80        134.78        14.12 o                         
   6 -10   3          4.35          9.54         6.61 o                         
   7 -10   3          0.52          9.87         8.08 o                         
  -6  -9   3          0.11          3.48         9.44 o                         
  -5  -9   3         57.79         47.69         7.53 o                         
  -4  -9   3         71.28         58.46         6.21 o                         
  -3  -9   3          9.44          4.21         5.38 o                         
  -2  -9   3        176.19        202.77        50.20 o                         
  -1  -9   3         64.08         56.35        18.56 o                         
   0  -9   3          1.64         10.06         6.90 o                         
   1  -9   3          4.82          1.91         7.99 o                         
   2  -9   3        134.64        143.87        14.43 o                         
   3  -9   3          7.41         11.97         5.19 o                         
   4  -9   3        313.18        252.72        67.45 o                         
   5  -9   3        251.08        318.09        90.77 o                         
   6  -9   3          1.95          9.10         7.64 o                         
   7  -9   3         43.16         43.83         8.41 o                         
   8  -9   3         33.33         22.35        13.95 o                         
  -7  -8   3          4.00          6.67         7.41 o                         
  -6  -8   3         12.14          3.27         7.62 o                         
  -5  -8   3        127.55        119.83         7.92 o                         
  -4  -8   3         70.54         84.35         7.41 o                         
  -3  -8   3          0.57         -2.51         6.17 o                         
  -2  -8   3         42.52         43.03        14.30 o                         
  -1  -8   3         57.17         43.83        16.06 o                         
   0  -8   3         43.91         50.37         6.07 o                         
   1  -8   3        167.30        182.18         7.75 o                         
   2  -8   3        271.22        288.89        57.40 o                         
   3  -8   3         58.25         68.11         9.17 o                         
   4  -8   3        159.32        183.86        51.49 o                         
   5  -8   3         36.11         26.95        10.96 o                         
   6  -8   3         63.90         42.62        20.96 o                         
   7  -8   3         80.43         78.84        10.08 o                         
   8  -8   3         67.39         82.62        10.86 o                         
   9  -8   3          2.82          6.42        12.22 o                         
  -8  -7   3         18.04          7.06         7.76 o                         
  -7  -7   3         14.38         14.98        10.59 o                         
  -6  -7   3         23.82         30.92         6.30 o                         
  -5  -7   3        138.70        168.22         7.66 o                         
  -4  -7   3         10.97         20.05         8.61 o                         
  -3  -7   3        112.46        121.02        17.62 o                         
  -2  -7   3        120.45         99.27         6.56 o                         
  -1  -7   3        166.36        209.02        12.62 o                         
   0  -7   3         39.56         38.41         7.70 o                         
   1  -7   3        447.41        543.09        20.41 o                         
   2  -7   3        264.05        261.88        63.61 o                         
   3  -7   3          9.88          8.10         5.33 o                         
   4  -7   3         13.82         15.51         6.69 o                         
   5  -7   3        174.56        150.37         8.42 o                         
   6  -7   3         14.64         22.96         7.13 o                         
   7  -7   3         35.73         47.75         9.57 o                         
   8  -7   3         96.39        105.29        13.79 o                         
   9  -7   3          4.02          5.11        12.33 o                         
  -9  -6   3          5.81          1.13         9.69 o                         
  -8  -6   3         58.28         44.43         7.33 o                         
  -7  -6   3          9.39         19.94         6.96 o                         
  -6  -6   3         35.30         30.84         7.05 o                         
  -5  -6   3         39.41         38.48         6.78 o                         
  -4  -6   3         45.09         45.33         6.26 o                         
  -3  -6   3          7.34         -0.15         6.67 o                         
  -2  -6   3       1216.13       1301.80        96.58 o                         
  -1  -6   3        760.96        814.86        62.21 o                         
   0  -6   3          1.14         -1.02         6.38 o                         
   1  -6   3        415.29        395.84        43.07 o                         
   2  -6   3       1140.74       1067.72       288.33 o                         
   3  -6   3         18.58          7.00         5.42 o                         
   4  -6   3        827.94        874.59        13.90 o                         
   5  -6   3         68.94         79.29        14.97 o                         
   6  -6   3          6.09         10.54         7.10 o                         
   7  -6   3         91.41        103.41         9.54 o                         
   8  -6   3        119.03        151.06        10.54 o                         
   9  -6   3          7.80         11.57        10.28 o                         
  10  -6   3          4.62          6.34        12.45 o                         
  -9  -5   3         14.17         12.72         8.04 o                         
  -8  -5   3        139.70        130.14         8.82 o                         
  -7  -5   3         66.13         72.53         9.10 o                         
  -6  -5   3         57.95         48.98         7.48 o                         
  -5  -5   3        224.06        236.92         8.48 o                         
  -4  -5   3          0.85          7.70         6.30 o                         
  -3  -5   3          6.10          9.17         7.82 o                         
  -2  -5   3         80.88        102.48         6.54 o                         
  -1  -5   3       3726.33       3612.31       293.21 o                         
   0  -5   3         15.01         38.74        12.25 o                         
   1  -5   3       2767.22       2533.66       194.58 o                         
   2  -5   3       1150.78        978.33       256.60 o                         
   3  -5   3          7.35          9.92         7.02 o                         
   4  -5   3        675.18        583.07        23.82 o                         
   5  -5   3        581.82        587.37        11.78 o                         
   6  -5   3         25.51         39.71         9.06 o                         
   7  -5   3         35.83         64.59         8.49 o                         
   8  -5   3        131.29        174.54        10.61 o                         
   9  -5   3          0.92          9.20         9.01 o                         
  10  -5   3         10.83          9.34         9.94 o                         
 -10  -4   3          2.53         15.63         9.12 o                         
  -9  -4   3         17.46         19.56         6.85 o                         
  -8  -4   3        112.24        104.49         7.96 o                         
  -7  -4   3         47.94         45.59         7.12 o                         
  -6  -4   3         52.10         49.35         5.87 o                         
  -5  -4   3        213.75        201.23         7.54 o                         
  -4  -4   3          2.24          4.11         6.41 o                         
  -3  -4   3          0.61          7.98         7.01 o                         
  -2  -4   3        573.24        514.55         9.56 o                         
  -1  -4   3        776.47        634.34        82.85 o                         
   0  -4   3         50.92         32.44         7.65 o                         
   1  -4   3       2705.08       2577.01       660.09 o                         
   2  -4   3        644.26        757.00        13.57 o                         
   3  -4   3        308.51        285.74         9.48 o                         
   4  -4   3        581.67        591.54        15.67 o                         
   5  -4   3        504.86        605.52        20.14 o                         
   6  -4   3         49.36         61.68         8.85 o                         
   7  -4   3        193.98        231.44        10.61 o                         
   8  -4   3        221.00        242.01        10.68 o                         
   9  -4   3          0.53          1.07         9.96 o                         
  10  -4   3         11.17         18.21        11.37 o                         
 -10  -3   3          2.13          4.29         8.02 o                         
  -9  -3   3         24.10         43.44         7.33 o                         
  -8  -3   3         90.94         98.46        11.27 o                         
  -7  -3   3         19.19         22.04         6.88 o                         
  -6  -3   3         26.62         51.91         8.11 o                         
  -5  -3   3        610.81        665.49        10.86 o                         
  -4  -3   3        587.05        519.96        11.47 o                         
  -3  -3   3        132.21        152.65        10.01 o                         
  -2  -3   3       3824.17       3946.80        31.75 o                         
  -1  -3   3        861.31        950.87        57.34 o                         
   0  -3   3       3827.38       3455.74       217.80 o                         
   1  -3   3        648.66        733.09        19.80 o                         
   2  -3   3        992.40       1172.55        29.51 o                         
   3  -3   3         28.92         27.23         7.79 o                         
   4  -3   3       1465.40       1383.95        16.74 o                         
   5  -3   3        957.29       1191.39        17.56 o                         
   6  -3   3        163.26        151.07         9.78 o                         
   7  -3   3        235.73        267.80        10.79 o                         
   8  -3   3        246.93        264.08        18.55 o                         
   9  -3   3          1.92          4.06         9.16 o                         
  10  -3   3          0.25          2.01        10.13 o                         
 -10  -2   3          0.30          0.94         9.53 o                         
  -9  -2   3         23.66         38.23        11.59 o                         
  -8  -2   3        101.99        111.24         7.33 o                         
  -7  -2   3         69.39         93.61         7.69 o                         
  -6  -2   3         77.91         82.43         9.14 o                         
  -5  -2   3         18.74         12.01         7.78 o                         
  -4  -2   3         19.05          0.19         7.45 o                         
  -3  -2   3         18.46         28.42         9.86 o                         
  -2  -2   3       2086.36       2269.05        20.64 o                         
  -1  -2   3       1339.98       1260.27        46.16 o                         
   0  -2   3        277.74        420.32        10.81 o                         
   1  -2   3          5.82          7.35         8.90 o                         
   2  -2   3       1168.26       1419.04        18.03 o                         
   3  -2   3         20.38         20.29         7.57 o                         
   4  -2   3        130.18        162.47         9.62 o                         
   5  -2   3        102.77        130.55         7.81 o                         
   6  -2   3          2.63          7.67         8.60 o                         
   7  -2   3        366.57        407.00        17.37 o                         
   8  -2   3        138.81        122.85         7.55 o                         
   9  -2   3         10.69         13.62         9.41 o                         
  10  -2   3          0.24          3.79         9.05 o                         
 -11  -1   3         19.15         26.63        10.18 o                         
 -10  -1   3          2.45          6.04         9.59 o                         
  -9  -1   3         46.91         50.04         9.12 o                         
  -8  -1   3        105.40        115.60         9.37 o                         
  -7  -1   3          5.58         12.95         9.64 o                         
  -6  -1   3         77.55         62.75         8.84 o                         
  -5  -1   3         83.06         79.93         7.47 o                         
  -4  -1   3         19.60          2.93         7.29 o                         
  -3  -1   3       2695.67       3395.99        25.96 o                         
  -2  -1   3      16943.17      16838.38       282.54 o                         
  -1  -1   3        619.77       1012.39        65.19 o                         
   0  -1   3        808.10        941.55        17.37 o                         
   1  -1   3       2802.51       3296.93       135.27 o                         
   2  -1   3        532.93        464.47        12.68 o                         
   3  -1   3       2846.71       2790.00        69.13 o                         
   4  -1   3        150.11        202.10        10.18 o                         
   5  -1   3         12.86          5.41         7.07 o                         
   6  -1   3          1.28          7.94         8.56 o                         
   7  -1   3        240.42        264.49         9.55 o                         
   8  -1   3        185.01        184.33         8.82 o                         
   9  -1   3         10.76         14.41         9.17 o                         
  10  -1   3         18.23         21.88         9.41 o                         
 -11   0   3         39.86         44.91        10.12 o                         
 -10   0   3          1.61          8.24        10.77 o                         
  -9   0   3         54.77         66.00         9.49 o                         
  -8   0   3         51.43         56.78         9.44 o                         
  -7   0   3         23.16         34.36         8.47 o                         
  -6   0   3         27.18         29.81         8.49 o                         
  -5   0   3        718.64        836.36        15.27 o                         
  -4   0   3        255.53        283.19        12.25 o                         
  -3   0   3       2077.95       2497.99        26.09 o                         
  -2   0   3      11763.05      12700.88       321.46 o                         
  -1   0   3       3957.45       3786.34       371.37 o                         
   0   0   3        344.69        253.81        10.95 o                         
   1   0   3        899.31        883.46        18.94 o                         
   2   0   3        385.99        421.21        11.19 o                         
   3   0   3        187.03        250.30        10.97 o                         
   4   0   3       1110.97       1217.97        35.36 o                         
   5   0   3        687.70        728.73        19.48 o                         
   6   0   3          0.28          0.14         6.97 o                         
   7   0   3        134.05        138.04         7.20 o                         
   8   0   3         25.63         40.22         7.48 o                         
   9   0   3          1.16         12.07         5.87 o                         
  10   0   3         34.43         33.77         7.07 o                         
 -10   1   3          0.19         -0.23        11.34 o                         
  -9   1   3         41.66         65.07        11.68 o                         
  -8   1   3         89.49         93.45        11.62 o                         
  -7   1   3          0.04          2.78         9.11 o                         
  -6   1   3        333.22        469.32        15.81 o                         
  -5   1   3        223.62        318.92        13.84 o                         
  -4   1   3        416.77        376.14        20.14 o                         
  -3   1   3        192.93        267.70        13.44 o                         
  -2   1   3       2274.14       2177.19       218.94 o                         
  -1   1   3        274.07        318.86        19.67 o                         
   0   1   3       4732.36       5167.41        78.11 o                         
   1   1   3       2785.14       2805.83        35.07 o                         
   2   1   3       1245.59       1335.64        15.79 o                         
   3   1   3        631.25        669.04        13.02 o                         
   4   1   3        823.84        968.74        12.79 o                         
   5   1   3        633.36        689.43        19.73 o                         
   6   1   3          0.18          2.10         7.69 o                         
   7   1   3        299.44        351.05        11.05 o                         
   8   1   3          4.94          3.50         6.98 o                         
   9   1   3          4.60          9.93         7.23 o                         
  10   1   3         37.80         25.41        10.09 o                         
  -4   2   3          0.19          1.42        11.08 o                         
  -3   2   3       3119.29       2133.91       551.94 o                         
  -2   2   3         98.12        117.99         7.82 o                         
  -1   2   3         14.59         17.61         8.15 o                         
   0   2   3       3841.93       3889.60       115.31 o                         
   1   2   3       4732.38       4862.06        26.60 o                         
   2   2   3        544.04        776.37        13.38 o                         
   3   2   3        245.42        292.52        10.80 o                         
   4   2   3       1135.67       1176.85        36.13 o                         
   5   2   3        160.32        171.31         8.16 o                         
   6   2   3         74.44         78.07         9.32 o                         
   7   2   3        465.95        462.93        15.06 o                         
   8   2   3          0.60          3.60         8.84 o                         
   9   2   3          4.14          4.87         9.25 o                         
  10   2   3         46.11         28.17        10.30 o                         
  -4   3   3        548.51        528.52       173.74 o                         
  -3   3   3       1962.54       1701.70       202.86 o                         
  -2   3   3        203.96        225.87        40.78 o                         
  -1   3   3         34.56          7.97         6.23 o                         
   0   3   3          2.50          5.39         7.91 o                         
   1   3   3          4.90          1.15         7.40 o                         
   2   3   3       2219.26       2654.88        39.22 o                         
   3   3   3        863.97        903.16        11.83 o                         
   4   3   3        739.51        713.95        10.40 o                         
   5   3   3         90.99        104.41         8.40 o                         
   6   3   3        106.55        124.21         8.53 o                         
   7   3   3        311.64        346.88        10.57 o                         
   8   3   3          0.54          8.60         6.94 o                         
   9   3   3         12.47         14.56         7.61 o                         
  -5   4   3        197.07        114.27         9.93 o                         
  -4   4   3         13.09         32.65         7.82 o                         
  -3   4   3        165.75        155.28        11.98 o                         
  -2   4   3        231.30        220.85        44.07 o                         
  -1   4   3          8.92          3.16         5.84 o                         
   0   4   3        356.17        370.37        26.83 o                         
   1   4   3          3.49          4.32         5.90 o                         
   2   4   3          6.25         12.72         6.86 o                         
   3   4   3        347.41        367.89         8.04 o                         
   4   4   3        279.05        282.28        17.42 o                         
   5   4   3         30.96         17.75         6.63 o                         
   6   4   3         21.04         18.01         6.83 o                         
   7   4   3        132.24        130.53         6.59 o                         
   8   4   3          0.14          0.33         7.22 o                         
   9   4   3          0.04          3.04        12.38 o                         
  -6   5   3        293.14         20.50         9.34 o                         
  -5   5   3        224.26        246.21        38.29 o                         
  -4   5   3          5.60          1.62         6.90 o                         
  -3   5   3       1187.56       1109.25       212.78 o                         
  -2   5   3        446.08        367.20        76.47 o                         
  -1   5   3          3.58          4.16         5.56 o                         
   0   5   3        148.76        185.46        48.96 o                         
   1   5   3       1010.51        980.56        11.13 o                         
   2   5   3        610.19        590.30        10.30 o                         
   3   5   3        328.43        420.70        10.31 o                         
   4   5   3        164.34        163.32         6.80 o                         
   5   5   3         56.17         49.24         7.14 o                         
   6   5   3          6.03          4.44         6.80 o                         
   7   5   3         45.28         44.88         8.01 o                         
   8   5   3         13.12         10.82         6.62 o                         
  -9   6   3         51.56         13.16         8.85 o                         
  -8   6   3        129.84         -8.80         8.80 o                         
  -7   6   3         28.48         17.87         8.57 o                         
  -6   6   3        259.35        250.45        13.74 o                         
  -5   6   3        181.39        156.27        44.68 o                         
  -4   6   3          2.81          0.85         5.93 o                         
  -3   6   3        449.28        421.89        35.41 o                         
  -2   6   3        238.17        246.24        15.82 o                         
  -1   6   3         56.38         77.36         7.26 o                         
   0   6   3        791.91        710.54        41.74 o                         
   1   6   3       1964.72       2096.10        33.66 o                         
   2   6   3          1.60          6.16         5.68 o                         
   3   6   3         68.96         80.18         7.03 o                         
   4   6   3         45.47         55.00         7.60 o                         
   5   6   3          1.11         -4.98         5.79 o                         
   6   6   3         14.10         18.14         8.14 o                         
   7   6   3          4.86          6.07         7.29 o                         
   8   6   3          5.29         -0.31         6.40 o                         
 -10   7   3          1.80          3.81         9.48 o                         
  -9   7   3        139.02         87.96        10.03 o                         
  -8   7   3         64.08         75.12        13.11 o                         
  -7   7   3          5.01         19.87        11.98 o                         
  -6   7   3        137.64        122.46        12.14 o                         
  -5   7   3         55.94         53.85         7.03 o                         
  -4   7   3          5.17         16.47         6.16 o                         
  -3   7   3         47.75         69.71         6.67 o                         
  -2   7   3        380.41        295.06        48.41 o                         
  -1   7   3          4.02         -3.63         5.44 o                         
   0   7   3       2189.95       2071.69       140.68 o                         
   1   7   3       2244.06       2267.31       135.60 o                         
   2   7   3          2.65         14.92         8.18 o                         
   3   7   3         32.10         32.88         5.67 o                         
   4   7   3        101.64        116.45         6.41 o                         
   5   7   3          2.24          0.49         5.95 o                         
   6   7   3         75.42         87.97        11.66 o                         
   7   7   3         10.99          9.67         7.70 o                         
  -9   8   3         93.52         72.72        10.30 o                         
  -8   8   3         57.65         -7.98         9.39 o                         
  -7   8   3          0.20         11.16         9.30 o                         
  -6   8   3         50.70         51.45         7.75 o                         
  -5   8   3          8.47         13.04         6.74 o                         
  -4   8   3          2.01          5.55         7.55 o                         
  -3   8   3        356.63        460.31        25.20 o                         
  -2   8   3        213.96        202.43        16.81 o                         
  -1   8   3         67.89         73.18         6.96 o                         
   0   8   3         34.88         44.06         7.00 o                         
   1   8   3        840.95        886.80       148.30 o                         
   2   8   3          0.97          6.74         5.45 o                         
   3   8   3          1.24         12.99         6.03 o                         
   4   8   3         63.73         67.25         7.42 o                         
   5   8   3          3.20          0.93         6.16 o                         
   6   8   3         47.66         44.68         7.93 o                         
  -8   9   3          9.29          9.66         9.98 o                         
  -7   9   3         21.04         21.28         7.81 o                         
  -6   9   3         77.17         83.93        29.84 o                         
  -5   9   3          9.84         11.58         9.30 o                         
  -4   9   3         14.45         34.66         8.69 o                         
  -3   9   3        246.39        258.31        10.21 o                         
  -2   9   3         12.32         15.01         4.84 o                         
  -1   9   3          7.26         13.98         5.43 o                         
   0   9   3          4.05          8.91         4.90 o                         
   1   9   3        125.07        141.13         7.50 o                         
   2   9   3         11.61         18.40         5.63 o                         
   3   9   3         12.58          6.71         8.64 o                         
   4   9   3         62.24         68.30        14.61 o                         
   5   9   3          0.79          1.42         8.48 o                         
  -7  10   3          9.27          4.05         7.61 o                         
  -6  10   3        133.95        130.01        51.28 o                         
  -5  10   3         13.36          8.48         9.78 o                         
  -4  10   3          0.12          6.31         9.03 o                         
  -3  10   3        214.11        227.10         8.69 o                         
  -2  10   3        160.63        168.24        54.82 o                         
  -1  10   3         46.15         51.96         6.46 o                         
   0  10   3         74.30         78.35         6.54 o                         
   1  10   3         24.53         17.10         5.82 o                         
   2  10   3         33.25         31.73         6.28 o                         
   3  10   3         10.88         20.75         7.99 o                         
   4  10   3         19.53         21.23         6.32 o                         
  -6  11   3         21.72         10.98        12.44 o                         
  -5  11   3         33.27         40.50         9.70 o                         
  -4  11   3          2.94          7.37         7.47 o                         
  -3  11   3        157.01        175.39         8.82 o                         
  -2  11   3         63.44         46.31        26.76 o                         
  -1  11   3          1.04         -1.78         7.43 o                         
   0  11   3         81.20         96.55         7.53 o                         
   1  11   3         15.07          9.86         5.70 o                         
   2  11   3          0.56          5.04         6.19 o                         
   1 -12   4          3.41          6.06         7.81 o                         
   2 -12   4         39.06         56.85         9.79 o                         
  -3 -11   4          3.08          0.64         5.58 o                         
  -2 -11   4          2.18         12.37         6.61 o                         
  -1 -11   4          4.35         10.62         6.27 o                         
   0 -11   4          6.08          8.92         7.31 o                         
   1 -11   4          0.25          9.94         7.49 o                         
   2 -11   4        126.33        157.19         7.58 o                         
   3 -11   4         27.65         24.62         6.67 o                         
   4 -11   4         29.35         48.56        10.85 o                         
   5 -11   4         26.08         33.94         9.32 o                         
  -5 -10   4         27.90         24.92         6.70 o                         
  -4 -10   4         13.64          8.19         5.99 o                         
  -3 -10   4          4.14          3.30         5.65 o                         
  -2 -10   4         35.97         24.00         7.82 o                         
  -1 -10   4         28.35         30.22         7.43 o                         
   0 -10   4          0.30          1.35         7.24 o                         
   1 -10   4         82.10         90.61         8.32 o                         
   2 -10   4        124.74        143.26         7.55 o                         
   3 -10   4          2.51          5.39         6.13 o                         
   4 -10   4          2.37          2.56         6.54 o                         
   5 -10   4         92.20         96.19         9.00 o                         
   6 -10   4         31.95         16.87        14.41 o                         
   7 -10   4          2.80          2.54         8.16 o                         
  -6  -9   4          6.25          7.82         7.96 o                         
  -5  -9   4         22.73         28.96         5.89 o                         
  -4  -9   4         48.37         39.58         6.03 o                         
  -3  -9   4         33.39         25.62         7.44 o                         
  -2  -9   4         17.81         24.01         6.95 o                         
  -1  -9   4        122.51        132.94        16.85 o                         
   0  -9   4         16.52         15.71         6.93 o                         
   1  -9   4         29.54         37.96         7.96 o                         
   2  -9   4        321.49        379.83         9.88 o                         
   3  -9   4          8.78         17.43         6.51 o                         
   4  -9   4          0.34          0.82         5.26 o                         
   5  -9   4        152.05        139.36        16.27 o                         
   6  -9   4         30.33         23.89         6.83 o                         
   7  -9   4          0.33          4.04         6.62 o                         
   8  -9   4          9.31          3.89         8.40 o                         
  -7  -8   4         12.64         17.87         7.14 o                         
  -6  -8   4         14.59         17.89         7.20 o                         
  -5  -8   4         40.23         33.19         7.40 o                         
  -4  -8   4         94.77         87.74         6.68 o                         
  -3  -8   4         36.65         39.27         6.04 o                         
  -2  -8   4        200.07        205.19        49.46 o                         
  -1  -8   4         58.17         54.37         6.88 o                         
   0  -8   4          9.62         17.39         6.10 o                         
   1  -8   4        166.76        154.48         8.85 o                         
   2  -8   4        664.62        633.01       128.76 o                         
   3  -8   4          8.77         11.28         5.45 o                         
   4  -8   4          2.72          2.67         8.63 o                         
   5  -8   4        256.60        237.91        34.75 o                         
   6  -8   4         82.00        117.58        13.97 o                         
   7  -8   4         19.41         25.09        13.65 o                         
   8  -8   4         53.62         67.59        16.29 o                         
  -8  -7   4         35.10         25.91        10.86 o                         
  -7  -7   4         14.68         21.54        16.51 o                         
  -6  -7   4          3.66          6.46         8.31 o                         
  -5  -7   4          1.60          3.39         6.58 o                         
  -4  -7   4         36.32         65.82        10.03 o                         
  -3  -7   4        122.41        128.11        10.06 o                         
  -2  -7   4        341.95        324.46        17.87 o                         
  -1  -7   4        544.78        433.51       109.91 o                         
   0  -7   4          0.72          9.67         6.60 o                         
   1  -7   4        210.69        193.63        11.57 o                         
   2  -7   4       1236.22       1260.31       175.64 o                         
   3  -7   4         90.65         78.00        19.85 o                         
   4  -7   4        242.48        270.49        78.22 o                         
   5  -7   4         64.19         91.88         9.77 o                         
   6  -7   4         69.69         75.51         9.23 o                         
   7  -7   4         26.95         44.64         9.43 o                         
   8  -7   4        127.43        133.95        10.97 o                         
   9  -7   4         25.55         24.51        10.57 o                         
  -8  -6   4         30.02         33.52         6.82 o                         
  -7  -6   4         29.03         41.17         8.62 o                         
  -6  -6   4          5.38          5.82         6.80 o                         
  -5  -6   4         65.53         68.26        12.36 o                         
  -4  -6   4         10.56         11.59         8.20 o                         
  -3  -6   4         46.73         54.93         7.17 o                         
  -2  -6   4       1069.79        823.43       173.22 o                         
  -1  -6   4        536.48        524.05        94.16 o                         
   0  -6   4          0.35          7.71        10.84 o                         
   1  -6   4        797.57        801.53        55.53 o                         
   2  -6   4        191.06        186.16         9.47 o                         
   3  -6   4         43.59         41.42         6.45 o                         
   4  -6   4          2.02          2.01         5.63 o                         
   5  -6   4          1.65          7.07         6.32 o                         
   6  -6   4         11.92         17.25         7.50 o                         
   7  -6   4         70.74         92.75         9.45 o                         
   8  -6   4         95.78        108.71         8.85 o                         
   9  -6   4          9.13         10.95         9.88 o                         
  -9  -5   4          2.34          2.25        11.41 o                         
  -8  -5   4         55.00         39.51         7.62 o                         
  -7  -5   4         47.62         51.80         8.95 o                         
  -6  -5   4         11.80         11.29         8.07 o                         
  -5  -5   4         68.42         38.39         7.98 o                         
  -4  -5   4        118.61        113.24         6.21 o                         
  -3  -5   4         83.00         60.91         6.84 o                         
  -2  -5   4        726.45        719.13        86.72 o                         
  -1  -5   4        337.83        353.37        12.34 o                         
   0  -5   4         13.51          8.36         8.19 o                         
   1  -5   4         81.12         81.44         5.73 o                         
   2  -5   4       1278.89       1300.70        16.81 o                         
   3  -5   4         13.28         10.35         6.85 o                         
   4  -5   4        601.09        658.61        13.84 o                         
   5  -5   4        272.26        336.35        10.05 o                         
   6  -5   4          0.21          5.62         7.29 o                         
   7  -5   4         37.42         47.15         9.21 o                         
   8  -5   4         31.32         33.21         9.44 o                         
   9  -5   4          1.49          6.72         9.57 o                         
  10  -5   4          4.60          9.20        10.42 o                         
 -10  -4   4          1.73         12.35        10.07 o                         
  -9  -4   4          5.66          3.18         7.80 o                         
  -8  -4   4        124.84        122.56         7.52 o                         
  -7  -4   4         54.80         51.88         8.62 o                         
  -6  -4   4         15.66         22.30         5.55 o                         
  -5  -4   4         26.23         34.39         7.20 o                         
  -4  -4   4        382.87        411.60        18.98 o                         
  -3  -4   4          2.30          3.87        12.70 o                         
  -2  -4   4        342.43        389.93        15.11 o                         
  -1  -4   4        782.00        813.86        35.63 o                         
   0  -4   4         80.57         74.94         6.74 o                         
   1  -4   4        823.92        988.67        19.60 o                         
   2  -4   4        275.10        200.89        17.24 o                         
   3  -4   4        716.31        768.24        25.92 o                         
   4  -4   4        423.40        436.67        11.58 o                         
   5  -4   4        619.40        566.03        22.20 o                         
   6  -4   4        125.63        131.51         8.57 o                         
   7  -4   4         55.75         61.21         9.29 o                         
   8  -4   4         12.34         13.95         7.33 o                         
   9  -4   4          0.15          1.01        10.82 o                         
  10  -4   4          4.41          7.64         9.94 o                         
 -10  -3   4          3.42          5.83         7.04 o                         
  -9  -3   4          1.76          8.07         6.45 o                         
  -8  -3   4        105.52        142.56        10.82 o                         
  -7  -3   4         72.35         69.80         6.80 o                         
  -6  -3   4         43.59         22.08         6.89 o                         
  -5  -3   4        409.93        473.87        10.14 o                         
  -4  -3   4       1541.39       1591.76        28.15 o                         
  -3  -3   4       2508.18       2722.65        27.90 o                         
  -2  -3   4         66.75         89.68         7.15 o                         
  -1  -3   4         44.00         19.97         7.51 o                         
   0  -3   4        445.64        448.42        30.82 o                         
   1  -3   4        672.34        497.24        10.84 o                         
   2  -3   4         68.84        138.69         8.56 o                         
   3  -3   4          1.66          3.93         7.31 o                         
   4  -3   4          1.48          4.08         6.09 o                         
   5  -3   4       1065.13       1063.55        36.36 o                         
   6  -3   4        168.17        186.06        10.44 o                         
   7  -3   4        276.92        270.65         9.41 o                         
   8  -3   4        111.61        129.10         9.73 o                         
   9  -3   4          3.22          8.70         7.61 o                         
  10  -3   4          1.28          5.13        10.20 o                         
 -10  -2   4          3.65          6.39         9.30 o                         
  -9  -2   4          0.99          3.38         6.67 o                         
  -8  -2   4        161.88        176.57         8.64 o                         
  -7  -2   4         60.32         58.77         7.55 o                         
  -6  -2   4         50.64         58.56         7.32 o                         
  -5  -2   4       1124.44       1320.15        20.16 o                         
  -4  -2   4       4327.85       3870.80        22.44 o                         
  -3  -2   4        337.10        300.99        12.63 o                         
  -2  -2   4       2650.94       2739.27        25.49 o                         
  -1  -2   4       3521.69       3403.01        22.70 o                         
   0  -2   4        476.66        438.76        11.12 o                         
   1  -2   4       3832.50       3648.63        23.08 o                         
   2  -2   4        716.79        569.52        10.67 o                         
   3  -2   4         61.02         70.84         8.04 o                         
   4  -2   4       3296.92       3381.24        87.39 o                         
   5  -2   4        845.27        925.86        13.69 o                         
   6  -2   4         14.35         13.71         9.06 o                         
   7  -2   4        201.48        225.09         9.25 o                         
   8  -2   4        140.38        127.42         8.29 o                         
   9  -2   4         21.21         25.33         9.68 o                         
  10  -2   4          1.92          6.92         7.49 o                         
 -11  -1   4          8.48         12.03        10.23 o                         
 -10  -1   4          0.49         -1.56         9.16 o                         
  -9  -1   4          3.06          8.59         8.84 o                         
  -8  -1   4         82.56         75.87         9.20 o                         
  -7  -1   4         55.78         32.90         8.40 o                         
  -6  -1   4          3.49          5.27         8.35 o                         
  -5  -1   4        140.99         94.32         7.30 o                         
  -4  -1   4       2660.08       2772.82        30.94 o                         
  -3  -1   4        120.61         80.54         9.96 o                         
  -2  -1   4        234.95        235.58        15.89 o                         
  -1  -1   4       2000.78       1631.18       114.65 o                         
   0  -1   4         53.12         60.69        10.86 o                         
   1  -1   4         31.37         11.82         8.29 o                         
   2  -1   4       1476.49       1555.81        16.55 o                         
   3  -1   4        785.24        759.66        18.21 o                         
   4  -1   4       1139.78       1079.11        32.52 o                         
   5  -1   4       1255.04       1185.21        14.58 o                         
   6  -1   4         16.57         17.36         6.09 o                         
   7  -1   4        165.94        154.40         9.85 o                         
   8  -1   4         44.16         41.52         7.41 o                         
   9  -1   4          0.10          6.48         8.88 o                         
  10  -1   4          6.80          8.16         7.58 o                         
 -11   0   4         14.39         19.79        12.00 o                         
 -10   0   4          1.42          1.11         8.79 o                         
  -9   0   4         17.79         20.27         9.38 o                         
  -8   0   4        109.32         88.33         9.10 o                         
  -7   0   4         48.98         48.95         8.87 o                         
  -6   0   4        164.91        174.21        10.02 o                         
  -5   0   4        550.76        552.22        34.61 o                         
  -4   0   4        278.06        220.35        11.14 o                         
  -3   0   4        415.30        480.76        12.51 o                         
  -2   0   4        332.38        344.09        27.19 o                         
  -1   0   4          2.62          5.72         9.33 o                         
   0   0   4          0.78         12.00        10.41 o                         
   1   0   4       1975.77       2061.48        36.40 o                         
   2   0   4       1534.56       1556.43        32.07 o                         
   3   0   4        343.52        358.72        10.06 o                         
   4   0   4       1042.93        960.99        20.12 o                         
   5   0   4         88.31         78.41         7.24 o                         
   6   0   4         27.22         36.84         5.79 o                         
   7   0   4          3.44         -0.61         6.94 o                         
   8   0   4         37.86         34.49         7.30 o                         
   9   0   4          2.72          1.72         7.42 o                         
  10   0   4         31.57         36.22         8.61 o                         
 -10   1   4         10.23         21.18        15.22 o                         
  -9   1   4         50.32         54.09        12.03 o                         
  -8   1   4        252.99        269.83        14.18 o                         
  -7   1   4         69.80        105.94        11.53 o                         
  -6   1   4        322.84        313.16        12.92 o                         
  -5   1   4        625.24        601.89        20.50 o                         
  -4   1   4          1.55         20.18         9.16 o                         
  -3   1   4          0.76          2.17         8.13 o                         
  -2   1   4         17.14         21.11         8.74 o                         
  -1   1   4        161.63        141.05         8.37 o                         
   0   1   4        704.20        569.46        21.00 o                         
   1   1   4       3107.39       3161.66        71.67 o                         
   2   1   4       1265.78       1217.51        15.06 o                         
   3   1   4         12.87         17.11         8.88 o                         
   4   1   4        615.17        519.54        20.41 o                         
   5   1   4        132.89        134.09         9.03 o                         
   6   1   4          0.35          5.82         7.97 o                         
   7   1   4        137.29        140.46         7.95 o                         
   8   1   4          0.95         10.10         7.24 o                         
   9   1   4          2.61          3.75         6.69 o                         
  10   1   4         19.44         26.45         8.01 o                         
  -6   2   4         16.82         29.17        14.14 o                         
  -5   2   4        981.19       1137.85        24.97 o                         
  -4   2   4        317.75        244.91        27.65 o                         
  -3   2   4         46.57         25.68         6.24 o                         
  -2   2   4       1140.13        901.24        53.58 o                         
  -1   2   4        161.70        214.01        61.72 o                         
   0   2   4         88.73         63.29         8.50 o                         
   1   2   4       6474.95       6711.29       169.36 o                         
   2   2   4       1778.02       1675.84        28.99 o                         
   3   2   4          2.80          0.45         6.68 o                         
   4   2   4        568.84        501.77        13.70 o                         
   5   2   4        259.70        248.64         7.73 o                         
   6   2   4         31.70         15.15         7.99 o                         
   7   2   4         33.07         37.64         8.77 o                         
   8   2   4          1.78         -0.48         6.44 o                         
   9   2   4          2.36          8.00         7.77 o                         
  -5   3   4       1835.71       1043.55       556.18 o                         
  -4   3   4         74.55         64.88         7.98 o                         
  -3   3   4         81.63         54.51         7.56 o                         
  -2   3   4        119.83         65.44         5.63 o                         
  -1   3   4        982.87        857.60        47.69 o                         
   0   3   4         78.05        110.85         7.09 o                         
   1   3   4       3878.65       3650.49        33.41 o                         
   2   3   4       1282.76       1484.29        29.78 o                         
   3   3   4        230.02        170.51         6.86 o                         
   4   3   4        313.06        264.06         7.98 o                         
   5   3   4        229.15        233.96        10.21 o                         
   6   3   4          2.15          2.66         7.60 o                         
   7   3   4        159.58        165.01         8.09 o                         
   8   3   4         99.19         98.47         8.62 o                         
   9   3   4          0.79          4.30         7.42 o                         
  -6   4   4        144.94        110.41        12.43 o                         
  -5   4   4       1606.96       1306.93       600.29 o                         
  -4   4   4        440.87        493.90        35.94 o                         
  -3   4   4         29.07         17.59         6.99 o                         
  -2   4   4       1233.49       1012.73        70.37 o                         
  -1   4   4        425.92        429.75        24.55 o                         
   0   4   4         41.36         22.01         7.15 o                         
   1   4   4       1800.42       1862.46        25.61 o                         
   2   4   4         21.61         16.85         8.60 o                         
   3   4   4         15.36          9.19         6.62 o                         
   4   4   4        261.09        233.70         7.76 o                         
   5   4   4        160.76        165.47         7.76 o                         
   6   4   4          3.79         -0.31         6.65 o                         
   7   4   4        105.78         85.84        15.81 o                         
   8   4   4         57.93         53.47         7.58 o                         
   9   4   4          0.09          4.22         9.29 o                         
  -8   5   4         61.54          0.45        12.07 o                         
  -7   5   4         28.40         31.98        12.93 o                         
  -6   5   4        108.76         68.63         9.16 o                         
  -5   5   4        320.00        362.12        35.24 o                         
  -4   5   4         85.90        109.60        27.06 o                         
  -3   5   4        292.25        239.30        14.45 o                         
  -2   5   4       2085.08       1861.43       126.08 o                         
  -1   5   4         57.63         78.03         7.45 o                         
   0   5   4       2123.76       2008.42       130.64 o                         
   1   5   4         59.52         51.97         8.03 o                         
   2   5   4         19.17         17.28         6.54 o                         
   3   5   4          8.83          5.15         7.26 o                         
   4   5   4         98.46         98.11         6.61 o                         
   5   5   4         22.53         36.18         5.98 o                         
   6   5   4          3.38          1.88         6.83 o                         
   7   5   4         36.32         48.70         8.34 o                         
   8   5   4         29.93         38.13         7.52 o                         
 -10   6   4          0.16          8.26         8.80 o                         
  -9   6   4         41.35         41.78         9.25 o                         
  -8   6   4         70.35          1.50         8.66 o                         
  -7   6   4          1.28          8.53         8.30 o                         
  -6   6   4         72.01         58.87         9.93 o                         
  -5   6   4        140.87        190.94        57.63 o                         
  -4   6   4         16.88         20.22         6.29 o                         
  -3   6   4         62.45         72.57        17.30 o                         
  -2   6   4        702.13        634.22        72.33 o                         
  -1   6   4        679.69        679.25        36.21 o                         
   0   6   4        142.32        200.24        15.51 o                         
   1   6   4        999.36        969.07        47.40 o                         
   2   6   4        121.04         97.13         6.55 o                         
   3   6   4         31.80         29.07         5.84 o                         
   4   6   4        145.52        142.38        12.34 o                         
   5   6   4          6.59         15.54         6.66 o                         
   6   6   4          1.14          0.00         8.85 o                         
   7   6   4         32.61         29.71         6.51 o                         
 -10   7   4          0.16          6.08         9.84 o                         
  -9   7   4         65.23         57.66         9.75 o                         
  -8   7   4         18.23         -1.72         8.57 o                         
  -7   7   4          4.48          6.49         8.75 o                         
  -6   7   4         28.49         22.79        22.37 o                         
  -5   7   4         98.44         83.83        30.30 o                         
  -4   7   4         31.64         20.82         6.32 o                         
  -3   7   4         46.09         46.56        18.76 o                         
  -2   7   4        120.92        165.49        13.24 o                         
  -1   7   4        178.13        179.41        39.80 o                         
   0   7   4        512.75        538.41        32.27 o                         
   1   7   4        198.80        163.66        31.39 o                         
   2   7   4          4.45          8.11        15.08 o                         
   3   7   4         53.74         33.34         7.16 o                         
   4   7   4         55.55         41.09         6.06 o                         
   5   7   4         32.75         46.80         7.48 o                         
   6   7   4          1.37          0.05         7.06 o                         
   7   7   4         10.61         13.36         9.77 o                         
  -9   8   4         54.23         44.00        10.39 o                         
  -8   8   4         83.95         19.82         8.98 o                         
  -7   8   4          7.93          5.40         9.07 o                         
  -6   8   4         48.85         44.31        16.66 o                         
  -5   8   4        212.16        171.80        37.91 o                         
  -4   8   4          0.37          2.36         5.92 o                         
  -3   8   4         88.08         77.13         7.61 o                         
  -2   8   4        116.91        124.68        10.00 o                         
  -1   8   4          1.85          7.74         5.77 o                         
   0   8   4        273.34        218.97        12.04 o                         
   1   8   4        229.55        226.08        15.98 o                         
   2   8   4         12.71         17.50         4.82 o                         
   3   8   4         21.72         31.92         7.48 o                         
   4   8   4        163.65        153.37         9.73 o                         
   5   8   4         37.47         41.56        16.78 o                         
   6   8   4          5.31          3.60         7.93 o                         
  -8   9   4         53.43         20.10         9.75 o                         
  -7   9   4          1.84         -1.06         7.68 o                         
  -6   9   4         57.05         56.95        25.51 o                         
  -5   9   4        159.48        132.28        40.80 o                         
  -4   9   4         12.77         13.41         7.10 o                         
  -3   9   4        171.60        200.39        22.39 o                         
  -2   9   4        128.79        159.10         6.16 o                         
  -1   9   4          9.62          8.83         4.93 o                         
   0   9   4        115.78        120.07         8.59 o                         
   1   9   4         52.56         43.09         9.04 o                         
   2   9   4          5.51         -0.93         6.34 o                         
   3   9   4         61.71         66.41         7.53 o                         
   4   9   4         62.24         83.63         9.38 o                         
   5   9   4         28.26         24.94         9.70 o                         
  -7  10   4          0.38         -0.87         7.73 o                         
  -6  10   4         40.46         56.82         8.36 o                         
  -5  10   4        117.49        137.15        10.25 o                         
  -4  10   4          3.73          1.76         7.57 o                         
  -3  10   4        137.60        203.63        18.80 o                         
  -2  10   4        198.56        236.05        21.95 o                         
  -1  10   4         16.47         15.45         5.82 o                         
   0  10   4         17.63         15.14         5.09 o                         
   1  10   4         18.81         17.70         6.54 o                         
   2  10   4          5.72          6.57         5.73 o                         
   3  10   4         14.06         21.55         7.04 o                         
  -5  11   4         38.06         51.31         9.85 o                         
  -4  11   4          1.42          2.61         9.92 o                         
  -3  11   4         99.60        123.16        11.84 o                         
  -2  11   4         91.74         88.30        27.64 o                         
  -1  11   4          3.57          9.44         6.58 o                         
   0  11   4         22.77         17.36         5.98 o                         
   1  11   4         10.80         10.09         5.50 o                         
  -2 -11   5          0.39         -4.82         9.69 o                         
  -1 -11   5         23.19         21.42         7.95 o                         
   0 -11   5         24.14         28.52         7.74 o                         
   1 -11   5          0.37          3.45         7.39 o                         
   2 -11   5         69.64         63.09         7.82 o                         
   3 -11   5         41.07         40.84         8.09 o                         
   4 -11   5          0.68          8.39         7.00 o                         
  -4 -10   5         17.33         17.33         6.94 o                         
  -3 -10   5         28.82         30.43         9.67 o                         
  -2 -10   5          1.00          2.90         6.15 o                         
  -1 -10   5         11.72         13.73         6.45 o                         
   0 -10   5         36.31         29.49         7.34 o                         
   1 -10   5          0.64         -6.04         7.26 o                         
   2 -10   5        270.05        289.47         8.05 o                         
   3 -10   5         81.67         95.94        11.75 o                         
   4 -10   5         22.58         19.74        10.25 o                         
   5 -10   5         54.84         67.54         9.45 o                         
   6 -10   5         20.00         19.78         7.90 o                         
  -6  -9   5          4.89         -1.64         7.21 o                         
  -5  -9   5          8.42         12.87         6.67 o                         
  -4  -9   5         48.59         49.12         7.61 o                         
  -3  -9   5         10.57          7.13         6.41 o                         
  -2  -9   5         11.20         26.28         8.87 o                         
  -1  -9   5         41.30         44.92         6.14 o                         
   0  -9   5         19.43         36.00         5.96 o                         
   1  -9   5          3.60         13.31        13.45 o                         
   2  -9   5        178.83        187.56        16.17 o                         
   3  -9   5          2.33          7.61         6.39 o                         
   4  -9   5         29.49         18.94        12.90 o                         
   5  -9   5        143.66        153.61        14.59 o                         
   6  -9   5         63.84         57.82         6.20 o                         
   7  -9   5          1.26         -1.72         6.96 o                         
  -7  -8   5         24.85         26.73         9.05 o                         
  -6  -8   5          2.66         14.39         7.42 o                         
  -5  -8   5         19.87         35.96         7.37 o                         
  -4  -8   5         16.02         12.78         5.48 o                         
  -3  -8   5         45.72         53.97         6.14 o                         
  -2  -8   5          8.97         14.50         8.40 o                         
  -1  -8   5        120.21        155.36         9.12 o                         
   0  -8   5        111.08        103.60         6.67 o                         
   1  -8   5         18.55         19.84         5.94 o                         
   2  -8   5        137.07        136.19        18.44 o                         
   3  -8   5        144.61        103.59        30.95 o                         
   4  -8   5          0.95          9.47         5.37 o                         
   5  -8   5         21.07         17.20        10.26 o                         
   6  -8   5         78.28         81.48         8.24 o                         
   7  -8   5          0.23          9.93         9.70 o                         
   8  -8   5         12.25         19.48        10.01 o                         
  -8  -7   5         20.58         19.99         7.97 o                         
  -7  -7   5         21.87         30.02         7.64 o                         
  -6  -7   5          1.43         -3.94        11.18 o                         
  -5  -7   5          5.71          1.22         6.71 o                         
  -4  -7   5        173.21        158.04        14.68 o                         
  -3  -7   5        109.49        137.18        15.39 o                         
  -2  -7   5        164.89        183.25        28.32 o                         
  -1  -7   5        447.55        423.53         8.31 o                         
   0  -7   5         76.07         72.12         6.28 o                         
   1  -7   5        152.76        125.25         6.90 o                         
   2  -7   5        627.54        564.02       129.93 o                         
   3  -7   5         35.78         40.34         6.06 o                         
   4  -7   5         20.61         25.72         6.98 o                         
   5  -7   5         72.68         75.55        10.96 o                         
   6  -7   5         57.14         58.19         7.62 o                         
   7  -7   5          0.11         -0.60         7.72 o                         
   8  -7   5         24.57         41.24         8.10 o                         
   9  -7   5         26.06         39.27        10.73 o                         
  -8  -6   5         25.01         22.08         9.52 o                         
  -7  -6   5         17.72          8.79         7.17 o                         
  -6  -6   5          4.74          7.28         5.79 o                         
  -5  -6   5          0.46         -2.85         8.18 o                         
  -4  -6   5        167.00        192.48         9.17 o                         
  -3  -6   5        321.69        331.45        26.72 o                         
  -2  -6   5        202.61        225.99        38.64 o                         
  -1  -6   5        641.45        557.96        12.47 o                         
   0  -6   5        498.17        453.89        18.37 o                         
   1  -6   5        163.37        149.00        28.19 o                         
   2  -6   5        736.46        725.92        51.84 o                         
   3  -6   5        163.37        173.42         9.06 o                         
   4  -6   5         57.36         62.66         8.53 o                         
   5  -6   5         70.90         89.30        12.25 o                         
   6  -6   5        248.20        307.64        18.28 o                         
   7  -6   5          9.19         14.08         8.74 o                         
   8  -6   5         48.07         80.28         9.77 o                         
   9  -6   5         27.58         25.18        10.09 o                         
  -9  -5   5          1.01         -2.49         9.17 o                         
  -8  -5   5         21.71         25.22         8.09 o                         
  -7  -5   5         45.23         47.14         9.27 o                         
  -6  -5   5          1.87          5.01         8.29 o                         
  -5  -5   5         23.07         40.01         8.34 o                         
  -4  -5   5        169.48        190.58         7.73 o                         
  -3  -5   5        114.56         85.75         6.71 o                         
  -2  -5   5         90.90         54.88        37.22 o                         
  -1  -5   5       1821.31       1919.47        37.33 o                         
   0  -5   5         93.96        136.26         7.71 o                         
   1  -5   5        865.77        821.63        60.92 o                         
   2  -5   5        249.64        285.02        17.99 o                         
   3  -5   5        365.19        347.71         9.23 o                         
   4  -5   5          1.86         -0.11         8.10 o                         
   5  -5   5        461.82        570.44        11.19 o                         
   6  -5   5        312.00        342.56        10.19 o                         
   7  -5   5         19.76         24.20         9.01 o                         
   8  -5   5         38.37         44.34         9.54 o                         
   9  -5   5         20.98         11.55         9.44 o                         
  -9  -4   5          0.09          4.29         9.83 o                         
  -8  -4   5         19.68         31.68         9.16 o                         
  -7  -4   5         40.68         46.12         6.46 o                         
  -6  -4   5         55.55         38.07         7.13 o                         
  -5  -4   5         88.15         73.21         8.45 o                         
  -4  -4   5        760.70        765.94        15.24 o                         
  -3  -4   5         39.29         28.31         8.53 o                         
  -2  -4   5        502.05        451.46        14.15 o                         
  -1  -4   5        114.77        138.00         8.93 o                         
   0  -4   5          3.25          8.18         6.14 o                         
   1  -4   5        439.39        443.74        11.59 o                         
   2  -4   5         34.03         46.05         6.96 o                         
   3  -4   5        926.88        954.61        12.23 o                         
   4  -4   5        214.49        269.73        10.39 o                         
   5  -4   5        826.07        867.65        24.70 o                         
   6  -4   5        281.49        197.41         8.75 o                         
   7  -4   5         17.69         22.31         7.41 o                         
   8  -4   5          1.68          8.30         8.58 o                         
   9  -4   5         10.30         11.99         9.21 o                         
  10  -4   5          3.48         -0.75        10.23 o                         
 -10  -3   5          7.19          6.50         7.43 o                         
  -9  -3   5          1.69          4.30         7.60 o                         
  -8  -3   5         13.23         24.66         6.41 o                         
  -7  -3   5         45.57         59.78         9.15 o                         
  -6  -3   5          2.35          3.13         5.71 o                         
  -5  -3   5        170.97        163.63         8.28 o                         
  -4  -3   5       1064.44       1170.36        12.35 o                         
  -3  -3   5        110.52        148.54         7.09 o                         
  -2  -3   5        868.62        911.23        60.06 o                         
  -1  -3   5        684.89        702.63        11.50 o                         
   0  -3   5          7.39         -2.52         5.75 o                         
   1  -3   5          3.11         13.19         8.72 o                         
   2  -3   5        192.37        123.57         7.16 o                         
   3  -3   5        153.51        134.95         9.22 o                         
   4  -3   5        846.60        823.74        28.62 o                         
   5  -3   5        416.84        444.62        22.73 o                         
   6  -3   5         78.99         77.72         6.89 o                         
   7  -3   5         84.72         90.97         9.51 o                         
   8  -3   5          0.90         11.41         7.48 o                         
   9  -3   5          1.94          0.78         7.70 o                         
  10  -3   5          2.07          0.87         9.78 o                         
 -10  -2   5          7.94          5.30         9.37 o                         
  -9  -2   5          4.60         11.53         7.38 o                         
  -8  -2   5         46.06         46.65         7.55 o                         
  -7  -2   5          0.68         -3.50         8.61 o                         
  -6  -2   5        145.75        109.22        10.05 o                         
  -5  -2   5        690.73        721.55        11.77 o                         
  -4  -2   5       2188.83       2461.68        74.37 o                         
  -3  -2   5          1.06          7.17         8.71 o                         
  -2  -2   5         65.77         71.65         6.79 o                         
  -1  -2   5        127.36        133.42         8.30 o                         
   0  -2   5       1057.65       1006.86        20.91 o                         
   1  -2   5        181.29        235.97         8.26 o                         
   2  -2   5        638.26        915.56        13.57 o                         
   3  -2   5         20.55         20.03         6.46 o                         
   4  -2   5         17.80         32.75         6.06 o                         
   5  -2   5        818.84        818.31        44.39 o                         
   6  -2   5        157.40        158.43         8.54 o                         
   7  -2   5        115.77        109.07         7.31 o                         
   8  -2   5         48.28         54.61         9.03 o                         
   9  -2   5         15.34         20.59        12.34 o                         
  10  -2   5          4.59          2.51         9.82 o                         
 -10  -1   5          5.95          5.28         9.43 o                         
  -9  -1   5          0.02         -1.10         7.36 o                         
  -8  -1   5         53.00         70.29         8.13 o                         
  -7  -1   5         32.22         30.21         7.19 o                         
  -6  -1   5          7.66         12.86         7.12 o                         
  -5  -1   5        821.26       1100.97        30.76 o                         
  -4  -1   5       5112.87       5449.44       176.82 o                         
  -3  -1   5         47.20         32.65         5.95 o                         
  -2  -1   5       1165.94       1070.68       196.01 o                         
  -1  -1   5        261.91        299.19        20.29 o                         
   0  -1   5          7.71          7.19         6.69 o                         
   1  -1   5        283.07        322.43         9.04 o                         
   2  -1   5       1575.23       1711.81        15.14 o                         
   3  -1   5          3.43          0.57         6.93 o                         
   4  -1   5        201.07        226.00         8.40 o                         
   5  -1   5        456.36        475.40        11.19 o                         
   6  -1   5         68.84         66.97         7.42 o                         
   7  -1   5          0.56          1.52         7.09 o                         
   8  -1   5        108.02        110.21         9.67 o                         
   9  -1   5         22.90         16.72         8.66 o                         
  10  -1   5          3.85          3.08         8.00 o                         
 -11   0   5          4.88          5.69        11.96 o                         
 -10   0   5          5.93          6.92         9.27 o                         
  -9   0   5          1.85          3.08         9.00 o                         
  -8   0   5        151.40        207.90        15.06 o                         
  -7   0   5         84.84         75.66         8.93 o                         
  -6   0   5          1.41          8.03         8.35 o                         
  -5   0   5        803.43        923.53        40.78 o                         
  -4   0   5        773.14        643.88        15.97 o                         
  -3   0   5          4.34          8.33         6.75 o                         
  -2   0   5        727.85        678.47        45.38 o                         
  -1   0   5        528.56        551.64        48.36 o                         
   0   0   5        692.51        742.68        30.10 o                         
   1   0   5        954.91        964.55        12.82 o                         
   2   0   5       2186.83       2195.73        33.09 o                         
   3   0   5       1249.91       1357.96        41.87 o                         
   4   0   5        322.31        368.59        27.40 o                         
   5   0   5       1026.75       1030.54        41.44 o                         
   6   0   5         78.79         73.87         6.02 o                         
   7   0   5          1.37          5.23         6.69 o                         
   8   0   5         73.17         63.57         7.93 o                         
   9   0   5         22.48         21.86         9.62 o                         
  10   0   5          7.12          2.72        11.32 o                         
 -10   1   5         17.95         21.22        17.16 o                         
  -9   1   5         37.40         51.80        12.68 o                         
  -8   1   5        154.14        203.19        13.47 o                         
  -7   1   5        176.93        175.54        10.82 o                         
  -6   1   5          4.00          7.64         9.15 o                         
  -5   1   5        861.42        871.76        15.62 o                         
  -4   1   5        117.55        104.00        28.98 o                         
  -3   1   5         10.45          8.53         7.48 o                         
  -2   1   5        263.38        282.02        50.85 o                         
  -1   1   5       1896.27       2034.29       125.72 o                         
   0   1   5        421.50        481.39        12.35 o                         
   1   1   5       4434.43       4479.28        61.38 o                         
   2   1   5       1651.62       1743.52        25.54 o                         
   3   1   5          2.15          3.69         6.54 o                         
   4   1   5        218.91        219.30        17.46 o                         
   5   1   5       1263.40       1123.14        23.91 o                         
   6   1   5          6.91         14.16         5.73 o                         
   7   1   5          2.12         -3.65         7.98 o                         
   8   1   5        115.90         94.85         9.82 o                         
   9   1   5          7.32         18.00         9.27 o                         
  -7   2   5        333.12        385.06        18.35 o                         
  -6   2   5          4.66         11.79        10.07 o                         
  -5   2   5       1696.32       1588.83       167.30 o                         
  -4   2   5         13.55         17.48         6.16 o                         
  -3   2   5         65.08         40.04        10.07 o                         
  -2   2   5         90.86         98.73        32.60 o                         
  -1   2   5         23.22         38.11        15.62 o                         
   0   2   5         58.09         42.72         6.50 o                         
   1   2   5       1882.76       2137.46        36.97 o                         
   2   2   5        474.81        377.46         9.30 o                         
   3   2   5         18.51         16.53         5.71 o                         
   4   2   5        706.26        652.96        28.71 o                         
   5   2   5        445.05        437.62         8.97 o                         
   6   2   5         21.43         35.38         8.26 o                         
   7   2   5         42.40         36.90         6.21 o                         
   8   2   5         21.35         20.70         7.86 o                         
   9   2   5          5.57          9.41         8.78 o                         
  -6   3   5        101.00        130.72        10.50 o                         
  -5   3   5        559.54        588.51        66.57 o                         
  -4   3   5         29.74         32.18         6.19 o                         
  -3   3   5          2.45         14.78         7.19 o                         
  -2   3   5         32.51         47.24         6.03 o                         
  -1   3   5        280.85        163.95         7.05 o                         
   0   3   5         85.59         73.54        10.23 o                         
   1   3   5       1167.60       1356.98        12.94 o                         
   2   3   5        737.15        655.98        10.35 o                         
   3   3   5          7.36          6.44         6.52 o                         
   4   3   5        432.61        451.86        12.43 o                         
   5   3   5        334.52        320.65         9.72 o                         
   6   3   5         30.88         34.86         5.97 o                         
   7   3   5          3.92          4.62         5.85 o                         
   8   3   5         38.19         47.87        10.05 o                         
   9   3   5          0.57          2.15        14.74 o                         
  -8   4   5        100.68        108.78        12.84 o                         
  -7   4   5          0.92          5.85         8.21 o                         
  -6   4   5        147.89        127.44        41.62 o                         
  -5   4   5        444.00        439.55       134.55 o                         
  -4   4   5        217.46        147.66        13.46 o                         
  -3   4   5         97.94         91.40         8.27 o                         
  -2   4   5        937.37        867.83       225.27 o                         
  -1   4   5        454.69        367.21        21.79 o                         
   0   4   5          2.31          2.27         5.79 o                         
   1   4   5        508.71        446.01         9.96 o                         
   2   4   5        110.70         92.95         7.46 o                         
   3   4   5          8.39          7.27         6.01 o                         
   4   4   5         36.05         42.95         6.74 o                         
   5   4   5         30.91         22.73         6.76 o                         
   6   4   5         48.75         55.48         7.78 o                         
   7   4   5         49.54         43.62        12.43 o                         
   8   4   5         75.93         71.05         7.82 o                         
 -10   5   5          7.88          5.99         9.66 o                         
  -9   5   5         39.89         22.64         8.98 o                         
  -8   5   5        104.40        113.68        12.75 o                         
  -7   5   5         48.13         31.66        12.07 o                         
  -6   5   5         55.86         70.33        19.64 o                         
  -5   5   5        330.49        235.00        66.83 o                         
  -4   5   5        195.64        144.42         7.08 o                         
  -3   5   5        395.15        366.71        66.78 o                         
  -2   5   5        651.34        653.61        48.87 o                         
  -1   5   5       1718.47       1501.69       118.44 o                         
   0   5   5         65.97         63.52         6.18 o                         
   1   5   5        527.36        520.91         9.34 o                         
   2   5   5        206.56        226.16         7.90 o                         
   3   5   5          1.79         12.24        10.98 o                         
   4   5   5         66.25         82.74         7.25 o                         
   5   5   5         12.95         16.91         6.60 o                         
   6   5   5          2.15         -2.44         6.93 o                         
   7   5   5         36.65         32.99         7.29 o                         
   8   5   5         47.95         56.49        11.16 o                         
 -10   6   5          3.82          5.26         9.80 o                         
  -9   6   5         20.27         -1.95         8.66 o                         
  -8   6   5         95.27         94.54        13.16 o                         
  -7   6   5          4.92         15.88        11.57 o                         
  -6   6   5          5.52          1.68        10.46 o                         
  -5   6   5         85.79         72.29        27.57 o                         
  -4   6   5         21.02         32.80         5.41 o                         
  -3   6   5         99.60        131.59        11.82 o                         
  -2   6   5       2299.58       2422.64       168.72 o                         
  -1   6   5       2379.52       2116.65       407.02 o                         
   0   6   5        423.14        372.39        19.89 o                         
   1   6   5        187.15        250.86         9.01 o                         
   2   6   5         55.90         67.39         6.21 o                         
   3   6   5          4.35         18.83         7.84 o                         
   4   6   5        157.39        167.18         7.55 o                         
   5   6   5          4.01          8.06         6.73 o                         
   6   6   5          0.68          1.32         7.33 o                         
   7   6   5         63.30         45.50         6.59 o                         
  -9   7   5         10.91         13.29         9.25 o                         
  -8   7   5         16.61         21.73        13.11 o                         
  -7   7   5          0.16         -3.08        13.06 o                         
  -6   7   5          4.68          6.78         6.18 o                         
  -5   7   5        133.59        145.76         8.26 o                         
  -4   7   5        116.48        149.05         8.00 o                         
  -3   7   5         80.10        103.39        13.85 o                         
  -2   7   5        338.94        367.53        23.44 o                         
  -1   7   5       1157.29       1272.58        86.76 o                         
   0   7   5         73.67         72.81         6.25 o                         
   1   7   5          1.50          7.47         5.10 o                         
   2   7   5        123.35         99.25         9.68 o                         
   3   7   5          8.88          6.88         6.65 o                         
   4   7   5        181.97        163.43        10.57 o                         
   5   7   5         93.54         74.67        13.70 o                         
   6   7   5          1.23          7.92         9.38 o                         
  -9   8   5         11.77         14.52        14.15 o                         
  -8   8   5         33.61         36.61         9.30 o                         
  -7   8   5          3.59         13.54        11.09 o                         
  -6   8   5         15.75         27.22         6.73 o                         
  -5   8   5        354.71        381.45        38.24 o                         
  -4   8   5          1.51          4.71         8.72 o                         
  -3   8   5         30.35         32.08        11.99 o                         
  -2   8   5          4.47          7.98         6.10 o                         
  -1   8   5         30.95         50.32         5.62 o                         
   0   8   5         45.16         62.21         6.24 o                         
   1   8   5         18.58         21.08         6.80 o                         
   2   8   5         29.16         34.79         5.67 o                         
   3   8   5         15.88         13.29         6.51 o                         
   4   8   5        121.38        109.39         9.38 o                         
   5   8   5         29.94         31.07         6.51 o                         
  -8   9   5         47.42         17.24        10.30 o                         
  -7   9   5          0.34          2.73         7.36 o                         
  -6   9   5         36.30         37.66        12.75 o                         
  -5   9   5        181.20        205.63        12.61 o                         
  -4   9   5         53.28         66.17         9.33 o                         
  -3   9   5         49.79         45.12        14.48 o                         
  -2   9   5         82.77        100.05         9.01 o                         
  -1   9   5         20.41         23.08         8.03 o                         
   0   9   5        127.17        144.68         7.42 o                         
   1   9   5         27.16         22.67         5.74 o                         
   2   9   5         31.86         26.36         5.97 o                         
   3   9   5         15.68         14.76         5.80 o                         
   4   9   5         42.41         46.75        19.05 o                         
  -7  10   5          5.41          6.35         7.85 o                         
  -6  10   5         13.18         19.54        10.42 o                         
  -5  10   5        159.31        177.64        10.60 o                         
  -4  10   5         28.94         35.28         8.89 o                         
  -3  10   5         36.65         37.01         7.33 o                         
  -2  10   5        205.15        227.46        29.61 o                         
  -1  10   5          0.20          9.57         6.31 o                         
   0  10   5          3.99          7.13         6.08 o                         
   1  10   5         15.59         14.71         6.48 o                         
   2  10   5          5.58         11.95         5.82 o                         
   3  10   5          2.41         -0.71         6.89 o                         
  -4  11   5          1.69          9.07        13.74 o                         
  -3  11   5         32.60         46.28        10.01 o                         
  -2  11   5         87.30         95.27        33.61 o                         
  -1  11   5          3.47         -1.93         5.71 o                         
   0  11   5          0.56         -2.30        10.09 o                         
  -2 -11   6          0.06          1.65         7.93 o                         
  -1 -11   6         14.68         22.92         6.93 o                         
   0 -11   6         55.84         80.77        12.59 o                         
   1 -11   6          0.40         -2.85         7.92 o                         
   2 -11   6         14.62         10.98         7.54 o                         
   3 -11   6         80.67         94.19         9.78 o                         
  -4 -10   6         24.62         16.81         8.45 o                         
  -3 -10   6         21.98         12.15         6.69 o                         
  -2 -10   6          0.35          4.21         8.92 o                         
  -1 -10   6         41.35         34.61         7.73 o                         
   0 -10   6         49.84         58.25         7.56 o                         
   1 -10   6         28.24         33.46         7.58 o                         
   2 -10   6          6.24         12.31         9.01 o                         
   3 -10   6         75.12         64.30         7.16 o                         
   4 -10   6         12.89         17.38         6.87 o                         
   5 -10   6         15.53          7.49         6.90 o                         
  -5  -9   6          2.00          2.61         5.95 o                         
  -4  -9   6         45.87         47.29         6.01 o                         
  -3  -9   6         13.83         22.51        14.47 o                         
  -2  -9   6          0.00          1.34        12.63 o                         
  -1  -9   6         44.02         28.96        15.45 o                         
   0  -9   6        275.68        280.99        16.31 o                         
   1  -9   6          0.92          5.09         6.73 o                         
   2  -9   6         57.85         58.84         7.30 o                         
   3  -9   6        160.58        145.74        62.44 o                         
   4  -9   6          6.61          4.18         7.01 o                         
   5  -9   6         26.43         21.71        14.72 o                         
   6  -9   6         67.93         69.99        13.11 o                         
   7  -9   6          8.63          4.41         7.24 o                         
  -6  -8   6          6.90          7.36         7.21 o                         
  -5  -8   6          0.03          0.75         6.56 o                         
  -4  -8   6         74.71         63.47        13.06 o                         
  -3  -8   6         24.03         15.98         9.00 o                         
  -2  -8   6         21.34         21.45         6.54 o                         
  -1  -8   6        189.45        163.97         7.71 o                         
   0  -8   6        266.93        297.36         8.81 o                         
   1  -8   6         34.15         36.61        12.07 o                         
   2  -8   6         33.87         35.72        11.44 o                         
   3  -8   6         51.96         49.16        14.83 o                         
   4  -8   6         11.70         14.05         5.52 o                         
   5  -8   6         83.00         75.81        31.37 o                         
   6  -8   6        105.45        103.59        30.71 o                         
   7  -8   6          6.74          6.24         8.23 o                         
  -7  -7   6          6.81         11.73         7.41 o                         
  -6  -7   6          0.16          4.50         6.72 o                         
  -5  -7   6         11.56         10.51         8.66 o                         
  -4  -7   6        170.56        150.61        18.63 o                         
  -3  -7   6         80.74         73.07        22.22 o                         
  -2  -7   6         20.96         21.20         5.89 o                         
  -1  -7   6        223.21        245.95        10.25 o                         
   0  -7   6        243.30        254.11         7.36 o                         
   1  -7   6          0.19         10.25         8.08 o                         
   2  -7   6          3.69          3.69         4.70 o                         
   3  -7   6         47.99         27.54        12.71 o                         
   4  -7   6         19.22         22.89         6.16 o                         
   5  -7   6        116.44        157.07        14.74 o                         
   6  -7   6        125.53        105.50        10.00 o                         
   7  -7   6          1.14          4.28         7.76 o                         
   8  -7   6         10.01         17.57        10.23 o                         
  -8  -6   6          4.75          3.29         7.72 o                         
  -7  -6   6         20.97         24.24         7.41 o                         
  -6  -6   6          9.05         21.23        15.11 o                         
  -5  -6   6         98.04        113.82         9.14 o                         
  -4  -6   6        176.31        154.34        15.92 o                         
  -3  -6   6        141.69        168.84        22.89 o                         
  -2  -6   6          0.32         -4.49        11.57 o                         
  -1  -6   6        407.62        444.93         8.36 o                         
   0  -6   6        209.64        182.60         7.82 o                         
   1  -6   6          0.03          6.71         6.80 o                         
   2  -6   6        599.04        501.06        40.99 o                         
   3  -6   6        209.44        222.29        12.66 o                         
   4  -6   6        231.20        253.30        21.57 o                         
   5  -6   6         95.11         87.77         9.34 o                         
   6  -6   6          7.50          2.27         7.56 o                         
   7  -6   6          2.66          9.64         9.09 o                         
   8  -6   6         19.40         27.41         9.93 o                         
   9  -6   6          9.79         17.53        10.13 o                         
  -9  -5   6          3.47          0.81         8.36 o                         
  -8  -5   6         14.78          9.16         6.54 o                         
  -7  -5   6         17.30         21.21         7.72 o                         
  -6  -5   6          4.17          8.62         5.98 o                         
  -5  -5   6         24.08         23.92         5.88 o                         
  -4  -5   6         56.12         45.82         7.01 o                         
  -3  -5   6        212.77        274.53        96.74 o                         
  -2  -5   6          5.01          7.58        10.57 o                         
  -1  -5   6        105.47         93.85         6.40 o                         
   0  -5   6        151.26        116.56         6.58 o                         
   1  -5   6         65.30         68.96        22.63 o                         
   2  -5   6        558.03        537.34        16.92 o                         
   3  -5   6        171.90        198.01         8.22 o                         
   4  -5   6         30.10         25.57         6.52 o                         
   5  -5   6         87.37         98.50         9.65 o                         
   6  -5   6         58.62         65.34         7.95 o                         
   7  -5   6          3.18         12.82         8.99 o                         
   8  -5   6          4.97         14.55         9.39 o                         
   9  -5   6         22.52         26.93        10.41 o                         
  -9  -4   6          2.88          3.25         8.18 o                         
  -8  -4   6         38.92         40.97         7.92 o                         
  -7  -4   6         47.18         73.83         6.86 o                         
  -6  -4   6         95.54         84.11         7.48 o                         
  -5  -4   6        230.83        218.37         8.15 o                         
  -4  -4   6        201.49        227.45         9.29 o                         
  -3  -4   6        160.74        131.53         7.35 o                         
  -2  -4   6         87.88         78.39         8.05 o                         
  -1  -4   6       1006.43       1031.46        34.27 o                         
   0  -4   6         65.26         77.68         6.25 o                         
   1  -4   6        264.77        188.70         6.96 o                         
   2  -4   6        586.04        621.24        24.54 o                         
   3  -4   6        318.56        351.00        16.29 o                         
   4  -4   6          9.90         11.85         5.84 o                         
   5  -4   6        405.19        355.77        16.67 o                         
   6  -4   6        247.43        279.98         9.41 o                         
   7  -4   6          6.35         13.89         9.08 o                         
   8  -4   6         10.44         22.96         7.66 o                         
   9  -4   6         23.14         20.54         8.37 o                         
 -10  -3   6         24.69         33.45        10.01 o                         
  -9  -3   6          6.45          4.60         7.59 o                         
  -8  -3   6         12.81         10.32         7.32 o                         
  -7  -3   6        111.82        148.30        11.27 o                         
  -6  -3   6        360.62        312.06         8.95 o                         
  -5  -3   6        255.29        229.40         7.47 o                         
  -4  -3   6        485.75        481.34        11.23 o                         
  -3  -3   6         67.49         74.02         6.53 o                         
  -2  -3   6         13.27          9.77         5.90 o                         
  -1  -3   6        749.19        805.37        10.71 o                         
   0  -3   6        560.81        493.02        15.42 o                         
   1  -3   6          4.48          7.44         5.61 o                         
   2  -3   6        451.84        508.09         9.13 o                         
   3  -3   6        716.02        739.01        13.77 o                         
   4  -3   6          4.07          7.60         6.79 o                         
   5  -3   6        713.36        769.19        11.11 o                         
   6  -3   6        298.51        321.83        10.80 o                         
   7  -3   6          4.07         -0.17         7.16 o                         
   8  -3   6          8.06         11.38         7.36 o                         
   9  -3   6         19.76         21.19         9.98 o                         
 -10  -2   6         21.71         15.60         8.38 o                         
  -9  -2   6          2.50          6.21         9.61 o                         
  -8  -2   6          3.11         -5.23         7.27 o                         
  -7  -2   6          1.41          1.50         7.89 o                         
  -6  -2   6        127.77         82.19         9.03 o                         
  -5  -2   6        136.68        112.63        12.97 o                         
  -4  -2   6        760.72        839.00        12.69 o                         
  -3  -2   6        206.63        253.31        18.66 o                         
  -2  -2   6        582.75        699.44        20.21 o                         
  -1  -2   6       1084.64       1113.28        12.48 o                         
   0  -2   6        466.34        493.30         9.46 o                         
   1  -2   6         65.54         52.92         6.31 o                         
   2  -2   6       1298.51       1349.32        13.59 o                         
   3  -2   6         72.98         78.68         8.58 o                         
   4  -2   6        346.97        358.67        15.90 o                         
   5  -2   6        448.31        452.98        15.58 o                         
   6  -2   6         73.82         66.50         7.54 o                         
   7  -2   6          9.37          8.79         7.51 o                         
   8  -2   6         42.15         45.84         6.37 o                         
   9  -2   6         28.15         30.77         8.18 o                         
 -10  -1   6         15.67         15.89        10.20 o                         
  -9  -1   6          0.07          0.10         9.19 o                         
  -8  -1   6          5.94         11.69         8.50 o                         
  -7  -1   6         70.51         82.79         7.94 o                         
  -6  -1   6          4.72         10.82         6.86 o                         
  -5  -1   6        678.88        611.82        12.67 o                         
  -4  -1   6        408.69        487.39        43.03 o                         
  -3  -1   6        147.03        136.35         7.67 o                         
  -2  -1   6         42.93         38.22         9.16 o                         
  -1  -1   6       1440.83       1414.74       110.18 o                         
   0  -1   6         33.86         46.29        13.09 o                         
   1  -1   6         84.21         66.74         6.82 o                         
   2  -1   6        388.79        328.50        19.26 o                         
   3  -1   6        439.74        428.91        10.14 o                         
   4  -1   6         11.06          4.64         6.45 o                         
   5  -1   6        116.43         99.27        11.64 o                         
   6  -1   6         39.79         55.95         8.42 o                         
   7  -1   6          6.19          0.53         7.50 o                         
   8  -1   6         96.73         89.97         9.12 o                         
   9  -1   6         30.97         34.14        10.41 o                         
 -10   0   6         18.99         17.80        10.02 o                         
  -9   0   6          1.38          7.76         8.95 o                         
  -8   0   6         73.74         93.27         9.56 o                         
  -7   0   6        219.92        294.55        10.13 o                         
  -6   0   6         31.17         25.04         8.96 o                         
  -5   0   6         83.13        106.25         7.92 o                         
  -4   0   6         35.30         63.34         8.54 o                         
  -3   0   6         43.51         22.82         7.60 o                         
  -2   0   6        232.32        223.17        17.98 o                         
  -1   0   6       1046.97        931.47       160.49 o                         
   0   0   6        397.13        505.15        17.49 o                         
   1   0   6        582.79        572.95        11.52 o                         
   2   0   6       1077.78       1024.52        30.28 o                         
   3   0   6         17.51         23.83         7.94 o                         
   4   0   6         57.95         82.38         6.11 o                         
   5   0   6        104.81         88.84         6.20 o                         
   6   0   6          6.71         10.07         7.80 o                         
   7   0   6          0.06          3.88         7.28 o                         
   8   0   6         71.33         86.63         8.15 o                         
   9   0   6         39.84         35.26         8.64 o                         
 -10   1   6         20.42         18.12        15.04 o                         
  -9   1   6          4.69          3.28         9.47 o                         
  -8   1   6         68.82        118.22        11.20 o                         
  -7   1   6        240.38        244.15        16.31 o                         
  -6   1   6          2.53          4.56         8.42 o                         
  -5   1   6         35.03         36.15         6.15 o                         
  -4   1   6        196.01        198.65        12.95 o                         
  -3   1   6          7.90         13.08         6.45 o                         
  -2   1   6       1476.85       1043.83       275.58 o                         
  -1   1   6       3441.59       3480.30       336.53 o                         
   0   1   6         17.08         21.82         7.43 o                         
   1   1   6         57.91         51.10         8.50 o                         
   2   1   6        923.97        858.55        12.27 o                         
   3   1   6        272.66        343.85        13.06 o                         
   4   1   6        332.25        304.22        13.72 o                         
   5   1   6         20.71         39.37         8.14 o                         
   6   1   6         43.44         41.61         6.89 o                         
   7   1   6          9.18         17.54         7.16 o                         
   8   1   6         96.53        103.04         9.83 o                         
   9   1   6         28.88         29.06         9.93 o                         
  -8   2   6        146.37        196.06        16.39 o                         
  -7   2   6        447.01        356.36       110.19 o                         
  -6   2   6         10.66         10.21         7.18 o                         
  -5   2   6        153.41        183.21        55.39 o                         
  -4   2   6        630.25        651.54        60.92 o                         
  -3   2   6         30.76         35.89         5.80 o                         
  -2   2   6        287.35        248.43        11.89 o                         
  -1   2   6       1965.60       1984.76       128.75 o                         
   0   2   6       1861.84       2038.85        15.65 o                         
   1   2   6        504.17        411.10         9.23 o                         
   2   2   6       1080.41       1162.37        11.72 o                         
   3   2   6        128.56        153.08         7.47 o                         
   4   2   6         42.29         52.44         8.17 o                         
   5   2   6        949.61       1001.30        31.59 o                         
   6   2   6        157.69        159.15         7.07 o                         
   7   2   6         39.45         36.58        10.37 o                         
   8   2   6         74.41         65.99         7.09 o                         
   9   2   6         18.04         10.95         7.99 o                         
  -8   3   6        103.83          8.03         7.94 o                         
  -7   3   6        229.38        156.36        67.98 o                         
  -6   3   6         15.87         22.51         7.78 o                         
  -5   3   6        137.03        128.90        45.03 o                         
  -4   3   6        358.54        365.00        96.60 o                         
  -3   3   6          0.65          0.16         5.14 o                         
  -2   3   6         13.56          8.34         5.76 o                         
  -1   3   6        707.20        727.35        56.72 o                         
   0   3   6         10.32         14.12         8.39 o                         
   1   3   6        442.82        370.63        20.32 o                         
   2   3   6        103.89        128.39        18.21 o                         
   3   3   6         34.32         42.93         8.26 o                         
   4   3   6         10.68         13.53         6.66 o                         
   5   3   6        293.75        340.45         9.91 o                         
   6   3   6        116.77        119.79         7.65 o                         
   7   3   6          2.79          5.76         5.92 o                         
   8   3   6         54.70         42.45         6.67 o                         
 -10   4   6         12.89         -2.54         8.71 o                         
  -9   4   6          0.23          2.45         8.21 o                         
  -8   4   6         32.54         24.18        12.16 o                         
  -7   4   6         76.37         18.46         8.62 o                         
  -6   4   6          1.34          3.65         6.31 o                         
  -5   4   6        335.25        391.93        29.28 o                         
  -4   4   6        676.30        609.80        59.28 o                         
  -3   4   6          0.04         11.60         5.04 o                         
  -2   4   6       1533.38       1683.23        86.84 o                         
  -1   4   6        261.15        232.83        14.09 o                         
   0   4   6         76.19         90.31         6.01 o                         
   1   4   6         47.16         68.92         6.82 o                         
   2   4   6        239.79        211.99         8.80 o                         
   3   4   6         71.59         62.05         6.93 o                         
   4   4   6         96.69         87.42         6.29 o                         
   5   4   6        133.32        126.67        18.46 o                         
   6   4   6         14.01          0.78         5.91 o                         
   7   4   6         40.63         37.03         7.12 o                         
   8   4   6         31.78         23.73         6.99 o                         
 -10   5   6          9.98         -1.41         8.75 o                         
  -9   5   6          1.26          7.39         8.75 o                         
  -8   5   6         46.91         65.91        12.88 o                         
  -7   5   6         63.14          5.62         8.48 o                         
  -6   5   6         10.28         10.32         8.06 o                         
  -5   5   6        124.47        150.86        13.46 o                         
  -4   5   6        310.17        269.52        79.46 o                         
  -3   5   6          0.28          3.31         4.96 o                         
  -2   5   6        627.39        664.92        48.17 o                         
  -1   5   6        567.49        595.62        43.09 o                         
   0   5   6         39.84         45.45         5.12 o                         
   1   5   6        106.30        112.00        13.52 o                         
   2   5   6        155.29        165.45         6.82 o                         
   3   5   6          0.18          3.70         5.58 o                         
   4   5   6         18.77         29.79         6.56 o                         
   5   5   6         33.11         51.56         6.41 o                         
   6   5   6          9.46          2.58         9.06 o                         
   7   5   6         19.58         17.77         7.16 o                         
 -10   6   6          3.35         -4.49         9.89 o                         
  -9   6   6         12.41         22.91        12.97 o                         
  -8   6   6         37.48         47.90         9.16 o                         
  -7   6   6         41.59         50.99        12.84 o                         
  -6   6   6          1.43         12.06         8.21 o                         
  -5   6   6         24.51         27.77         6.33 o                         
  -4   6   6          2.09          6.80         5.46 o                         
  -3   6   6         12.61         23.62         5.14 o                         
  -2   6   6        704.20        674.49       168.72 o                         
  -1   6   6        897.72        875.21        57.82 o                         
   0   6   6          8.06         10.25         5.86 o                         
   1   6   6        115.79         91.93         7.74 o                         
   2   6   6        149.87        153.21         7.38 o                         
   3   6   6         11.63         12.48         7.60 o                         
   4   6   6         49.26         60.92         8.74 o                         
   5   6   6         11.68         20.69         8.01 o                         
   6   6   6          9.51         18.26         7.35 o                         
   7   6   6          8.75          5.22         7.93 o                         
  -9   7   6         10.00          6.53         9.62 o                         
  -8   7   6         28.36         16.15         9.07 o                         
  -7   7   6         40.82         30.62         9.53 o                         
  -6   7   6          3.88         12.81         6.97 o                         
  -5   7   6         95.43         95.96        12.30 o                         
  -4   7   6         86.53         88.95         9.71 o                         
  -3   7   6         85.93         70.31        17.91 o                         
  -2   7   6        612.98        630.84       103.13 o                         
  -1   7   6        309.62        295.04        60.20 o                         
   0   7   6          0.70          2.04         5.81 o                         
   1   7   6         56.90         54.68         6.29 o                         
   2   7   6         86.56         96.13         8.56 o                         
   3   7   6         12.34         11.18         7.42 o                         
   4   7   6         47.80         54.31         6.41 o                         
   5   7   6         57.56         51.46         6.78 o                         
   6   7   6          1.25          3.90         6.72 o                         
  -8   8   6         30.08         17.37        14.02 o                         
  -7   8   6         34.90         15.18        13.49 o                         
  -6   8   6          6.36          8.45         7.93 o                         
  -5   8   6        248.99        285.04        12.70 o                         
  -4   8   6         42.31         67.63         9.25 o                         
  -3   8   6          0.26          7.11         5.56 o                         
  -2   8   6         71.64         90.60        17.32 o                         
  -1   8   6         92.91        114.18         9.45 o                         
   0   8   6          1.55         -4.21         5.95 o                         
   1   8   6         97.26        112.52         7.31 o                         
   2   8   6        137.55        139.54        40.89 o                         
   3   8   6         18.73         19.83        15.54 o                         
   4   8   6         78.73         79.58         8.05 o                         
   5   8   6         34.04         24.88         7.88 o                         
  -7   9   6         22.95         36.31         8.18 o                         
  -6   9   6         10.27         10.35         6.81 o                         
  -5   9   6        100.14        145.90        12.68 o                         
  -4   9   6        140.63        157.81         7.77 o                         
  -3   9   6         23.00         20.33        15.23 o                         
  -2   9   6         60.51         66.59        20.17 o                         
  -1   9   6          3.26          4.58         6.30 o                         
   0   9   6          1.91         15.48         7.09 o                         
   1   9   6         96.98        107.31         7.45 o                         
   2   9   6         94.73         99.80        13.07 o                         
   3   9   6          1.17         -5.90         6.16 o                         
  -6  10   6          4.28         10.14        10.29 o                         
  -5  10   6        127.20        160.20        10.38 o                         
  -4  10   6         59.92         86.66         8.38 o                         
  -3  10   6         18.54         23.33         5.61 o                         
  -2  10   6         50.10         72.31         6.74 o                         
  -1  10   6         14.80          9.35         5.99 o                         
   0  10   6          7.14          8.63         5.77 o                         
   1  10   6         17.43         11.39         7.53 o                         
   2  10   6         26.73         25.89         8.46 o                         
  -3  11   6          0.16          8.23         9.77 o                         
  -2  11   6         36.86         31.34         6.63 o                         
   0 -11   7         73.09         67.93         8.43 o                         
   1 -11   7          0.19          1.73         7.71 o                         
   2 -11   7          6.37          9.34        11.54 o                         
  -3 -10   7          7.95         10.26         6.84 o                         
  -2 -10   7          3.01          3.62         7.66 o                         
  -1 -10   7          4.19         14.01        16.63 o                         
   0 -10   7         62.70         67.57         6.77 o                         
   1 -10   7          3.44          3.10         9.25 o                         
   2 -10   7          1.01         13.96         7.46 o                         
   3 -10   7         85.77         70.39        15.53 o                         
   4 -10   7         21.73         20.57         6.91 o                         
   5 -10   7          3.50         -2.35         8.12 o                         
  -5  -9   7          1.86          1.58         7.12 o                         
  -4  -9   7         22.44         24.46         7.72 o                         
  -3  -9   7         10.83         14.00         6.38 o                         
  -2  -9   7          1.53          5.50         7.35 o                         
  -1  -9   7         53.70         70.49         6.83 o                         
   0  -9   7         63.08         55.01         6.70 o                         
   1  -9   7        108.55        111.75        16.65 o                         
   2  -9   7          8.93         12.34         8.12 o                         
   3  -9   7         40.28         42.14        11.92 o                         
   4  -9   7         38.99         38.70         6.74 o                         
   5  -9   7         18.59         20.62         6.42 o                         
   6  -9   7         12.41         10.56         6.36 o                         
  -6  -8   7         17.04         13.94         6.92 o                         
  -5  -8   7          5.85          9.87         6.84 o                         
  -4  -8   7         43.47         37.92         6.70 o                         
  -3  -8   7         59.96         44.66         6.50 o                         
  -2  -8   7          2.18          1.19         6.10 o                         
  -1  -8   7        192.54        206.03         8.55 o                         
   0  -8   7        310.78        269.82        10.48 o                         
   1  -8   7          0.16          9.98        11.09 o                         
   2  -8   7         20.27         16.43         6.36 o                         
   3  -8   7         19.27         16.74         6.07 o                         
   4  -8   7         18.19         16.26         6.69 o                         
   5  -8   7          4.60         -0.71         7.91 o                         
   6  -8   7         47.13         48.05         8.10 o                         
   7  -8   7         18.41         22.45         8.15 o                         
  -7  -7   7          0.30         -1.24         6.69 o                         
  -6  -7   7         18.70         24.29         6.61 o                         
  -5  -7   7         10.92          2.79         5.79 o                         
  -4  -7   7        121.42        132.18         8.28 o                         
  -3  -7   7        163.80        146.41         7.52 o                         
  -2  -7   7          0.02         10.84         8.21 o                         
  -1  -7   7        138.45        118.70         8.85 o                         
   0  -7   7        283.86        309.83        16.04 o                         
   1  -7   7        118.67        142.74        10.52 o                         
   2  -7   7          4.39          2.68         5.64 o                         
   3  -7   7         84.09         59.71        21.64 o                         
   4  -7   7         38.59         34.68         7.44 o                         
   5  -7   7         48.05         42.69         9.30 o                         
   6  -7   7         70.64        106.72        12.91 o                         
   7  -7   7         20.48         14.90         8.40 o                         
   8  -7   7          3.29          7.10        10.07 o                         
  -8  -6   7          0.74          7.49         6.74 o                         
  -7  -6   7          3.34          8.57         8.12 o                         
  -6  -6   7         24.25         38.93         6.40 o                         
  -5  -6   7          7.25         19.46         6.94 o                         
  -4  -6   7        104.53        118.46         7.49 o                         
  -3  -6   7        111.29        104.53         8.98 o                         
  -2  -6   7         11.80         25.99         8.12 o                         
  -1  -6   7        235.11        228.51         7.14 o                         
   0  -6   7         66.86         79.64         7.16 o                         
   1  -6   7         32.44         13.10         6.15 o                         
   2  -6   7          4.83          5.41         4.76 o                         
   3  -6   7        192.50        191.11        18.71 o                         
   4  -6   7        320.94        318.13        18.92 o                         
   5  -6   7        169.78        193.73        10.00 o                         
   6  -6   7         70.48         92.06        11.86 o                         
   7  -6   7          6.36          1.72         9.15 o                         
   8  -6   7          7.89         -1.39        10.48 o                         
  -8  -5   7          0.02          4.91         9.59 o                         
  -7  -5   7         26.70         18.04         7.86 o                         
  -6  -5   7         91.66        114.40         8.05 o                         
  -5  -5   7         56.59         75.37         7.38 o                         
  -4  -5   7        114.54        105.00         6.30 o                         
  -3  -5   7        178.54        173.64         6.82 o                         
  -2  -5   7          2.04         -1.82         8.57 o                         
  -1  -5   7        385.11        364.34         8.85 o                         
   0  -5   7        113.65        114.80         7.29 o                         
   1  -5   7        191.17        173.18        36.72 o                         
   2  -5   7        692.04        714.31        10.40 o                         
   3  -5   7        879.73        872.56        11.26 o                         
   4  -5   7         15.61         13.25         5.77 o                         
   5  -5   7         63.89         90.99         7.78 o                         
   6  -5   7          1.99         -4.23         7.81 o                         
   7  -5   7          1.71          7.15         8.01 o                         
   8  -5   7         15.35          4.55         8.13 o                         
  -9  -4   7          0.69          5.61         8.42 o                         
  -8  -4   7          0.46         10.12         7.42 o                         
  -7  -4   7         36.01         34.43         7.83 o                         
  -6  -4   7        190.17        236.67         9.86 o                         
  -5  -4   7        160.58        170.58        18.35 o                         
  -4  -4   7         93.13         70.41         7.39 o                         
  -3  -4   7          8.02          5.07         6.35 o                         
  -2  -4   7         36.59         32.43         6.26 o                         
  -1  -4   7          5.86         -0.10         6.56 o                         
   0  -4   7         11.13         20.57         8.20 o                         
   1  -4   7        173.54        140.32        10.98 o                         
   2  -4   7        195.85        151.24         7.58 o                         
   3  -4   7        537.98        537.77        10.47 o                         
   4  -4   7          5.76         10.22         6.78 o                         
   5  -4   7        292.09        300.53         8.97 o                         
   6  -4   7         10.54         17.57         6.14 o                         
   7  -4   7          0.47          7.80         8.98 o                         
   8  -4   7         10.03          6.61         9.59 o                         
   9  -4   7         16.23         20.89        10.02 o                         
  -9  -3   7          0.09          9.27         9.66 o                         
  -8  -3   7         34.08         27.18         9.51 o                         
  -7  -3   7        220.01        203.44        10.25 o                         
  -6  -3   7        136.85        166.44         8.39 o                         
  -5  -3   7        171.93        190.25         9.84 o                         
  -4  -3   7         45.52         49.94         7.45 o                         
  -3  -3   7        233.42        218.12         9.30 o                         
  -2  -3   7         27.59         22.00         7.76 o                         
  -1  -3   7        289.73        291.72         7.39 o                         
   0  -3   7          3.36         18.26         8.77 o                         
   1  -3   7        102.75         98.94         7.39 o                         
   2  -3   7        978.48        954.08        16.83 o                         
   3  -3   7        226.54        260.67         7.30 o                         
   4  -3   7         23.01         25.81        13.77 o                         
   5  -3   7        138.16        123.39         8.03 o                         
   6  -3   7        140.65        131.92        12.25 o                         
   7  -3   7          2.91          7.34         9.33 o                         
   8  -3   7         10.82         16.36         8.10 o                         
   9  -3   7          6.71          9.52         8.21 o                         
 -10  -2   7         16.41         20.64        10.42 o                         
  -9  -2   7          4.04          7.14         9.51 o                         
  -8  -2   7         23.77         21.87         9.82 o                         
  -7  -2   7        206.49        230.23         8.19 o                         
  -6  -2   7        402.68        378.57         9.05 o                         
  -5  -2   7          1.31          1.25         5.77 o                         
  -4  -2   7        418.66        336.81        34.92 o                         
  -3  -2   7        231.59        245.49         8.39 o                         
  -2  -2   7         14.90         28.68         5.91 o                         
  -1  -2   7        484.31        526.15        36.58 o                         
   0  -2   7        629.83        618.28        10.72 o                         
   1  -2   7          3.68         -1.06         8.03 o                         
   2  -2   7        210.80        190.85         8.87 o                         
   3  -2   7        845.94        820.94        37.58 o                         
   4  -2   7         18.51         13.08         7.99 o                         
   5  -2   7         52.02         60.17         6.01 o                         
   6  -2   7        129.10        128.86         8.04 o                         
   7  -2   7         32.33         38.54         6.93 o                         
   8  -2   7         20.63         14.92         9.54 o                         
   9  -2   7         14.53         18.99         7.39 o                         
 -10  -1   7         18.04         21.13        10.56 o                         
  -9  -1   7          4.44          5.75         9.49 o                         
  -8  -1   7          4.56         11.63         7.37 o                         
  -7  -1   7        116.99        147.16        12.66 o                         
  -6  -1   7         98.08         88.73        13.16 o                         
  -5  -1   7          0.69          1.86         7.17 o                         
  -4  -1   7        268.03        244.21        17.11 o                         
  -3  -1   7        129.68        143.26         7.85 o                         
  -2  -1   7          1.11          9.12         8.48 o                         
  -1  -1   7        509.40        574.10        42.41 o                         
   0  -1   7       1099.84       1092.44        15.11 o                         
   1  -1   7         13.16         25.26         7.13 o                         
   2  -1   7       1195.83       1175.05        12.31 o                         
   3  -1   7        665.58        603.38        11.01 o                         
   4  -1   7        151.73        185.60         9.06 o                         
   5  -1   7         25.65         41.11         8.20 o                         
   6  -1   7        178.19        170.15        20.25 o                         
   7  -1   7          2.29         11.88         7.71 o                         
   8  -1   7         50.29         44.44         7.31 o                         
   9  -1   7         26.09         33.14         8.30 o                         
 -10   0   7         28.25         33.88        10.30 o                         
  -9   0   7         10.31          8.77         8.85 o                         
  -8   0   7         55.59         71.60         9.40 o                         
  -7   0   7        181.74        215.05         9.03 o                         
  -6   0   7          0.36          4.59         7.12 o                         
  -5   0   7          2.24          7.07         7.07 o                         
  -4   0   7        222.92        178.83        13.06 o                         
  -3   0   7         41.77         49.05         6.21 o                         
  -2   0   7          6.58          4.60         5.89 o                         
  -1   0   7       2486.79       2151.16       327.34 o                         
   0   0   7        633.00        616.47        10.52 o                         
   1   0   7        121.24        130.27        11.05 o                         
   2   0   7       1075.66        996.27        11.42 o                         
   3   0   7       1032.58        975.67        18.33 o                         
   4   0   7         20.37         25.05         8.26 o                         
   5   0   7         10.32         19.79         7.91 o                         
   6   0   7         87.98         78.79         7.92 o                         
   7   0   7          1.29         -1.97         7.11 o                         
   8   0   7         32.43         30.29         6.60 o                         
   9   0   7         28.36         31.81         8.35 o                         
 -10   1   7         23.16         29.24        13.24 o                         
  -9   1   7          6.04          7.52         9.93 o                         
  -8   1   7          5.15          7.61         9.25 o                         
  -7   1   7        253.68        264.94        20.00 o                         
  -6   1   7         59.83         50.58         7.22 o                         
  -5   1   7         48.70         48.41         6.42 o                         
  -4   1   7         31.65         34.02         7.45 o                         
  -3   1   7          3.71          9.05         8.53 o                         
  -2   1   7          1.68         -1.51         5.57 o                         
  -1   1   7       3385.02       2799.01       686.17 o                         
   0   1   7        457.89        387.42        18.10 o                         
   1   1   7        236.82        269.02         8.65 o                         
   2   1   7        348.42        344.50         8.73 o                         
   3   1   7        643.00        551.65        13.86 o                         
   4   1   7         28.56         23.97         6.35 o                         
   5   1   7         27.71         35.89         6.84 o                         
   6   1   7         26.30         38.02        15.15 o                         
   7   1   7          5.29         12.28         8.23 o                         
   8   1   7         29.41         30.78         9.73 o                         
  -9   2   7          2.94          3.81         8.30 o                         
  -8   2   7         39.87         26.63        10.51 o                         
  -7   2   7        292.82        252.78        31.30 o                         
  -6   2   7          2.78          2.50         6.70 o                         
  -5   2   7         40.67         32.04        13.80 o                         
  -4   2   7         27.48         20.19         7.46 o                         
  -3   2   7         16.04          9.30         7.12 o                         
  -2   2   7        109.79         88.73        17.35 o                         
  -1   2   7        944.33        766.43       182.05 o                         
   0   2   7         88.56        103.95        11.48 o                         
   1   2   7          5.16          8.06         5.56 o                         
   2   2   7        771.09        635.03        16.83 o                         
   3   2   7         44.76         45.86         8.29 o                         
   4   2   7        161.73        123.78         7.41 o                         
   5   2   7         12.16          9.71         6.11 o                         
   6   2   7         47.35         45.89         6.17 o                         
   7   2   7          1.62          4.83         6.95 o                         
   8   2   7         17.46         29.74         9.45 o                         
 -10   3   7         17.95          6.76         9.57 o                         
  -9   3   7          3.02          2.59         8.85 o                         
  -8   3   7        103.06        111.82        12.57 o                         
  -7   3   7        150.16        126.13        45.25 o                         
  -6   3   7         29.72         24.66         5.85 o                         
  -5   3   7         22.71         14.23         6.21 o                         
  -4   3   7        314.34        311.94        32.07 o                         
  -3   3   7        375.53        328.53        36.04 o                         
  -2   3   7         56.67         30.26        13.29 o                         
  -1   3   7        777.90        835.79        51.59 o                         
   0   3   7        107.33         94.71         6.51 o                         
   1   3   7        133.13        122.85        10.68 o                         
   2   3   7        136.36        123.74         7.28 o                         
   3   3   7        131.68        139.83        17.67 o                         
   4   3   7          4.42          6.58         6.59 o                         
   5   3   7        213.11        187.44        21.43 o                         
   6   3   7        138.30        125.95        12.11 o                         
   7   3   7          0.16          9.61         7.21 o                         
   8   3   7         21.52         18.27         6.79 o                         
 -10   4   7         14.57         20.41         9.07 o                         
  -9   4   7          1.25         -3.13         8.26 o                         
  -8   4   7         23.50         17.19         8.21 o                         
  -7   4   7        135.40        141.17        13.77 o                         
  -6   4   7         13.59         20.80         7.57 o                         
  -5   4   7        109.59         87.85         7.52 o                         
  -4   4   7        598.26        582.66        70.49 o                         
  -3   4   7        437.39        514.98        29.65 o                         
  -2   4   7        775.63        655.05        97.08 o                         
  -1   4   7        258.00        289.67        19.17 o                         
   0   4   7         17.51         10.78         6.77 o                         
   1   4   7         46.25         39.22         6.63 o                         
   2   4   7        110.37        122.57         6.64 o                         
   3   4   7         17.21         11.40         8.07 o                         
   4   4   7         36.05         35.25         9.71 o                         
   5   4   7         83.05         81.07         7.83 o                         
   6   4   7        107.74        108.06         8.21 o                         
   7   4   7          2.90          1.88         7.22 o                         
 -10   5   7         21.46         15.15        13.06 o                         
  -9   5   7          0.92         -9.21         9.21 o                         
  -8   5   7         21.91         22.50        12.20 o                         
  -7   5   7         38.05         34.80         8.01 o                         
  -6   5   7          0.67         -3.45         6.56 o                         
  -5   5   7        199.61        194.98         9.71 o                         
  -4   5   7        788.82        968.41        45.68 o                         
  -3   5   7        494.09        483.18       129.91 o                         
  -2   5   7        644.37        679.63       172.56 o                         
  -1   5   7        286.33        261.45        10.66 o                         
   0   5   7        184.90        174.40        36.80 o                         
   1   5   7         61.90         58.82         7.08 o                         
   2   5   7        174.63        195.12         9.27 o                         
   3   5   7         34.76         37.45         6.91 o                         
   4   5   7         23.87         25.61         7.05 o                         
   5   5   7        215.06        181.50         9.78 o                         
   6   5   7         22.31         26.27        17.51 o                         
   7   5   7          0.70         -4.72        16.40 o                         
  -9   6   7          6.53         11.11         9.62 o                         
  -8   6   7          3.79          1.72         9.21 o                         
  -7   6   7         72.37         77.87        11.50 o                         
  -6   6   7          5.25          5.64         6.70 o                         
  -5   6   7         41.59         58.96        19.57 o                         
  -4   6   7        196.46        280.16        15.22 o                         
  -3   6   7        551.14        513.12       132.46 o                         
  -2   6   7        432.80        427.71        29.67 o                         
  -1   6   7         56.26         58.95         5.60 o                         
   0   6   7          9.56          4.14         5.45 o                         
   1   6   7         16.96         23.89         6.76 o                         
   2   6   7        268.63        253.72        10.52 o                         
   3   6   7         54.19         63.57         7.32 o                         
   4   6   7          5.24         13.32         6.17 o                         
   5   6   7         94.06         71.71         7.66 o                         
   6   6   7         21.73         16.73         8.02 o                         
  -9   7   7          4.28         -0.23        10.12 o                         
  -8   7   7         21.30         17.74        13.34 o                         
  -7   7   7        102.88         68.82        51.44 o                         
  -6   7   7          0.02          5.72         7.67 o                         
  -5   7   7         38.03         64.41         9.13 o                         
  -4   7   7         11.68         20.58         8.69 o                         
  -3   7   7          1.38          8.24         5.59 o                         
  -2   7   7        128.24        111.36         8.05 o                         
  -1   7   7          3.06         -1.72         6.04 o                         
   0   7   7         67.42         62.25         7.79 o                         
   1   7   7        119.05        108.54         6.63 o                         
   2   7   7        213.28        215.35        17.80 o                         
   3   7   7         48.90         51.19         6.51 o                         
   4   7   7          0.18          0.57         7.39 o                         
   5   7   7         41.79         43.01         7.81 o                         
  -8   8   7         26.07         11.16        10.12 o                         
  -7   8   7         97.40        106.42        10.53 o                         
  -6   8   7          0.00         -2.84         6.70 o                         
  -5   8   7        115.15        149.85        10.85 o                         
  -4   8   7         22.49         38.13         9.17 o                         
  -3   8   7          1.46         -1.03         5.22 o                         
  -2   8   7         52.12         45.77         6.98 o                         
  -1   8   7         61.47         70.27         7.37 o                         
   0   8   7          1.59          2.31         5.17 o                         
   1   8   7         87.78         79.68        10.77 o                         
   2   8   7        117.07        132.74        10.53 o                         
   3   8   7         23.21         32.25         7.27 o                         
   4   8   7         10.93         20.70        11.68 o                         
  -7   9   7         47.08         58.26         9.85 o                         
  -6   9   7          0.31          6.97        10.34 o                         
  -5   9   7         32.46         46.23         8.08 o                         
  -4   9   7        184.24        215.57        29.10 o                         
  -3   9   7          0.34          1.99         5.96 o                         
  -2   9   7         51.27         60.05         6.23 o                         
  -1   9   7          4.48          5.56         5.14 o                         
   0   9   7          1.75         12.55         6.37 o                         
   1   9   7         40.73         21.48         6.71 o                         
   2   9   7        130.17        134.22        30.15 o                         
   3   9   7          5.29          8.20         6.32 o                         
  -5  10   7         70.29         87.96         9.28 o                         
  -4  10   7         76.73         96.12         9.05 o                         
  -3  10   7         11.06          4.97         7.04 o                         
  -2  10   7          0.73         -0.41         5.80 o                         
  -1  10   7         45.37         49.66         7.03 o                         
   0  10   7          4.35          1.59         6.87 o                         
  -2 -10   8         29.22         18.81         8.00 o                         
  -1 -10   8         17.43         12.60         7.03 o                         
   0 -10   8         21.87         22.19         7.61 o                         
   1 -10   8         22.82         23.63         6.69 o                         
   2 -10   8          0.10          6.38         7.64 o                         
   3 -10   8         31.20         23.32        13.93 o                         
  -4  -9   8          5.90          4.28         7.97 o                         
  -3  -9   8         24.50         21.56         8.14 o                         
  -2  -9   8         46.86         37.74         7.41 o                         
  -1  -9   8          8.60          5.31         8.90 o                         
   0  -9   8         14.73         22.97         9.06 o                         
   1  -9   8         10.25         -4.22         9.21 o                         
   2  -9   8          0.07          9.89         9.07 o                         
   3  -9   8         31.36         29.72         6.91 o                         
   4  -9   8         51.35         55.53         9.16 o                         
   5  -9   8          0.64          0.97         6.08 o                         
  -5  -8   8          2.55         13.26         7.53 o                         
  -4  -8   8         19.05         24.08         6.49 o                         
  -3  -8   8         51.10         39.28         6.65 o                         
  -2  -8   8         20.82         16.09         6.51 o                         
  -1  -8   8         36.64         34.61        12.84 o                         
   0  -8   8          0.61         -1.20         6.97 o                         
   1  -8   8         21.05         27.19         7.07 o                         
   2  -8   8         12.38         15.69         6.26 o                         
   3  -8   8         78.22         85.13        17.44 o                         
   4  -8   8         32.28         22.68         6.40 o                         
   5  -8   8         21.12         21.43         7.81 o                         
   6  -8   8         11.81         14.84         8.34 o                         
  -6  -7   8         28.38         21.43         7.08 o                         
  -5  -7   8         11.09         19.46         6.52 o                         
  -4  -7   8         16.55         19.06         6.38 o                         
  -3  -7   8        109.24        100.21        11.16 o                         
  -2  -7   8         24.17         31.16        12.34 o                         
  -1  -7   8         26.18         40.89         8.48 o                         
   0  -7   8        274.56        229.96         7.41 o                         
   1  -7   8          0.68         -1.16        15.15 o                         
   2  -7   8         88.38         70.17        15.11 o                         
   3  -7   8         47.77         40.28        14.34 o                         
   4  -7   8         20.15         22.32         7.54 o                         
   5  -7   8          3.18          1.66         7.28 o                         
   6  -7   8         33.79         24.81         7.85 o                         
   7  -7   8          4.16         18.80        10.19 o                         
  -7  -6   8         17.83         22.10         6.94 o                         
  -6  -6   8         18.92         21.57         8.77 o                         
  -5  -6   8         14.76         20.40         6.79 o                         
  -4  -6   8          7.22         11.12         7.44 o                         
  -3  -6   8        114.89        123.12         6.67 o                         
  -2  -6   8         42.50         57.27         7.17 o                         
  -1  -6   8         43.52         44.34         6.09 o                         
   0  -6   8        181.66        178.43        10.80 o                         
   1  -6   8        154.46        198.27        29.17 o                         
   2  -6   8         99.46        125.34         7.83 o                         
   3  -6   8        188.61        226.37         8.39 o                         
   4  -6   8          7.89          8.05         6.93 o                         
   5  -6   8          0.05         -4.12         9.20 o                         
   6  -6   8          4.98         13.64         9.50 o                         
   7  -6   8         31.89         36.12        10.15 o                         
  -8  -5   8          1.59         -1.70         8.01 o                         
  -7  -5   8         39.06         39.99         6.77 o                         
  -6  -5   8         20.28         32.52         7.36 o                         
  -5  -5   8         10.03         12.79         6.03 o                         
  -4  -5   8         30.12         54.30        11.75 o                         
  -3  -5   8        199.93        203.74         7.32 o                         
  -2  -5   8         15.85         13.04         5.84 o                         
  -1  -5   8         45.00         48.59         7.00 o                         
   0  -5   8         80.83         93.89         8.52 o                         
   1  -5   8         24.68         32.09         8.44 o                         
   2  -5   8          9.90          5.85         5.95 o                         
   3  -5   8        333.25        339.86        10.08 o                         
   4  -5   8        416.80        363.17        10.12 o                         
   5  -5   8          1.56         -0.50         6.81 o                         
   6  -5   8         24.56         38.39         8.80 o                         
   7  -5   8          8.28          5.90         6.89 o                         
   8  -5   8          0.42         -0.87         8.37 o                         
  -9  -4   8          7.61         18.31         9.81 o                         
  -8  -4   8         12.15          3.42         7.70 o                         
  -7  -4   8         54.73         33.95         8.24 o                         
  -6  -4   8        101.67        127.47        10.71 o                         
  -5  -4   8          0.09          7.68         7.38 o                         
  -4  -4   8        229.02        252.26         8.26 o                         
  -3  -4   8        207.48        226.81         9.37 o                         
  -2  -4   8         33.30         29.64         5.82 o                         
  -1  -4   8        188.37        197.12         8.28 o                         
   0  -4   8        379.13        355.60        10.21 o                         
   1  -4   8         58.12         49.44         8.40 o                         
   2  -4   8        219.30        240.81        21.71 o                         
   3  -4   8        507.37        464.28        10.34 o                         
   4  -4   8        173.81        156.84         7.65 o                         
   5  -4   8          9.11         18.24         6.17 o                         
   6  -4   8         22.50         31.86         7.95 o                         
   7  -4   8         22.05         21.10         9.35 o                         
   8  -4   8          2.29         -1.41         8.08 o                         
  -9  -3   8          0.18          7.94         7.90 o                         
  -8  -3   8          2.00          3.11         6.47 o                         
  -7  -3   8         50.68         31.87         7.50 o                         
  -6  -3   8        162.15        176.20        18.15 o                         
  -5  -3   8          0.45          2.94         7.40 o                         
  -4  -3   8        141.57        170.68         7.82 o                         
  -3  -3   8        299.12        301.80         9.49 o                         
  -2  -3   8         99.91         74.15        11.34 o                         
  -1  -3   8          0.85          6.11         6.33 o                         
   0  -3   8        147.83        144.49         7.55 o                         
   1  -3   8         81.83         66.40         6.35 o                         
   2  -3   8         94.54         88.53        11.20 o                         
   3  -3   8        865.15        820.79        27.47 o                         
   4  -3   8          9.69         27.88         6.84 o                         
   5  -3   8         85.56         98.47         8.79 o                         
   6  -3   8         77.68         84.55        11.86 o                         
   7  -3   8         18.74         30.50         9.73 o                         
   8  -3   8          8.27          7.43         7.23 o                         
  -9  -2   8          0.19          4.08        10.43 o                         
  -8  -2   8         15.32         21.00         6.97 o                         
  -7  -2   8         98.36         93.13         9.63 o                         
  -6  -2   8        163.18        180.94        35.25 o                         
  -5  -2   8          2.59          0.51         5.61 o                         
  -4  -2   8        161.56        211.28         9.96 o                         
  -3  -2   8         53.78         42.88         6.73 o                         
  -2  -2   8         18.74         14.61         6.38 o                         
  -1  -2   8        125.39        101.24         6.51 o                         
   0  -2   8        270.36        287.44         9.54 o                         
   1  -2   8         15.18         14.60         7.10 o                         
   2  -2   8        207.09        194.10         7.77 o                         
   3  -2   8         87.73         79.89        13.13 o                         
   4  -2   8         40.42         34.41         6.76 o                         
   5  -2   8         71.27         76.03         8.96 o                         
   6  -2   8        131.74        111.08         8.57 o                         
   7  -2   8         16.20         15.75         8.01 o                         
   8  -2   8          6.18          8.79         9.38 o                         
 -10  -1   8         10.02         12.52        10.52 o                         
  -9  -1   8         16.46         22.52         7.78 o                         
  -8  -1   8          8.69         11.73         7.87 o                         
  -7  -1   8        183.50        186.98        13.28 o                         
  -6  -1   8         72.90         84.10        18.85 o                         
  -5  -1   8         66.40         63.61        13.12 o                         
  -4  -1   8         22.21         17.54         5.43 o                         
  -3  -1   8        332.44        282.32         9.00 o                         
  -2  -1   8          0.57          8.59         6.70 o                         
  -1  -1   8        639.03        601.65        93.56 o                         
   0  -1   8        277.07        289.61        13.16 o                         
   1  -1   8         42.83         46.37         7.06 o                         
   2  -1   8          0.85          4.93         5.77 o                         
   3  -1   8         60.08         65.36         8.55 o                         
   4  -1   8        106.31         97.81        12.13 o                         
   5  -1   8          5.24          1.34         6.74 o                         
   6  -1   8         71.91         84.86         8.64 o                         
   7  -1   8         26.80         35.91         8.96 o                         
   8  -1   8          9.43         14.75         7.83 o                         
 -10   0   8         14.30         23.94        11.10 o                         
  -9   0   8         35.60         21.54        10.14 o                         
  -8   0   8         14.86         10.22         7.40 o                         
  -7   0   8         73.16         90.17         9.96 o                         
  -6   0   8          8.81         15.64         5.62 o                         
  -5   0   8          6.44          8.04         7.25 o                         
  -4   0   8        300.48        300.29        17.37 o                         
  -3   0   8        799.40        850.20        20.03 o                         
  -2   0   8          5.38          7.62         7.09 o                         
  -1   0   8        590.87        588.92        33.31 o                         
   0   0   8        811.91        835.23        10.38 o                         
   1   0   8         44.67         52.07        16.31 o                         
   2   0   8        458.79        466.02        44.18 o                         
   3   0   8         56.12         56.30         7.00 o                         
   4   0   8         51.98         75.28         7.05 o                         
   5   0   8         27.24         29.66         7.22 o                         
   6   0   8        110.81        105.91         7.80 o                         
   7   0   8         23.09         24.55         6.53 o                         
   8   0   8          8.22          4.62         7.65 o                         
 -10   1   8         23.24         22.54        10.62 o                         
  -9   1   8         38.73         28.16         7.23 o                         
  -8   1   8          4.55          2.21         6.63 o                         
  -7   1   8         77.84         84.11         7.83 o                         
  -6   1   8         86.67         89.78        10.44 o                         
  -5   1   8          8.71          9.37         6.53 o                         
  -4   1   8        136.09        124.39         7.37 o                         
  -3   1   8        575.93        589.55        12.36 o                         
  -2   1   8          7.73         19.08         6.09 o                         
  -1   1   8        426.48        427.96        25.51 o                         
   0   1   8        430.92        389.21         9.89 o                         
   1   1   8         34.67         27.49        12.13 o                         
   2   1   8        390.50        373.32         9.78 o                         
   3   1   8        931.26        941.55        17.42 o                         
   4   1   8          6.55          4.52         6.84 o                         
   5   1   8         22.51         23.20         7.24 o                         
   6   1   8        160.13        143.38         7.82 o                         
   7   1   8         25.91         24.69         6.62 o                         
   8   1   8          8.32          4.56         8.01 o                         
 -10   2   8         14.16         12.61         9.66 o                         
  -9   2   8         39.27         31.16         7.83 o                         
  -8   2   8          7.68         12.35         6.79 o                         
  -7   2   8        115.95        155.40         8.98 o                         
  -6   2   8         23.99         25.54         5.79 o                         
  -5   2   8          2.12         12.51         7.27 o                         
  -4   2   8        144.92        155.14         9.50 o                         
  -3   2   8        144.40        126.28        34.30 o                         
  -2   2   8          4.87          5.76         5.69 o                         
  -1   2   8        379.85        384.51        17.19 o                         
   0   2   8        245.97        246.16         7.76 o                         
   1   2   8          1.52          0.19         5.84 o                         
   2   2   8        190.28        224.08        15.42 o                         
   3   2   8        449.58        442.33        25.83 o                         
   4   2   8        175.76        176.71        15.45 o                         
   5   2   8        109.09        109.31        11.41 o                         
   6   2   8        126.54        131.22         9.48 o                         
   7   2   8          7.04          8.04         9.01 o                         
   8   2   8          6.63         18.55         6.69 o                         
 -10   3   8         12.09         13.52         9.98 o                         
  -9   3   8          1.49         21.27        13.20 o                         
  -8   3   8         17.04         20.76         7.49 o                         
  -7   3   8         43.98         53.51        15.35 o                         
  -6   3   8        163.72        149.63        13.28 o                         
  -5   3   8         41.86         64.95         6.60 o                         
  -4   3   8        436.75        465.87        19.32 o                         
  -3   3   8        105.82        103.94         9.50 o                         
  -2   3   8         61.18         48.19        10.44 o                         
  -1   3   8        170.27        140.71        22.34 o                         
   0   3   8         69.18        102.07         6.07 o                         
   1   3   8         39.73         44.25         6.89 o                         
   2   3   8         94.93        105.28         6.28 o                         
   3   3   8        118.78        109.26         6.61 o                         
   4   3   8          0.53         -0.67         6.60 o                         
   5   3   8         86.57         74.36         8.26 o                         
   6   3   8         56.19         61.99         9.11 o                         
   7   3   8         15.87         10.78        12.52 o                         
  -9   4   8          5.24          8.26        13.20 o                         
  -8   4   8          2.35         17.51        12.57 o                         
  -7   4   8        103.72        105.39        11.74 o                         
  -6   4   8         31.80         21.07         6.17 o                         
  -5   4   8         26.19         34.90         6.48 o                         
  -4   4   8        447.24        471.87        11.82 o                         
  -3   4   8        244.35        234.74        17.59 o                         
  -2   4   8         76.51         59.93         5.25 o                         
  -1   4   8        123.66        111.15         8.87 o                         
   0   4   8         90.07         92.86        24.15 o                         
   1   4   8         32.90         22.02         5.96 o                         
   2   4   8        224.34        230.43         9.56 o                         
   3   4   8         16.71         26.85         5.68 o                         
   4   4   8          1.28          9.47         5.89 o                         
   5   4   8         96.46         92.97         7.87 o                         
   6   4   8         41.36         42.51         9.21 o                         
   7   4   8          1.99         13.75         9.60 o                         
  -9   5   8          8.79         -1.77         8.71 o                         
  -8   5   8         12.98          3.31         9.21 o                         
  -7   5   8          4.42          2.38         6.61 o                         
  -6   5   8          2.76         -4.47         6.39 o                         
  -5   5   8         46.95         47.60        10.24 o                         
  -4   5   8        447.82        502.70        13.63 o                         
  -3   5   8        369.79        394.82        19.12 o                         
  -2   5   8         18.53         11.72         6.18 o                         
  -1   5   8        161.16        200.76         7.78 o                         
   0   5   8        238.74        206.16        11.16 o                         
   1   5   8         52.91         60.85         8.55 o                         
   2   5   8         18.40         22.66         6.77 o                         
   3   5   8          1.11          7.04         6.89 o                         
   4   5   8          0.81         10.22         6.21 o                         
   5   5   8         63.66         57.03         7.48 o                         
   6   5   8         35.19         23.13         8.64 o                         
  -9   6   8          0.41         -3.36         9.48 o                         
  -8   6   8          1.50         -2.90         9.48 o                         
  -7   6   8         59.27         70.94         9.18 o                         
  -6   6   8          0.39          6.13         6.76 o                         
  -5   6   8         78.72         93.61         9.61 o                         
  -4   6   8        393.97        505.50        24.20 o                         
  -3   6   8        377.97        438.18        27.44 o                         
  -2   6   8         27.20         21.05         5.13 o                         
  -1   6   8        118.76        135.74        13.14 o                         
   0   6   8          8.49         11.04         6.01 o                         
   1   6   8          6.52          7.65         5.52 o                         
   2   6   8        197.73        216.60        12.72 o                         
   3   6   8         66.50         62.46        12.29 o                         
   4   6   8          2.86          4.76         6.19 o                         
   5   6   8         32.04         27.64         9.44 o                         
  -8   7   8         24.83         26.45        10.48 o                         
  -7   7   8         92.62        110.19         9.65 o                         
  -6   7   8         14.91         20.77         9.17 o                         
  -5   7   8         16.74         25.39         9.23 o                         
  -4   7   8        108.13        146.86        14.79 o                         
  -3   7   8         27.47         27.69        11.65 o                         
  -2   7   8         28.11         30.71         7.52 o                         
  -1   7   8         17.93         13.52         4.97 o                         
   0   7   8         84.37         77.41        15.00 o                         
   1   7   8         21.31         22.15         8.34 o                         
   2   7   8        177.09        182.21         8.38 o                         
   3   7   8         70.80         79.10         7.52 o                         
   4   7   8          0.03          1.26         6.60 o                         
  -7   8   8         71.77         67.73        30.08 o                         
  -6   8   8         21.86         29.19        10.53 o                         
  -5   8   8         27.40         38.51         7.71 o                         
  -4   8   8         21.14         51.04        12.57 o                         
  -3   8   8          0.32          9.40         6.57 o                         
  -2   8   8          3.35          8.78         6.42 o                         
  -1   8   8        170.57        196.56         9.14 o                         
   0   8   8         23.88         33.36         6.09 o                         
   1   8   8          4.27          4.57         5.83 o                         
   2   8   8        100.67         95.89         6.32 o                         
   3   8   8         29.27         11.66         6.99 o                         
  -6   9   8         15.60         18.75        10.38 o                         
  -5   9   8         22.36         36.35         8.23 o                         
  -4   9   8         86.95        116.52        10.47 o                         
  -3   9   8          1.52          6.82         6.90 o                         
  -2   9   8          7.87         15.28         6.08 o                         
  -1   9   8          7.25          9.48         6.08 o                         
   0   9   8         32.05         35.79         6.72 o                         
   1   9   8          2.13          4.88         5.82 o                         
  -2  10   8          3.33          6.38         5.77 o                         
   0 -10   9          0.25         -1.43         6.82 o                         
   1 -10   9         29.67         33.63         7.98 o                         
  -3  -9   9         65.36         71.54        10.18 o                         
  -2  -9   9         58.84         57.02         7.98 o                         
  -1  -9   9          3.35          0.84         6.43 o                         
   0  -9   9          8.78          7.08         9.16 o                         
   1  -9   9          6.85          1.78         9.82 o                         
   2  -9   9          4.39         -2.93         9.03 o                         
   3  -9   9         29.36         30.76         6.89 o                         
   4  -9   9         15.40          4.82         5.82 o                         
  -5  -8   9         10.80         10.13         8.04 o                         
  -4  -8   9          2.07          2.47         7.81 o                         
  -3  -8   9         60.26         74.42         9.22 o                         
  -2  -8   9         91.77         65.50        13.29 o                         
  -1  -8   9         25.35         42.53         7.58 o                         
   0  -8   9          1.09         -3.51         7.40 o                         
   1  -8   9         16.24         22.29         7.42 o                         
   2  -8   9          0.00          4.65         6.51 o                         
   3  -8   9         31.90         21.23         7.58 o                         
   4  -8   9         43.93         41.79        14.69 o                         
   5  -8   9          7.70          4.63         6.75 o                         
  -6  -7   9         18.22         20.35         6.60 o                         
  -5  -7   9         18.12         21.96         6.40 o                         
  -4  -7   9          3.78         11.74         7.65 o                         
  -3  -7   9         72.03         77.98         9.53 o                         
  -2  -7   9          6.62         12.27         6.87 o                         
  -1  -7   9         18.08         17.92         7.23 o                         
   0  -7   9         34.76         50.98         7.57 o                         
   1  -7   9         55.40         53.51         9.06 o                         
   2  -7   9          3.47         -2.95         5.44 o                         
   3  -7   9        176.23        143.68        43.13 o                         
   4  -7   9         28.94         25.77         7.94 o                         
   5  -7   9          0.29         -3.91         9.41 o                         
   6  -7   9         15.77         15.18         9.71 o                         
  -7  -6   9         20.19         26.59         6.76 o                         
  -6  -6   9         20.76         19.90        11.70 o                         
  -5  -6   9         17.67         27.22         7.96 o                         
  -4  -6   9          1.15         -2.31         8.57 o                         
  -3  -6   9         37.75         32.37         7.07 o                         
  -2  -6   9         32.36         25.37         6.11 o                         
  -1  -6   9          0.39          9.32         5.57 o                         
   0  -6   9        163.37        157.23        13.38 o                         
   1  -6   9         89.90         71.01         6.80 o                         
   2  -6   9         12.55          5.87         8.58 o                         
   3  -6   9         98.60         77.26         7.30 o                         
   4  -6   9         13.41         23.65         7.02 o                         
   5  -6   9          2.47         -0.15         6.24 o                         
   6  -6   9         11.90         11.44         7.79 o                         
   7  -6   9         14.95         17.86         8.24 o                         
  -7  -5   9         38.21         34.00         7.12 o                         
  -6  -5   9         19.44         16.13         6.32 o                         
  -5  -5   9          3.98         11.86         6.05 o                         
  -4  -5   9          1.11         14.89         6.91 o                         
  -3  -5   9         51.93         47.99         7.01 o                         
  -2  -5   9          0.44          0.32         6.91 o                         
  -1  -5   9          2.75         10.47         7.08 o                         
   0  -5   9        356.72        361.21         7.98 o                         
   1  -5   9        171.64        166.52        18.49 o                         
   2  -5   9        175.46        161.97         7.86 o                         
   3  -5   9        189.31        200.13        13.38 o                         
   4  -5   9         27.44         30.84         8.69 o                         
   5  -5   9          1.51          9.55         5.71 o                         
   6  -5   9         19.29         10.90         7.91 o                         
   7  -5   9         12.04         16.39         7.23 o                         
  -8  -4   9         13.93         12.73         8.12 o                         
  -7  -4   9         44.82         39.98         6.83 o                         
  -6  -4   9         26.13         15.40         7.01 o                         
  -5  -4   9          4.07         14.40         6.85 o                         
  -4  -4   9         10.35          8.56         7.17 o                         
  -3  -4   9         82.28         78.70         6.40 o                         
  -2  -4   9         29.07         56.10         7.60 o                         
  -1  -4   9         75.36         82.67        10.71 o                         
   0  -4   9        141.63        126.84         8.79 o                         
   1  -4   9        100.35         92.32        14.27 o                         
   2  -4   9          2.40          4.40         7.03 o                         
   3  -4   9        237.13        238.11        20.03 o                         
   4  -4   9        122.15        103.32         6.88 o                         
   5  -4   9          3.56          7.81         6.53 o                         
   6  -4   9          9.65         16.06         7.39 o                         
   7  -4   9         15.08         18.57         8.12 o                         
  -9  -3   9         21.44          8.32         5.94 o                         
  -8  -3   9         17.52         10.07         7.20 o                         
  -7  -3   9         18.01         15.68         7.85 o                         
  -6  -3   9         28.79         31.68         9.28 o                         
  -5  -3   9         15.68         20.58        14.81 o                         
  -4  -3   9          1.61          5.86         6.68 o                         
  -3  -3   9        443.95        532.28        10.98 o                         
  -2  -3   9         47.09         61.54        10.30 o                         
  -1  -3   9         69.37         87.15         8.55 o                         
   0  -3   9        301.58        257.70        20.99 o                         
   1  -3   9         63.86         87.61         7.19 o                         
   2  -3   9         89.99        102.01         9.03 o                         
   3  -3   9         12.97         29.65         8.55 o                         
   4  -3   9        157.36        110.10         8.30 o                         
   5  -3   9         12.47         14.78         6.78 o                         
   6  -3   9         66.66         55.65         7.78 o                         
   7  -3   9         16.58         23.82        10.64 o                         
  -9  -2   9         13.21         10.21         8.10 o                         
  -8  -2   9          1.37          0.60         6.93 o                         
  -7  -2   9          6.13          8.23         5.24 o                         
  -6  -2   9         74.14         77.33         6.30 o                         
  -5  -2   9         47.76         61.65        12.38 o                         
  -4  -2   9        111.55        117.20        14.61 o                         
  -3  -2   9        312.36        382.19         8.99 o                         
  -2  -2   9         48.99         43.67         7.33 o                         
  -1  -2   9         48.22         47.50         7.16 o                         
   0  -2   9        380.49        374.97         8.22 o                         
   1  -2   9        410.34        405.29        10.12 o                         
   2  -2   9        151.18        166.64         9.40 o                         
   3  -2   9          7.12          8.58         6.65 o                         
   4  -2   9        115.69        139.03        11.43 o                         
   5  -2   9          3.94          4.04         5.74 o                         
   6  -2   9         78.11        101.24        11.98 o                         
   7  -2   9         51.53         54.69         8.46 o                         
   8  -2   9          0.01          3.69         6.85 o                         
  -9  -1   9         21.33         30.86         8.23 o                         
  -8  -1   9          1.76          3.14         6.81 o                         
  -7  -1   9          4.34          4.27         7.58 o                         
  -6  -1   9         49.53         50.76         6.01 o                         
  -5  -1   9          5.99          6.41         6.04 o                         
  -4  -1   9         19.07         31.92         8.20 o                         
  -3  -1   9        591.77        645.96        11.34 o                         
  -2  -1   9         32.07         14.82         6.44 o                         
  -1  -1   9        113.91        105.89        14.99 o                         
   0  -1   9        960.19        882.84        16.04 o                         
   1  -1   9        408.85        446.71         8.51 o                         
   2  -1   9         15.90         19.43         6.77 o                         
   3  -1   9         23.51         27.19         9.03 o                         
   4  -1   9         96.33        114.15         7.49 o                         
   5  -1   9         31.66         33.00         7.04 o                         
   6  -1   9        119.38        133.77         9.51 o                         
   7  -1   9         35.65         38.74         7.46 o                         
   8  -1   9          0.11          3.13         7.82 o                         
  -9   0   9         34.09         30.04         8.35 o                         
  -8   0   9          1.04          5.93         7.50 o                         
  -7   0   9          4.67          8.47         6.16 o                         
  -6   0   9          5.94          8.04         6.57 o                         
  -5   0   9          2.80          4.41         6.68 o                         
  -4   0   9        166.80        183.16         8.31 o                         
  -3   0   9        494.95        445.53        15.49 o                         
  -2   0   9         10.22          9.94         5.97 o                         
  -1   0   9        181.58        143.02         8.77 o                         
   0   0   9        338.43        353.27         8.82 o                         
   1   0   9        170.22        197.75         8.69 o                         
   2   0   9         27.25         32.52         6.00 o                         
   3   0   9         68.52         87.99         7.43 o                         
   4   0   9          1.52          7.45         5.93 o                         
   5   0   9         83.28         77.92         7.41 o                         
   6   0   9         63.20         74.47         7.48 o                         
   7   0   9         16.68         25.94         9.36 o                         
  -9   1   9         31.93         27.90         8.34 o                         
  -8   1   9          0.28          7.27         7.74 o                         
  -7   1   9         28.73         37.14         6.47 o                         
  -6   1   9         75.29         80.74         8.35 o                         
  -5   1   9         56.61         51.64         6.96 o                         
  -4   1   9        116.15        137.63         7.26 o                         
  -3   1   9        557.49        530.73        10.07 o                         
  -2   1   9         75.26         82.48         5.74 o                         
  -1   1   9        145.08        136.21         6.77 o                         
   0   1   9        310.23        338.40         8.58 o                         
   1   1   9          3.61          0.09         5.77 o                         
   2   1   9        115.64        115.45         6.87 o                         
   3   1   9        216.70        188.77        10.05 o                         
   4   1   9          2.96          1.94         7.39 o                         
   5   1   9         56.78         67.52         6.41 o                         
   6   1   9         51.53         45.18         8.92 o                         
   7   1   9         17.81         11.59         6.93 o                         
  -9   2   9         36.54         33.13         7.79 o                         
  -8   2   9          0.00          0.70         7.64 o                         
  -7   2   9         56.35         55.89         9.87 o                         
  -6   2   9         19.96         25.27        10.76 o                         
  -5   2   9         37.71         68.53         7.95 o                         
  -4   2   9        111.36        115.79         8.31 o                         
  -3   2   9        286.68        289.21        26.54 o                         
  -2   2   9         21.88         42.18         5.87 o                         
  -1   2   9         47.40         52.36         6.53 o                         
   0   2   9        119.36        140.57         7.58 o                         
   1   2   9         17.58         19.33         6.11 o                         
   2   2   9        104.48        105.83        14.18 o                         
   3   2   9        154.36        170.48        19.17 o                         
   4   2   9        134.77        140.68        14.45 o                         
   5   2   9          4.43          2.75         8.85 o                         
   6   2   9         64.57         46.52         7.88 o                         
   7   2   9          4.53          2.42         7.10 o                         
  -9   3   9         13.86         17.90         8.47 o                         
  -8   3   9          0.62          3.48         8.65 o                         
  -7   3   9         29.88         24.24         6.96 o                         
  -6   3   9        162.97        188.34         8.02 o                         
  -5   3   9         10.51          6.35         9.06 o                         
  -4   3   9        393.24        428.34        10.35 o                         
  -3   3   9        106.50        103.61        26.80 o                         
  -2   3   9          0.11         -1.89         5.20 o                         
  -1   3   9        127.50        136.61         9.32 o                         
   0   3   9         78.06         52.99         6.42 o                         
   1   3   9         15.83          6.33         5.85 o                         
   2   3   9         25.03         29.35         5.89 o                         
   3   3   9        274.38        265.48        15.26 o                         
   4   3   9         68.21         69.64        17.74 o                         
   5   3   9         55.25         35.87        16.08 o                         
   6   3   9         91.62         90.08         7.95 o                         
  -9   4   9         13.93         25.95        10.21 o                         
  -8   4   9          0.18          5.47         7.06 o                         
  -7   4   9        111.58        104.08        39.94 o                         
  -6   4   9        101.31        106.50        23.25 o                         
  -5   4   9         48.67         27.30         9.27 o                         
  -4   4   9        539.16        635.20        13.18 o                         
  -3   4   9        110.81        134.64        33.95 o                         
  -2   4   9          5.04         10.28         5.53 o                         
  -1   4   9        120.23        108.92        11.67 o                         
   0   4   9        115.19         96.08        22.33 o                         
   1   4   9         12.48         24.23         7.17 o                         
   2   4   9         64.92         61.94        11.48 o                         
   3   4   9        126.67        137.18         7.78 o                         
   4   4   9          4.98          3.56         7.03 o                         
   5   4   9         28.17         25.16         9.16 o                         
   6   4   9         80.33         76.07         7.40 o                         
  -9   5   9         19.99         37.83        10.07 o                         
  -8   5   9          5.24          8.53         7.89 o                         
  -7   5   9          2.86          2.64         7.48 o                         
  -6   5   9         41.49         52.07         7.90 o                         
  -5   5   9         42.57         27.86         7.40 o                         
  -4   5   9        313.25        329.22         9.98 o                         
  -3   5   9         51.17         68.63         7.73 o                         
  -2   5   9         12.13         17.17         6.00 o                         
  -1   5   9         50.75         31.30         9.28 o                         
   0   5   9        295.05        325.17        31.38 o                         
   1   5   9         20.79         34.59         5.92 o                         
   2   5   9         30.53         31.07         6.11 o                         
   3   5   9        162.49        171.84         8.31 o                         
   4   5   9          0.87         -4.35         6.30 o                         
   5   5   9         12.37         18.13        10.86 o                         
  -8   6   9          0.10          1.69         9.42 o                         
  -7   6   9         24.40         33.75         8.53 o                         
  -6   6   9          0.33         -0.35         9.51 o                         
  -5   6   9         14.61         25.69         7.39 o                         
  -4   6   9        152.35        163.81        21.18 o                         
  -3   6   9         11.47         13.15         6.68 o                         
  -2   6   9          2.23          6.47         5.34 o                         
  -1   6   9        121.21        126.48         6.69 o                         
   0   6   9         66.00         60.37         8.36 o                         
   1   6   9         23.13         11.38         5.59 o                         
   2   6   9         34.23         36.49         6.38 o                         
   3   6   9         48.38         49.24         7.56 o                         
   4   6   9          0.97          2.79         6.62 o                         
  -7   7   9         45.51         54.79         9.95 o                         
  -6   7   9          9.75         21.92        10.30 o                         
  -5   7   9         22.83         29.40         9.62 o                         
  -4   7   9         51.18         61.62         9.89 o                         
  -3   7   9          6.85         12.60         5.93 o                         
  -2   7   9          2.19          6.79         5.88 o                         
  -1   7   9         73.92         79.79         7.73 o                         
   0   7   9        181.34        207.00        19.27 o                         
   1   7   9          1.63         -2.68         5.97 o                         
   2   7   9         45.28         38.45         5.51 o                         
   3   7   9         36.67         37.21         7.92 o                         
  -6   8   9         53.97         65.27        10.89 o                         
  -5   8   9          8.67         16.55         9.34 o                         
  -4   8   9         12.49         25.63         9.86 o                         
  -3   8   9          7.63          0.70         6.80 o                         
  -2   8   9          2.98          2.92         5.88 o                         
  -1   8   9        163.27        163.40         7.44 o                         
   0   8   9         66.96         68.37        20.99 o                         
   1   8   9          1.97          1.34         8.47 o                         
   2   8   9         28.88         21.95         6.28 o                         
  -4   9   9         21.24         29.33         9.97 o                         
  -3   9   9         20.30         11.06         8.75 o                         
  -2   9   9          7.41          9.16         5.87 o                         
  -1   9   9          8.10          7.32         6.25 o                         
   0   9   9        106.78        115.24        16.37 o                         
  -2  -9  10          3.18         14.85         7.13 o                         
  -1  -9  10          2.82          0.05         9.89 o                         
   0  -9  10          6.90         10.50         8.18 o                         
   1  -9  10         11.28         16.33         7.79 o                         
   2  -9  10          5.72          1.85        12.72 o                         
  -4  -8  10          0.02         -2.80         9.90 o                         
  -3  -8  10         35.89         28.00        12.45 o                         
  -2  -8  10         48.61         46.31         9.66 o                         
  -1  -8  10          1.55         14.75         7.27 o                         
   0  -8  10         21.12          7.30         7.26 o                         
   1  -8  10         32.82         29.63         9.04 o                         
   2  -8  10          1.67          2.45         7.61 o                         
   3  -8  10         33.96         35.51         6.14 o                         
   4  -8  10          9.84         12.51         6.81 o                         
  -5  -7  10         16.06         23.58         7.44 o                         
  -4  -7  10          0.91          2.62         6.43 o                         
  -3  -7  10         15.95         23.80         7.48 o                         
  -2  -7  10         38.57         29.33         6.74 o                         
  -1  -7  10         12.46         15.62        10.77 o                         
   0  -7  10         42.62         43.08         6.72 o                         
   1  -7  10         49.67         51.80         7.83 o                         
   2  -7  10          8.19          5.27         6.70 o                         
   3  -7  10          3.94          6.23         7.47 o                         
   4  -7  10         15.91         24.41        14.45 o                         
   5  -7  10         10.75          8.03         7.64 o                         
  -6  -6  10         10.31         14.75         8.14 o                         
  -5  -6  10         22.47         16.29         7.59 o                         
  -4  -6  10          2.76          3.10         6.30 o                         
  -3  -6  10         41.31         46.91         7.58 o                         
  -2  -6  10         16.75         16.13         7.55 o                         
  -1  -6  10          0.67          0.50         7.58 o                         
   0  -6  10         49.41         57.34         7.31 o                         
   1  -6  10        255.66        304.16         9.98 o                         
   2  -6  10         38.97         24.95         7.54 o                         
   3  -6  10         19.49         20.98         7.45 o                         
   4  -6  10          6.41          7.66         7.54 o                         
   5  -6  10          6.17         19.67         9.00 o                         
   6  -6  10          4.99          5.17         8.04 o                         
  -7  -5  10          4.37          4.90         8.00 o                         
  -6  -5  10         24.34         34.67         7.56 o                         
  -5  -5  10         47.77         37.42         9.21 o                         
  -4  -5  10          0.01         -0.11         7.20 o                         
  -3  -5  10         59.28         61.73         7.43 o                         
  -2  -5  10         20.66         12.73         7.13 o                         
  -1  -5  10          6.41         11.18         6.96 o                         
   0  -5  10         33.21         33.99         7.23 o                         
   1  -5  10        211.62        237.00        17.17 o                         
   2  -5  10        114.11        105.48         7.63 o                         
   3  -5  10         30.99         28.26         6.64 o                         
   4  -5  10         26.79         29.31         7.36 o                         
   5  -5  10          0.41          1.46         7.29 o                         
   6  -5  10          7.04         13.21         8.27 o                         
  -7  -4  10          3.28          9.01         6.33 o                         
  -6  -4  10         28.71         28.49        12.97 o                         
  -5  -4  10         24.66         25.56         8.98 o                         
  -4  -4  10          0.16          2.63         8.18 o                         
  -3  -4  10          1.41         10.28         6.19 o                         
  -2  -4  10         31.17         22.09         8.53 o                         
  -1  -4  10          0.67          1.84         6.09 o                         
   0  -4  10        211.92        213.68        11.36 o                         
   1  -4  10        202.77        191.59        15.31 o                         
   2  -4  10         56.37         62.79         7.28 o                         
   3  -4  10         83.39         77.09        10.16 o                         
   4  -4  10         34.77         38.68         6.56 o                         
   5  -4  10          1.92          3.85         6.84 o                         
   6  -4  10         28.08         20.42         6.84 o                         
   7  -4  10         15.52          8.97         7.20 o                         
  -8  -3  10         14.00         12.20         6.56 o                         
  -7  -3  10          2.11          9.82         6.67 o                         
  -6  -3  10         41.60         46.38        10.03 o                         
  -5  -3  10         12.40         18.47         5.97 o                         
  -4  -3  10          2.47          8.76         6.74 o                         
  -3  -3  10         66.63         49.60         7.00 o                         
  -2  -3  10         35.40         42.86         8.42 o                         
  -1  -3  10          5.87          1.44         8.37 o                         
   0  -3  10        117.76        127.88        14.33 o                         
   1  -3  10        206.70        165.39        10.52 o                         
   2  -3  10          4.19          8.11         6.11 o                         
   3  -3  10        103.75        110.10         8.44 o                         
   4  -3  10         89.44         78.92         6.19 o                         
   5  -3  10          2.50         -3.88         6.37 o                         
   6  -3  10         24.56         12.20         7.89 o                         
   7  -3  10         26.62         26.11         7.08 o                         
  -8  -2  10          9.93          9.23         7.25 o                         
  -7  -2  10          2.94         -0.20         7.74 o                         
  -6  -2  10         27.04         27.59         6.72 o                         
  -5  -2  10         20.51         27.59         8.55 o                         
  -4  -2  10          3.24          4.97         6.62 o                         
  -3  -2  10        100.24        100.27         6.43 o                         
  -2  -2  10        169.87        176.28         7.91 o                         
  -1  -2  10         15.30         25.32         5.95 o                         
   0  -2  10        151.64        126.30        11.49 o                         
   1  -2  10          6.28          5.93         6.98 o                         
   2  -2  10         25.98         14.14         8.61 o                         
   3  -2  10         13.46         13.60         6.82 o                         
   4  -2  10         88.80         86.56         6.65 o                         
   5  -2  10          0.03          3.69         6.33 o                         
   6  -2  10         21.95         26.47         7.85 o                         
   7  -2  10          8.59         14.24        12.02 o                         
  -9  -1  10         17.73         25.03         7.62 o                         
  -8  -1  10          2.43          4.68         5.96 o                         
  -7  -1  10          9.27          7.76         5.99 o                         
  -6  -1  10         30.31         26.93         7.67 o                         
  -5  -1  10         25.86         28.90         6.95 o                         
  -4  -1  10          0.30         -0.86         6.84 o                         
  -3  -1  10        382.92        401.55        12.07 o                         
  -2  -1  10         64.33         62.47         6.14 o                         
  -1  -1  10         65.00         74.24         6.51 o                         
   0  -1  10        275.33        255.17        20.42 o                         
   1  -1  10        145.02        110.92        12.68 o                         
   2  -1  10        117.20        107.46         7.41 o                         
   3  -1  10          2.18         13.95         8.37 o                         
   4  -1  10         11.92         17.55         6.08 o                         
   5  -1  10          8.74          9.09        10.86 o                         
   6  -1  10         34.29         27.08         7.35 o                         
   7  -1  10         13.38         18.10         7.91 o                         
  -9   0  10         21.49         22.59         8.77 o                         
  -8   0  10          3.94         -1.14         6.88 o                         
  -7   0  10          2.31          7.11         7.60 o                         
  -6   0  10         20.15         20.52         7.56 o                         
  -5   0  10        136.18        121.40         8.35 o                         
  -4   0  10         27.28         31.08         7.09 o                         
  -3   0  10        427.31        497.58        10.71 o                         
  -2   0  10        101.65         80.44         8.72 o                         
  -1   0  10         17.98         23.99         5.82 o                         
   0   0  10        478.77        436.31        61.95 o                         
   1   0  10        475.39        521.15        12.45 o                         
   2   0  10          0.83          6.96         6.83 o                         
   3   0  10         24.71         18.90        14.06 o                         
   4   0  10        168.77        135.70         9.17 o                         
   5   0  10          0.56          4.13         6.35 o                         
   6   0  10         48.85         52.81         7.63 o                         
   7   0  10          8.47         20.94         7.94 o                         
  -9   1  10         20.46         13.25         7.40 o                         
  -8   1  10          2.85          2.79         9.58 o                         
  -7   1  10          6.71          6.94         7.78 o                         
  -6   1  10         28.95         17.24         9.10 o                         
  -5   1  10          5.44          4.66         7.43 o                         
  -4   1  10         15.51         16.46         6.91 o                         
  -3   1  10        161.69        184.67         7.16 o                         
  -2   1  10         44.81         25.19         6.20 o                         
  -1   1  10          4.02          3.72         6.35 o                         
   0   1  10        143.76        121.46         7.93 o                         
   1   1  10        153.14        201.48         8.04 o                         
   2   1  10         19.96         21.24         7.01 o                         
   3   1  10         97.41         90.17         7.16 o                         
   4   1  10        109.54        130.38        16.76 o                         
   5   1  10          0.98          8.26         7.35 o                         
   6   1  10         25.65         28.47         7.41 o                         
  -9   2  10         18.93         12.83         9.65 o                         
  -8   2  10          2.65         -0.37         7.96 o                         
  -7   2  10         24.04         22.40        14.86 o                         
  -6   2  10         59.01         64.87         6.97 o                         
  -5   2  10         28.19         38.35         6.62 o                         
  -4   2  10        118.84        144.16         7.57 o                         
  -3   2  10         94.26         91.03         6.41 o                         
  -2   2  10          9.66          3.82         6.89 o                         
  -1   2  10         45.33         30.66         6.04 o                         
   0   2  10        109.92         87.78        18.24 o                         
   1   2  10         39.35         60.41         8.61 o                         
   2   2  10          9.77         12.61         8.42 o                         
   3   2  10        230.10        213.38         7.23 o                         
   4   2  10         67.74         63.22        19.44 o                         
   5   2  10          0.83          2.24         6.21 o                         
   6   2  10         14.69         12.41         7.47 o                         
  -9   3  10         10.46         11.17         7.82 o                         
  -8   3  10          1.80          1.21         7.25 o                         
  -7   3  10          7.53         11.02         7.17 o                         
  -6   3  10        194.09        218.22        12.75 o                         
  -5   3  10         22.27         44.45         7.70 o                         
  -4   3  10        135.58        151.86        10.32 o                         
  -3   3  10         50.65         48.47        14.08 o                         
  -2   3  10         33.38         35.89         6.29 o                         
  -1   3  10         16.14         25.11         5.47 o                         
   0   3  10        144.38        147.69        33.15 o                         
   1   3  10          0.79         11.28         7.69 o                         
   2   3  10          5.91         16.92         7.25 o                         
   3   3  10        109.93         84.52         8.03 o                         
   4   3  10         17.84         36.61         8.88 o                         
   5   3  10          0.27          1.16         7.33 o                         
   6   3  10         14.10         16.19         7.95 o                         
  -8   4  10          2.75          2.25         7.17 o                         
  -7   4  10         56.60         68.11         8.58 o                         
  -6   4  10         94.93         94.46         8.66 o                         
  -5   4  10         54.26         64.58        10.39 o                         
  -4   4  10         82.92         87.00         6.78 o                         
  -3   4  10         81.14         79.71         6.83 o                         
  -2   4  10         54.79         57.90         6.69 o                         
  -1   4  10         19.50         14.46         6.21 o                         
   0   4  10         57.56         35.17        16.13 o                         
   1   4  10          0.64         -1.28         6.75 o                         
   2   4  10         17.89         21.19         7.38 o                         
   3   4  10         98.73         90.57         7.98 o                         
   4   4  10         22.86         27.65         6.68 o                         
   5   4  10          4.47          7.42         6.74 o                         
  -8   5  10         10.35         12.52         9.32 o                         
  -7   5  10         19.19         18.37        13.09 o                         
  -6   5  10        141.57        170.08        13.56 o                         
  -5   5  10         77.77         81.11        10.00 o                         
  -4   5  10         65.32         89.14         9.82 o                         
  -3   5  10         52.82         51.79         7.62 o                         
  -2   5  10         14.15         13.61         5.75 o                         
  -1   5  10         35.17         40.23         6.24 o                         
   0   5  10        156.71        124.93         8.99 o                         
   1   5  10          0.97          0.23         5.71 o                         
   2   5  10          5.35          5.15         6.27 o                         
   3   5  10         79.30         57.31         9.61 o                         
   4   5  10         34.22         33.75         6.85 o                         
  -7   6  10         25.45         35.16        10.52 o                         
  -6   6  10         36.50         58.88        10.16 o                         
  -5   6  10          3.85          6.96         8.05 o                         
  -4   6  10         20.64         14.54         7.56 o                         
  -3   6  10         22.08         31.05         6.77 o                         
  -2   6  10          1.37         11.51         6.27 o                         
  -1   6  10         52.18         49.29         5.55 o                         
   0   6  10        145.60        114.84         6.47 o                         
   1   6  10         86.19         90.48         7.41 o                         
   2   6  10         19.98         21.74         7.49 o                         
   3   6  10         53.74         43.79        11.41 o                         
  -6   7  10         10.70         22.91        10.49 o                         
  -5   7  10          1.58          4.53         9.97 o                         
  -4   7  10         11.83         11.51         7.85 o                         
  -3   7  10         30.09         24.50        13.36 o                         
  -2   7  10          0.68          4.52         5.44 o                         
  -1   7  10         29.67         21.77         5.97 o                         
   0   7  10        181.19        176.30         7.40 o                         
   1   7  10          5.96          8.48         9.66 o                         
   2   7  10         15.01         14.38         5.77 o                         
  -5   8  10          2.12          2.46         9.90 o                         
  -4   8  10          2.14          4.94        10.36 o                         
  -3   8  10         13.94         17.02         6.33 o                         
  -2   8  10          2.90          1.54         7.01 o                         
  -1   8  10         41.25         48.37         6.31 o                         
   0   8  10         54.12         47.08         6.30 o                         
  -2  -8  11          4.72         19.71         7.95 o                         
  -1  -8  11          0.47          4.54         6.93 o                         
   0  -8  11          3.90          4.73         6.81 o                         
   1  -8  11         35.12         26.02         8.24 o                         
   2  -8  11         10.03         15.92         6.82 o                         
  -4  -7  11          0.12         -2.22        14.15 o                         
  -3  -7  11          1.36          2.65         7.54 o                         
  -2  -7  11         31.00         33.16         9.62 o                         
  -1  -7  11          7.05          3.52         6.19 o                         
   0  -7  11         13.04         14.00         6.80 o                         
   1  -7  11         83.13         68.99        11.18 o                         
   2  -7  11          0.48         10.49         8.64 o                         
   3  -7  11          2.81          3.40         5.86 o                         
   4  -7  11         10.53          4.01         7.49 o                         
  -5  -6  11          7.39         12.02         9.07 o                         
  -4  -6  11          0.05         -2.86         9.96 o                         
  -3  -6  11          1.22          6.74         7.33 o                         
  -2  -6  11         51.47         52.80         8.05 o                         
  -1  -6  11          6.37         -2.00         7.58 o                         
   0  -6  11         42.36         47.17        11.61 o                         
   1  -6  11         59.69         55.51         9.37 o                         
   2  -6  11          3.31         11.98         6.32 o                         
   3  -6  11          1.44          3.24         6.24 o                         
   4  -6  11          5.44         12.57         7.48 o                         
   5  -6  11          5.58          6.93         7.85 o                         
  -6  -5  11          8.13          7.37         6.82 o                         
  -5  -5  11         15.99          9.00         6.66 o                         
  -4  -5  11          0.46          3.27         7.30 o                         
  -3  -5  11         24.64         19.90         7.42 o                         
  -2  -5  11         52.69         65.78         7.69 o                         
  -1  -5  11          6.55          7.13         8.35 o                         
   0  -5  11         84.32         68.57         7.74 o                         
   1  -5  11        119.47        100.79        11.34 o                         
   2  -5  11          5.15          8.28         8.14 o                         
   3  -5  11          1.57          6.08         9.16 o                         
   4  -5  11         16.30         24.34        10.89 o                         
   5  -5  11          6.05          7.38         9.16 o                         
  -7  -4  11          0.02         -0.18         9.88 o                         
  -6  -4  11         16.00         13.97        13.25 o                         
  -5  -4  11         64.15         55.60         8.81 o                         
  -4  -4  11          7.43         12.63         6.35 o                         
  -3  -4  11         51.68         48.16         6.43 o                         
  -2  -4  11         71.80         73.22        13.06 o                         
  -1  -4  11          1.62          1.21         5.98 o                         
   0  -4  11         23.99         11.73         8.68 o                         
   1  -4  11         27.58         35.65         7.24 o                         
   2  -4  11        133.00        133.23         8.10 o                         
   3  -4  11         13.73         11.27        11.95 o                         
   4  -4  11         49.15         58.39        13.93 o                         
   5  -4  11         12.14         19.12         9.11 o                         
   6  -4  11          0.03          2.52         9.39 o                         
  -7  -3  11          0.25          1.50         6.82 o                         
  -6  -3  11          9.57         12.01         9.38 o                         
  -5  -3  11         68.98         74.19         7.96 o                         
  -4  -3  11          2.67         -3.00         6.63 o                         
  -3  -3  11         40.47         47.34         7.32 o                         
  -2  -3  11         73.51         60.04         7.30 o                         
  -1  -3  11         23.02          6.91         8.59 o                         
   0  -3  11         85.73         80.94        11.29 o                         
   1  -3  11          8.70         17.42         8.37 o                         
   2  -3  11         27.47         20.18         6.43 o                         
   3  -3  11          9.64         10.23         7.15 o                         
   4  -3  11         89.07         62.34         6.87 o                         
   5  -3  11         22.39         18.30        12.79 o                         
   6  -3  11          6.75          7.49         9.48 o                         
  -8  -2  11          4.74          7.92         6.59 o                         
  -7  -2  11          0.01          4.77         8.85 o                         
  -6  -2  11         16.99         19.17         8.35 o                         
  -5  -2  11         69.36         68.71         8.57 o                         
  -4  -2  11         20.54         30.34         7.36 o                         
  -3  -2  11         65.94         59.86         7.36 o                         
  -2  -2  11        104.45         90.65         9.19 o                         
  -1  -2  11        103.57         99.16         7.68 o                         
   0  -2  11         37.07         37.48         5.71 o                         
   1  -2  11          4.41         14.88         8.22 o                         
   2  -2  11         13.74          8.66         6.99 o                         
   3  -2  11         49.32         46.34         6.46 o                         
   4  -2  11         65.49         93.50        11.57 o                         
   5  -2  11         17.88         24.46         7.60 o                         
   6  -2  11         13.25         16.64         6.54 o                         
  -8  -1  11          1.04          3.42         7.02 o                         
  -7  -1  11          2.53         10.90         6.71 o                         
  -6  -1  11         31.68         39.80         9.41 o                         
  -5  -1  11         90.11         84.40         8.42 o                         
  -4  -1  11          2.56          6.11         8.43 o                         
  -3  -1  11         86.42         93.32         8.99 o                         
  -2  -1  11        168.79        163.26        15.99 o                         
  -1  -1  11         21.38         36.33         5.55 o                         
   0  -1  11         33.43         34.56         6.37 o                         
   1  -1  11          7.78         11.25         5.88 o                         
   2  -1  11          0.55          8.58         7.01 o                         
   3  -1  11         90.12         98.00        13.06 o                         
   4  -1  11         74.68         76.61         6.96 o                         
   5  -1  11          0.73          8.73         9.03 o                         
   6  -1  11          3.54          3.65         6.70 o                         
  -8   0  11          2.06          7.68         8.37 o                         
  -7   0  11          8.31          6.46         8.13 o                         
  -6   0  11         58.14         61.94         7.96 o                         
  -5   0  11         79.68         63.04         8.49 o                         
  -4   0  11          0.36         -2.27         6.95 o                         
  -3   0  11         42.27         32.84         7.08 o                         
  -2   0  11         76.17         76.20         7.32 o                         
  -1   0  11          0.20          1.80         6.21 o                         
   0   0  11        163.91        163.94        38.88 o                         
   1   0  11         55.51         51.52         7.22 o                         
   2   0  11         16.84         21.80         7.44 o                         
   3   0  11         87.34         73.32         9.44 o                         
   4   0  11         40.93         37.87         6.73 o                         
   5   0  11         12.53         10.00         9.17 o                         
   6   0  11          5.33         11.50        10.05 o                         
  -8   1  11          6.00          5.35         6.47 o                         
  -7   1  11          3.23          8.68         6.60 o                         
  -6   1  11         68.25         85.11         7.57 o                         
  -5   1  11         29.53         25.58         9.09 o                         
  -4   1  11          3.17          1.32         9.12 o                         
  -3   1  11         51.06         39.51         8.56 o                         
  -2   1  11         72.34         67.83         6.46 o                         
  -1   1  11         15.74         11.61         5.78 o                         
   0   1  11         78.41         92.48         6.00 o                         
   1   1  11        217.01        178.56        10.77 o                         
   2   1  11         24.14         22.44         6.28 o                         
   3   1  11         68.09         72.88        18.73 o                         
   4   1  11         86.45         75.29        10.05 o                         
   5   1  11          6.41         15.09         6.35 o                         
  -8   2  11          8.14         15.67         7.27 o                         
  -7   2  11          0.80          4.30         6.18 o                         
  -6   2  11         81.56        109.61         8.74 o                         
  -5   2  11         27.26         30.32         9.75 o                         
  -4   2  11          2.13         -4.91         7.82 o                         
  -3   2  11         78.92         79.95        19.83 o                         
  -2   2  11         16.20         26.04         9.61 o                         
  -1   2  11         12.67         13.68         6.43 o                         
   0   2  11         20.43         20.70         5.10 o                         
   1   2  11         82.24         87.01         7.63 o                         
   2   2  11         10.10         21.46        11.57 o                         
   3   2  11         55.91         56.88        11.68 o                         
   4   2  11        120.68        107.84        17.31 o                         
   5   2  11          2.43         -1.20         6.94 o                         
  -8   3  11         12.24         21.06         7.61 o                         
  -7   3  11          0.13          1.47         9.58 o                         
  -6   3  11        176.76        161.96         9.63 o                         
  -5   3  11          9.93         10.75         7.96 o                         
  -4   3  11         11.42          9.26         9.24 o                         
  -3   3  11         68.12         88.13        30.46 o                         
  -2   3  11         53.43         62.15         7.61 o                         
  -1   3  11          5.50         10.01         6.34 o                         
   0   3  11         31.33         27.88         7.24 o                         
   1   3  11         87.13         97.96         6.67 o                         
   2   3  11          0.15         -7.41         8.90 o                         
   3   3  11        110.04         95.82        12.34 o                         
   4   3  11         91.36         98.25        28.56 o                         
   5   3  11          0.01          3.76         8.02 o                         
  -7   4  11          1.00          9.13        10.40 o                         
  -6   4  11         85.79         74.34        10.23 o                         
  -5   4  11         15.86         28.95         7.59 o                         
  -4   4  11          0.78          9.80         8.77 o                         
  -3   4  11         82.04        104.46        11.48 o                         
  -2   4  11         79.97         75.75         6.19 o                         
  -1   4  11          4.99          3.31         4.75 o                         
   0   4  11         43.95         46.18         6.45 o                         
   1   4  11         52.80         53.89         6.66 o                         
   2   4  11         13.93         14.37         6.40 o                         
   3   4  11         33.14         33.38         7.72 o                         
   4   4  11         17.39         31.26         9.85 o                         
  -7   5  11          7.72         22.96        10.51 o                         
  -6   5  11         79.11         83.99        10.36 o                         
  -5   5  11         11.18         28.92         9.86 o                         
  -4   5  11          4.67          0.91         9.32 o                         
  -3   5  11         35.77         40.05         7.34 o                         
  -2   5  11         38.26         41.89         6.17 o                         
  -1   5  11          0.07          7.65         6.47 o                         
   0   5  11         54.43         63.95         5.51 o                         
   1   5  11         24.66         23.35         6.20 o                         
   2   5  11          5.28          3.46        10.07 o                         
   3   5  11         10.35         13.91         6.85 o                         
  -6   6  11         29.40         34.04        10.31 o                         
  -5   6  11          0.86          4.50         7.20 o                         
  -4   6  11          1.40          7.22         9.83 o                         
  -3   6  11         48.25         45.67         7.85 o                         
  -2   6  11         22.32         32.88         6.09 o                         
  -1   6  11         23.02         16.20         6.57 o                         
   0   6  11         71.73         66.50        15.47 o                         
   1   6  11         31.07         24.94         8.97 o                         
   2   6  11          0.59          0.91         7.02 o                         
  -5   7  11          2.43          6.43         8.30 o                         
  -4   7  11         10.79         16.58         8.16 o                         
  -3   7  11         61.09         55.48         6.82 o                         
  -2   7  11         35.10         48.32         6.33 o                         
  -1   7  11         11.54         12.13         5.93 o                         
   0   7  11         69.02         68.74        12.63 o                         
  -2  -7  12         18.96         30.54         9.95 o                         
  -1  -7  12         26.47         22.50         7.01 o                         
   0  -7  12          2.33          8.50         6.70 o                         
   1  -7  12         11.29         15.54        14.31 o                         
   2  -7  12          5.42          7.91         6.82 o                         
  -4  -6  12          1.51          8.19         6.93 o                         
  -3  -6  12          2.33          7.25         8.11 o                         
  -2  -6  12         17.52         19.83         8.26 o                         
  -1  -6  12         41.27         22.79         7.61 o                         
   0  -6  12          0.03          8.82         7.50 o                         
   1  -6  12         19.99         23.67         6.80 o                         
   2  -6  12          2.60          7.72         6.14 o                         
   3  -6  12          1.22          3.06         6.82 o                         
  -5  -5  12          8.68         21.27         9.49 o                         
  -4  -5  12          0.74          2.66         7.14 o                         
  -3  -5  12          2.55          7.74         6.56 o                         
  -2  -5  12         37.53         33.07         6.46 o                         
  -1  -5  12         30.50         29.78         6.60 o                         
   0  -5  12         11.63         13.91         6.59 o                         
   1  -5  12         48.01         39.02         7.37 o                         
   2  -5  12         13.81         12.55         7.47 o                         
   3  -5  12          3.19         12.19        15.79 o                         
   4  -5  12         21.92         16.36         6.98 o                         
  -6  -4  12          4.04         11.57        10.57 o                         
  -5  -4  12         10.41          5.15         8.71 o                         
  -4  -4  12          1.62          8.31        14.58 o                         
  -3  -4  12          2.77          7.99        10.46 o                         
  -2  -4  12         48.91         39.01         6.58 o                         
  -1  -4  12         46.45         52.09         9.50 o                         
   0  -4  12         55.17         46.24         7.81 o                         
   1  -4  12         20.92         15.25         6.69 o                         
   2  -4  12         29.59         20.32         7.78 o                         
   3  -4  12          1.02         -0.95         6.30 o                         
   4  -4  12         31.12         37.53         9.45 o                         
  -6  -3  12          8.45         10.46         6.96 o                         
  -5  -3  12         31.40         32.63         6.86 o                         
  -4  -3  12          0.83         -1.93         8.51 o                         
  -3  -3  12         20.00         16.25         7.69 o                         
  -2  -3  12         67.69         68.10         7.87 o                         
  -1  -3  12          2.71          6.19         7.27 o                         
   0  -3  12         21.45         22.34         5.78 o                         
   1  -3  12          0.46         -4.00         7.37 o                         
   2  -3  12         28.85         37.08         7.55 o                         
   3  -3  12          1.44         10.96         7.24 o                         
   4  -3  12         23.26         26.67         9.30 o                         
   5  -3  12          6.35          5.08         8.21 o                         
  -7  -2  12          3.08         13.31        10.08 o                         
  -6  -2  12          8.20          4.77         7.88 o                         
  -5  -2  12         50.59         56.16         8.18 o                         
  -4  -2  12          5.53         -2.84         8.18 o                         
  -3  -2  12         61.38         72.85        10.73 o                         
  -2  -2  12        201.46        230.14        22.77 o                         
  -1  -2  12         25.44         12.47         7.31 o                         
   0  -2  12         54.71         44.09         5.75 o                         
   1  -2  12          5.87         15.81         6.30 o                         
   2  -2  12         24.65         36.50         7.62 o                         
   3  -2  12          3.69         14.16        10.68 o                         
   4  -2  12         40.50         46.79         6.70 o                         
   5  -2  12          6.51         -2.32         9.32 o                         
  -7  -1  12          1.80          4.96        10.15 o                         
  -6  -1  12          8.28         12.93         9.93 o                         
  -5  -1  12         71.51         70.85         9.86 o                         
  -4  -1  12          3.29         13.67         7.33 o                         
  -3  -1  12         41.88         41.14         6.21 o                         
  -2  -1  12        162.85        187.17        21.21 o                         
  -1  -1  12        104.56         96.07         7.37 o                         
   0  -1  12          0.80          8.02         6.35 o                         
   1  -1  12         15.34         22.02         7.46 o                         
   2  -1  12         12.55         18.15         6.53 o                         
   3  -1  12          3.98          6.96         8.95 o                         
   4  -1  12         63.77         65.62         9.57 o                         
   5  -1  12         10.34         16.31         9.92 o                         
  -7   0  12          0.09          7.41         8.69 o                         
  -6   0  12         27.14         45.47         7.33 o                         
  -5   0  12         52.35         56.94         7.90 o                         
  -4   0  12          2.13          2.20         7.52 o                         
  -3   0  12         22.85         28.75         7.46 o                         
  -2   0  12         40.48         31.80        14.72 o                         
  -1   0  12         35.53         28.66         5.90 o                         
   0   0  12          0.19          7.61         7.44 o                         
   1   0  12         47.87         75.99         9.57 o                         
   2   0  12         47.58         53.72         7.58 o                         
   3   0  12         21.93         27.21         7.55 o                         
   4   0  12         64.40         64.83         7.93 o                         
   5   0  12          1.77         12.06         7.04 o                         
  -7   1  12          0.42          8.18         8.77 o                         
  -6   1  12         43.02         56.82        10.01 o                         
  -5   1  12         25.20         34.45        12.61 o                         
  -4   1  12          1.57         17.94         8.10 o                         
  -3   1  12         12.19         27.18         8.58 o                         
  -2   1  12         41.57         36.73         6.59 o                         
  -1   1  12          0.22          7.03         7.06 o                         
   0   1  12         16.97         18.43         6.44 o                         
   1   1  12        153.30        172.74         7.44 o                         
   2   1  12         13.17         15.21         9.98 o                         
   3   1  12          4.16          6.03         9.03 o                         
   4   1  12         24.43         34.58         7.79 o                         
  -7   2  12          0.94          7.88         9.72 o                         
  -6   2  12         61.94         83.97        10.36 o                         
  -5   2  12         13.64         14.26         8.15 o                         
  -4   2  12          1.33          0.53         7.01 o                         
  -3   2  12         25.40         21.77         9.02 o                         
  -2   2  12         27.94         19.50         5.72 o                         
  -1   2  12          0.13          7.45         5.04 o                         
   0   2  12         19.46         24.65         7.92 o                         
   1   2  12        103.09         86.97         8.74 o                         
   2   2  12          2.72          8.95         9.02 o                         
   3   2  12         16.65         14.00         9.17 o                         
   4   2  12         18.62         10.16         9.74 o                         
  -7   3  12          1.13          1.65        10.05 o                         
  -6   3  12         59.09         74.15         8.49 o                         
  -5   3  12          9.02          9.24         7.86 o                         
  -4   3  12          1.71         -0.19         9.88 o                         
  -3   3  12         19.38         20.34         7.13 o                         
  -2   3  12         60.76         49.41         6.82 o                         
  -1   3  12          6.32         10.09         6.43 o                         
   0   3  12         19.06         19.31         6.08 o                         
   1   3  12         49.21         42.06        10.21 o                         
   2   3  12          0.21         -3.36         8.10 o                         
   3   3  12         18.23          8.35         8.02 o                         
  -6   4  12         27.98         39.77         9.85 o                         
  -5   4  12         10.94         17.72         9.93 o                         
  -4   4  12          1.78          3.78         7.54 o                         
  -3   4  12         54.82         41.34        20.89 o                         
  -2   4  12         61.63         65.65        17.94 o                         
  -1   4  12          0.65          4.94         7.57 o                         
   0   4  12         25.24         29.52         5.70 o                         
   1   4  12         56.78         45.17         5.56 o                         
   2   4  12          9.53         11.62         8.01 o                         
   3   4  12         13.58         21.11         9.69 o                         
  -5   5  12          9.94         10.40         6.69 o                         
  -4   5  12          2.99         -1.11         9.74 o                         
  -3   5  12         34.49         33.73         8.18 o                         
  -2   5  12         76.81         80.16        10.19 o                         
  -1   5  12          2.99          2.28         5.82 o                         
   0   5  12         21.46         14.23         7.11 o                         
   1   5  12         45.64         41.61         7.14 o                         
  -4   6  12          0.19          2.48         9.88 o                         
  -3   6  12         37.68         40.70         5.95 o                         
  -2   6  12         54.40         54.10         7.01 o                         
  -1   6  12          0.30          6.15         5.88 o                         
   0   6  12         39.36         22.52         9.98 o                         
  -1  -6  13         32.93         21.87         8.24 o                         
   0  -6  13          3.24         11.98         7.93 o                         
  -3  -5  13          0.06          3.30         7.98 o                         
  -2  -5  13         22.48         24.18         7.94 o                         
  -1  -5  13          8.51          8.73         7.81 o                         
   0  -5  13          7.31          3.02        12.47 o                         
   1  -5  13          7.46          7.62         7.75 o                         
   2  -5  13         13.74         24.80         7.10 o                         
  -4  -4  13          9.97         22.92         7.38 o                         
  -3  -4  13          1.67         -0.76         7.37 o                         
  -2  -4  13         24.61         25.14         9.14 o                         
  -1  -4  13          2.37          2.51         6.35 o                         
   0  -4  13          3.97         -2.65         9.57 o                         
   1  -4  13         17.96         19.73         6.64 o                         
   2  -4  13         39.87         26.33         7.17 o                         
   3  -4  13          0.59          1.78         8.02 o                         
  -5  -3  13         17.40         11.52         6.98 o                         
  -4  -3  13         12.77         23.77         8.18 o                         
  -3  -3  13          3.39          3.45         7.52 o                         
  -2  -3  13         28.23         35.13         7.72 o                         
  -1  -3  13          5.09          4.63         6.54 o                         
   0  -3  13          0.61         -2.61         5.98 o                         
   1  -3  13         24.45         22.32         5.88 o                         
   2  -3  13         26.60         28.70        10.07 o                         
   3  -3  13          1.33          0.25         8.09 o                         
  -5  -2  13         13.73         13.41         9.99 o                         
  -4  -2  13          7.56         14.44         6.58 o                         
  -3  -2  13          0.07          1.71         7.35 o                         
  -2  -2  13         15.04          9.64         6.49 o                         
  -1  -2  13          1.39         14.64         7.32 o                         
   0  -2  13          8.15         17.22         6.46 o                         
   1  -2  13         25.21         25.46         6.68 o                         
   2  -2  13         13.06          8.94         7.37 o                         
   3  -2  13          0.69         12.99         8.06 o                         
  -6  -1  13          2.91          5.15         8.20 o                         
  -5  -1  13         24.22         34.52         6.80 o                         
  -4  -1  13          6.27          7.60         9.23 o                         
  -3  -1  13         10.77         15.88         9.59 o                         
  -2  -1  13         96.15         88.34         8.07 o                         
  -1  -1  13         11.42         11.74         6.52 o                         
   0  -1  13         15.40         17.91         5.48 o                         
   1  -1  13         53.15         44.76         7.27 o                         
   2  -1  13         19.84         15.29         7.67 o                         
   3  -1  13          0.01          8.09         7.79 o                         
  -6   0  13          2.88          5.93        10.04 o                         
  -5   0  13         12.50         16.18         7.92 o                         
  -4   0  13         13.42         11.51         6.56 o                         
  -3   0  13          8.31         10.14        10.03 o                         
  -2   0  13         51.85         49.91        19.36 o                         
  -1   0  13         63.42         53.31         6.17 o                         
   0   0  13          2.07          4.11         6.03 o                         
   1   0  13         47.86         30.94         6.17 o                         
   2   0  13         39.57         29.52        13.47 o                         
   3   0  13          2.00          5.11         7.67 o                         
  -6   1  13          3.95          8.38         7.10 o                         
  -5   1  13         17.89         19.85         8.42 o                         
  -4   1  13          3.55          4.34         9.16 o                         
  -3   1  13         13.26         12.59         7.43 o                         
  -2   1  13         16.94         23.80         9.08 o                         
  -1   1  13          9.25         11.74         6.64 o                         
   0   1  13          0.06          4.58         6.45 o                         
   1   1  13         74.35         72.57        12.41 o                         
   2   1  13         72.57         72.34         8.19 o                         
   3   1  13          0.31          5.03         7.90 o                         
  -6   2  13         13.01         19.03        10.31 o                         
  -5   2  13         21.19         25.10        10.50 o                         
  -4   2  13          7.67          9.70         9.59 o                         
  -3   2  13         16.30         29.94         7.54 o                         
  -2   2  13         17.15         16.87         6.62 o                         
  -1   2  13         12.73         12.56         6.80 o                         
   0   2  13         10.05         12.32         6.69 o                         
   1   2  13         57.59         55.26         7.23 o                         
   2   2  13         51.15         57.23         8.22 o                         
  -5   3  13         20.17         27.73        10.38 o                         
  -4   3  13         10.60         12.08         8.13 o                         
  -3   3  13          0.47         -2.01         6.06 o                         
  -2   3  13         25.98         28.93         6.72 o                         
  -1   3  13          8.18         12.75         7.12 o                         
   0   3  13          9.51         11.99         5.99 o                         
   1   3  13         46.17         35.02         6.51 o                         
   2   3  13          5.94         15.00         8.17 o                         
  -4   4  13          5.30          1.32         8.36 o                         
  -3   4  13          7.50          5.47         5.48 o                         
  -2   4  13         21.77         15.66         7.00 o                         
  -1   4  13          4.87         11.28         6.10 o                         
   0   4  13         22.20         25.00         8.27 o                         
   1   4  13         13.13         16.54         5.72 o                         
  -2   5  13         52.26         63.39         9.61 o                         
  -3  -3  14          1.25         -6.24         6.72 o                         
  -2  -3  14         16.06         15.96         6.87 o                         
  -1  -3  14          0.82          4.69         6.89 o                         
   0  -3  14          2.84          7.86         6.18 o                         
   1  -3  14          5.80         11.39         6.28 o                         
  -3  -2  14          8.71         25.64         7.64 o                         
  -2  -2  14          3.10          9.85         7.64 o                         
  -1  -2  14          1.67          9.35         8.08 o                         
   0  -2  14          0.86          4.80         6.19 o                         
   1  -2  14         13.04          5.84         6.52 o                         
  -4  -1  14          8.80         18.86         8.09 o                         
  -3  -1  14          2.84          2.24         6.75 o                         
  -2  -1  14          0.21          5.04         6.49 o                         
  -1  -1  14         11.70         21.21         6.58 o                         
   0  -1  14          0.56          6.13         7.98 o                         
   1  -1  14         27.51         20.77         6.66 o                         
  -4   0  14          4.46          8.75        17.28 o                         
  -3   0  14          3.82          9.86         6.61 o                         
  -2   0  14          8.56          3.03         7.69 o                         
  -1   0  14         37.00         25.96         5.84 o                         
   0   0  14          0.00         -1.73         6.92 o                         
   1   0  14         22.82         19.31         6.45 o                         
  -4   1  14          5.80         16.85        10.27 o                         
  -3   1  14          2.79          6.65        13.38 o                         
  -2   1  14         14.95         12.28         6.68 o                         
  -1   1  14         33.12         31.85         6.15 o                         
   0   1  14          2.06          6.26         7.08 o                         
   1   1  14         25.04         23.16         6.44 o                         
  -3   2  14          4.35          5.37         9.72 o                         
  -2   2  14         11.78         10.95         5.79 o                         
  -1   2  14         18.13         18.29         7.05 o                         
   0   2  14          3.77          4.38         7.18 o                         
                                                                                
